# Supplementary material for: Epigenetic Landscape of Kaposi's Sarcoma-Associated Herpesvirus Genome in Classic Kaposi's Sarcoma Tissues
Source: PLoS Pathog. 2017 Jan 24;13(1):e1006167. doi: 10.1371/journal.ppat.1006167 (PMC5291540; doi:10.1371/journal.ppat.1006167)
Supplement: S1 Supporting Information — (ZIP) [file ppat.1006167.s005.zip]

Archive with 20 entries (16 files):
- S1 Supporting Information/
- S1 Supporting Information/Files for the generation of genome-wide maps/
- S1 Supporting Information/Files for the generation of genome-wide maps/Case 1/
- S1 Supporting Information/Files for the generation of genome-wide maps/Case 1/AcH3_peaks_Case1.bed
- S1 Supporting Information/Files for the generation of genome-wide maps/Case 1/Case1_AcH3_afterfiting_HQ404500.seq.wig.gz
- S1 Supporting Information/Files for the generation of genome-wide maps/Case 1/Case1_H3K27me3_afterfiting_HQ404500.seq.wig.gz
- S1 Supporting Information/Files for the generation of genome-wide maps/Case 1/Case1_Input_afterfiting_HQ404500.seq.wig.gz
- S1 Supporting Information/Files for the generation of genome-wide maps/Case 1/Case1_LANA_afterfiting_HQ404500.seq.wig.gz
- S1 Supporting Information/Files for the generation of genome-wide maps/Case 1/H3K27me3_peaks_Case1.bed
- S1 Supporting Information/Files for the generation of genome-wide maps/Case 1/LANA_peaks_Case1.bed
- S1 Supporting Information/Files for the generation of genome-wide maps/Case 2/
- S1 Supporting Information/Files for the generation of genome-wide maps/Case 2/AcH3_peaks_Case2.bed
- S1 Supporting Information/Files for the generation of genome-wide maps/Case 2/Case2_AcH3_afterfiting_HQ404500.seq.wig.gz
- S1 Supporting Information/Files for the generation of genome-wide maps/Case 2/Case2_H3K27me3_afterfiting_HQ404500.seq.wig.gz
- S1 Supporting Information/Files for the generation of genome-wide maps/Case 2/Case2_Input_afterfiting_HQ404500.seq.wig.gz
- S1 Supporting Information/Files for the generation of genome-wide maps/Case 2/Case2_LANA_afterfiting_HQ404500.seq.wig.gz
- S1 Supporting Information/Files for the generation of genome-wide maps/Case 2/H3K27me3_peaks_Case2.bed
- S1 Supporting Information/Files for the generation of genome-wide maps/Case 2/LANA_peaks_Case2.bed
- S1 Supporting Information/Files for the generation of genome-wide maps/HQ404500-plus-TR.fas
- S1 Supporting Information/Files for the generation of genome-wide maps/HQ404500.gff3
