# Supplementary material for: Epigenetic Landscape of Kaposi's Sarcoma-Associated Herpesvirus Genome in Classic Kaposi's Sarcoma Tissues
Source: PLoS Pathog. 2017 Jan 24;13(1):e1006167. doi: 10.1371/journal.ppat.1006167 (PMC5291540; doi:10.1371/journal.ppat.1006167)
Supplement: S1 Supporting Information — (ZIP) [file ppat.1006167.s005.zip › S1 Supporting Information/Files for the generation of genome-wide maps/Case 1/AcH3_peaks_Case1.bed]

HQ404500.seq	7247	7398	AcH3_peak_1	1
HQ404500.seq	115902	116053	AcH3_peak_2	1
HQ404500.seq	119092	120889	AcH3_peak_3	1
HQ404500.seq	120295	120637	AcH3_peak_4	1
HQ404500.seq	126564	126715	AcH3_peak_5	1
