# Supplementary material for: Epigenetic Landscape of Kaposi's Sarcoma-Associated Herpesvirus Genome in Classic Kaposi's Sarcoma Tissues
Source: PLoS Pathog. 2017 Jan 24;13(1):e1006167. doi: 10.1371/journal.ppat.1006167 (PMC5291540; doi:10.1371/journal.ppat.1006167)
Supplement: S1 Supporting Information — (ZIP) [file ppat.1006167.s005.zip › S1 Supporting Information/Files for the generation of genome-wide maps/Case 1/H3K27me3_peaks_Case1.bed]

HQ404500.seq	1665	2828	H3K27me3_peak_1	1
HQ404500.seq	3163	4137	H3K27me3_peak_2	1
HQ404500.seq	7962	8063	H3K27me3_peak_3	1
HQ404500.seq	8395	8496	H3K27me3_peak_4	1
HQ404500.seq	20853	20954	H3K27me3_peak_5	1
HQ404500.seq	32920	33021	H3K27me3_peak_6	1
HQ404500.seq	36540	36641	H3K27me3_peak_7	1
HQ404500.seq	38267	38431	H3K27me3_peak_8	1
HQ404500.seq	39220	39321	H3K27me3_peak_9	1
HQ404500.seq	52651	52752	H3K27me3_peak_10	1
HQ404500.seq	75685	75827	H3K27me3_peak_11	1
HQ404500.seq	80465	80601	H3K27me3_peak_12	1
HQ404500.seq	87558	88638	H3K27me3_peak_14	1
HQ404500.seq	93451	93552	H3K27me3_peak_15	1
HQ404500.seq	105696	105797	H3K27me3_peak_16	1
HQ404500.seq	102465	102566	H3K27me3_peak_17	1
HQ404500.seq	126597	126725	H3K27me3_peak_18	1
