# Supplementary material for: Epigenetic Landscape of Kaposi's Sarcoma-Associated Herpesvirus Genome in Classic Kaposi's Sarcoma Tissues
Source: PLoS Pathog. 2017 Jan 24;13(1):e1006167. doi: 10.1371/journal.ppat.1006167 (PMC5291540; doi:10.1371/journal.ppat.1006167)
Supplement: S1 Supporting Information — (ZIP) [file ppat.1006167.s005.zip › S1 Supporting Information/Files for the generation of genome-wide maps/Case 1/LANA_peaks_Case1.bed]

HQ404500.seq	13157	13258	LANA_peak_1	1
HQ404500.seq	44087	44188	LANA_peak_2	1
HQ404500.seq	65429	65530	LANA_peak_3	1
HQ404500.seq	72309	72410	LANA_peak_4	1
HQ404500.seq	74434	74535	LANA_peak_5	1
HQ404500.seq	84137	84238	LANA_peak_6	1
HQ404500.seq	116188	116289	LANA_peak_7	1
HQ404500.seq	122946	123941	LANA_peak_8	1
HQ404500.seq	124228	124716	LANA_peak_9	1
HQ404500.seq	124772	126451	LANA_peak_10	1
HQ404500.seq	136723	136953	LANA_peak_11	1
HQ404500.seq	137529	137756	LANA_peak_12	1
HQ404500.seq	138330	138549	LANA_peak_13	1
HQ404500.seq	139107	139343	LANA_peak_14	1
HQ404500.seq	139887	140141	LANA_peak_15	1
HQ404500.seq	140733	141001	LANA_peak_16	1
HQ404500.seq	141534	141767	LANA_peak_17	1
HQ404500.seq	142314	142603	LANA_peak_18	1
HQ404500.seq	143136	143357	LANA_peak_19	1
HQ404500.seq	143936	144162	LANA_peak_20	1
HQ404500.seq	144735	144947	LANA_peak_21	1
HQ404500.seq	145541	145801	LANA_peak_22	1
HQ404500.seq	146338	146552	LANA_peak_23	1
HQ404500.seq	147141	147409	LANA_peak_24	1
HQ404500.seq	147932	148186	LANA_peak_25	1
HQ404500.seq	148742	148955	LANA_peak_26	1
HQ404500.seq	149535	149751	LANA_peak_27	1
HQ404500.seq	150327	150559	LANA_peak_28	1
HQ404500.seq	151036	151367	LANA_peak_29	1
HQ404500.seq	151944	152159	LANA_peak_30	1
HQ404500.seq	152736	152957	LANA_peak_31	1
HQ404500.seq	153549	153786	LANA_peak_32	1
HQ404500.seq	154353	154595	LANA_peak_33	1
HQ404500.seq	155153	155385	LANA_peak_34	1
HQ404500.seq	155942	156176	LANA_peak_35	1
HQ404500.seq	156724	157009	LANA_peak_36	1
HQ404500.seq	157556	157772	LANA_peak_37	1
HQ404500.seq	158326	158602	LANA_peak_38	1
HQ404500.seq	159064	159371	LANA_peak_39	1
HQ404500.seq	159929	160172	LANA_peak_40	1
HQ404500.seq	160758	160969	LANA_peak_41	1
HQ404500.seq	161559	161779	LANA_peak_42	1
HQ404500.seq	162342	162608	LANA_peak_43	1
HQ404500.seq	163151	163376	LANA_peak_44	1
