# Supplementary material for: Epigenetic Landscape of Kaposi's Sarcoma-Associated Herpesvirus Genome in Classic Kaposi's Sarcoma Tissues
Source: PLoS Pathog. 2017 Jan 24;13(1):e1006167. doi: 10.1371/journal.ppat.1006167 (PMC5291540; doi:10.1371/journal.ppat.1006167)
Supplement: S1 Supporting Information — (ZIP) [file ppat.1006167.s005.zip › S1 Supporting Information/Files for the generation of genome-wide maps/Case 2/AcH3_peaks_Case2.bed]

HQ404500.seq	13363	13584	AcH3_peak_1	1
HQ404500.seq	67717	67868	AcH3_peak_2	1
HQ404500.seq	119169	120857	AcH3_peak_3	1
HQ404500.seq	121220	124730	AcH3_peak_4	1
