# Supplementary material for: Epigenetic Landscape of Kaposi's Sarcoma-Associated Herpesvirus Genome in Classic Kaposi's Sarcoma Tissues
Source: PLoS Pathog. 2017 Jan 24;13(1):e1006167. doi: 10.1371/journal.ppat.1006167 (PMC5291540; doi:10.1371/journal.ppat.1006167)
Supplement: S1 Supporting Information — (ZIP) [file ppat.1006167.s005.zip › S1 Supporting Information/Files for the generation of genome-wide maps/Case 2/H3K27me3_peaks_Case2.bed]

HQ404500.seq	6117	6218	H3K27me3_peak_1	1
HQ404500.seq	6785	6915	H3K27me3_peak_2	1
HQ404500.seq	9127	9228	H3K27me3_peak_3	1
HQ404500.seq	20171	20940	H3K27me3_peak_4	1
HQ404500.seq	21475	22223	H3K27me3_peak_5	1
HQ404500.seq	35563	35779	H3K27me3_peak_6	1
HQ404500.seq	41724	41852	H3K27me3_peak_7	1
HQ404500.seq	44721	44822	H3K27me3_peak_8	1
HQ404500.seq	53532	53633	H3K27me3_peak_9	1
HQ404500.seq	55760	55889	H3K27me3_peak_10	1
HQ404500.seq	56179	56280	H3K27me3_peak_11	1
HQ404500.seq	58291	58418	H3K27me3_peak_12	1
HQ404500.seq	87644	88431	H3K27me3_peak_13	1
HQ404500.seq	93223	93324	H3K27me3_peak_14	1
HQ404500.seq	103642	103743	H3K27me3_peak_15	1
HQ404500.seq	125100	125201	H3K27me3_peak_16	1
