# Supplementary material for: Epigenetic Landscape of Kaposi's Sarcoma-Associated Herpesvirus Genome in Classic Kaposi's Sarcoma Tissues
Source: PLoS Pathog. 2017 Jan 24;13(1):e1006167. doi: 10.1371/journal.ppat.1006167 (PMC5291540; doi:10.1371/journal.ppat.1006167)
Supplement: S1 Supporting Information — (ZIP) [file ppat.1006167.s005.zip › S1 Supporting Information/Files for the generation of genome-wide maps/Case 2/LANA_peaks_Case2.bed]

HQ404500.seq	3286	3387	LANA_peak_1	1
HQ404500.seq	67714	67861	LANA_peak_2	1
HQ404500.seq	91646	91773	LANA_peak_3	1
HQ404500.seq	96296	96397	LANA_peak_4	1
HQ404500.seq	125088	125189	LANA_peak_5	1
HQ404500.seq	135404	135505	LANA_peak_6	1
HQ404500.seq	136638	136962	LANA_peak_7	1
HQ404500.seq	137442	137762	LANA_peak_8	1
HQ404500.seq	138243	138548	LANA_peak_9	1
HQ404500.seq	139043	139373	LANA_peak_10	1
HQ404500.seq	139803	140146	LANA_peak_11	1
HQ404500.seq	142248	142545	LANA_peak_12	1
HQ404500.seq	143051	143449	LANA_peak_13	1
HQ404500.seq	143851	144176	LANA_peak_14	1
HQ404500.seq	144651	144958	LANA_peak_15	1
HQ404500.seq	145441	145747	LANA_peak_16	1
HQ404500.seq	146252	146577	LANA_peak_17	1
HQ404500.seq	147054	147352	LANA_peak_18	1
HQ404500.seq	147792	148159	LANA_peak_19	1
HQ404500.seq	150258	150563	LANA_peak_20	1
HQ404500.seq	151857	152182	LANA_peak_21	1
HQ404500.seq	155063	155364	LANA_peak_22	1
HQ404500.seq	155862	156170	LANA_peak_23	1
HQ404500.seq	156663	156965	LANA_peak_24	1
HQ404500.seq	157546	157780	LANA_peak_25	1
HQ404500.seq	159155	159366	LANA_peak_26	1
HQ404500.seq	160672	160961	LANA_peak_27	1
HQ404500.seq	162271	162569	LANA_peak_28	1
HQ404500.seq	163073	163385	LANA_peak_29	1
