# Supplementary material for: Epigenetic Landscape of Kaposi's Sarcoma-Associated Herpesvirus Genome in Classic Kaposi's Sarcoma Tissues
Source: PLoS Pathog. 2017 Jan 24;13(1):e1006167. doi: 10.1371/journal.ppat.1006167 (PMC5291540; doi:10.1371/journal.ppat.1006167)
Supplement: S1 Supporting Information — (ZIP) [file ppat.1006167.s005.zip › S1 Supporting Information/Files for the generation of genome-wide maps/HQ404500-plus-TR.fas]

>HQ404500.seq
TACTAATTTTCAAAGGCGGGGTTCTGCCAGGCATAGTCTTTTTTTCTGGCGGCCCTTGTGTAAACCTGTCTTTCAGACCT
TGTTGGACATCCTGTACAATCAAGATGTTCCTGTATGTTGTCTGCAGTCTGGCGGTTTGCTTTCGAGGACTATTAAGCCT
TTATGTGCTATCGTCTCCAAATTTGTGCCCTGGAGTGATTTCAACGCCTTACACGTTGACCTGTCTGTCGGATTCATCCT
TGCCAATATCCTGGTATTGCAACGATACTCGGCTTTGGCGACTGACGAAGCCAACACTCACTATTGACATCATTACCTGC
AATTTTACTTGTGTGGAACAATCTGGGCATCGACAGAGCATTTGGATTACATGGCATGCACAACCTGTCTTACAAACCTT
GTGTGCACAGCCATCTAACACAGTCACTTGTGGTCAGCATGTTACTTTGTATTGTTCTACCTCTGGAAATAATGTTACCG
TTTGGCATCTACCAAACGGACGAAATGAAACCGTGTCACAAACTAAATACTATAATTTTACGCTGATGAACCAAACTGAG
GGGTGTTATACTTGTTCTAACGGGCTGTCGTCTCGCCTGTCAAATCGTATATGTTTTTGGGCGCGTTGTGCCAATATAAC
TCCAGAAACTCATACTGTATCTGTCAGCAGTACTACAGGCTTTAGAACATTCAGTACTAATAGCTTAGTGAACATAATCC
ATGCAACCACACATAAAGTAGTTGTAGTGAAAGAAGCAAAATCTACAAATTCACATATTGAAGTGCATTTTCTTGTATTT
ATGACACTCGTAGCTCTGATAGGAACCATGTGTGGTATCTTAGGAACTATTATCTTTGCCCATTGTCAAAAACAACGTGA
CTCAAACAAAACAGTGCCACAACAATTGCAGGATTATTATTCCCTACACGATTTGTGCACGGAAGACTATACGCAACCAG
TGGATTGGTACTGACATTCAGGTAAGATAATCTAAATATTCTCTATAACATAATTGTAATGTGTTTTATGTTTATAGCTA
CAAATGTTTTATGCAAAATACATTTTATGAGGTCGGATACTTATTAAAAGCATTGTCTTAAGTACATTAAAAGGACATTG
TATAACCGTGCTACTTACAGCATGGCCTTTTTAAGACAAACACTGTGGATTTTATGGACATTTACCATGGTCATTGGCCA
GGACAATGAAAAGTGTTCCCAAAAAACCTTAATTGGATATAGACTTAAAATGTCTCGTGACGGTGACATTGCAGTTGGAG
AAACAGTGGAATTACGTTGTAGATCTGGATACACTACTTATGCCCGCAATATAACAGCAACATGTTTACAAGGTGGGACG
TGGTCTGAACCAACGGCAACATGTAACAAAAAGTCCTGTCCAAACCCAGGTGAAATACAAAATGGAAAGGTTATATTTCA
TGGTGGACAAGATGCCTTAAAATATGGGGCAAACATTTCATATGTTTGTAATGAAGGATATTTTTTGGTTGGTCGAGAAT
ACGTGCGATATTGTATGATTGGAGCATCTGGCCAAATGGCGTGGTCATCTTCTCCTCCTTTTTGTGAAAAAGAAAAGTGT
CACAGACCGAAAATCGAAAATGGAGATTTTAAGCCTGATAAAGATTATTATGAGTATAATGATGCAGTTCATTTTGAATG
TAATGAAGGATATACTCTAGTTGGACCACATTCCATTGCATGTGCAGTTAATAACACGTGGACATCTAACATGCCAACCT
GTGAACTCGCAGGCTGTAAATTTCCATCGGTGACTCATGGTTATCCAATCCAAGGTTTTTCTCTTACTTATAAACATAAG
CAAAGTGTTACTTTTGCATGCAATGATGGATTTGTTCTCAGAGGATCCCCCACAATTACGTGTAACGTTACTGAATGGGA
CCCACCACTTCCTAAGTGTGTTTTGGAAGATATAGATGATCCAAACAATTCAAATCCTGGACGTTTGCATCCAACACCCA
ATGAAAAACCAAATGGTAATGTCTTTCAACGCTCAAACTATACAGAACCTCCAACAAAGCCTGAAGACACCCATACAGCA
GCTACTTGTGATACCAACTGTGAACAGCCACCTAAAATCCTGCCAACATCCGAAGGTTTTAATGAGACTACCACATCTAA
TACAATTACAAAACAATTAGAGGATGAGAAAACTACATCCCAGCCAAATACACATATTACATCTGCCTTAACATCCATGA
AAGCGAAAGGTAACTTTACCAACAAGACCAATAACTCTACTGATCTACATATAGCATCTACACCCACTTCCCAAGATGAT
GCTACGCCTTCAATACCTAGTGTACAGACACCCAATTATAATACTAACGCACCGACACGTACACTAACGTCTCTCCATAT
TGAAGAAGGCCCATCCAATTCTACTACTTCAGAAAAGGCCACTGCCTCTACTCTCTCACACAACTCACACAAAAATGACA
CCGGAGGCATATACACAACATTAAACAAAACAACACAGTTGCCATCCACTAATAAACCTACAAACAGTCAAGCCAAGAGT
TCCACTAAGCCACGCGTTGAGACACACAATAAAACAACCAGTAATCCTGCCATTTCTTTAACAGATTCTGCAGATGTGCC
TCAGAGACCGCGAGAACCAACACTCCCTCCCATTTTCAGGCCACCGGCGTCTAAAAATCGCTATCTGGAAAAGCAACTAG
TTATTGGACTACTAACCGCTGTCGCCCTAACGTGTGGACTGATTACCTTATTTCACTATCTGTTCTTTCGTTAGCCTAGA
CTTGCTCCAGTGTTAGACAGGGCTATGATTGCTTCTCCACGCTGTCCACCTTAACACTTCCCAATAACAAATCCGGTATG
CAGCAGCGTGACACTACTAATGTAACCTAAAAAATGTGCATGTGGTATGTATTGTACTAAAGATACCGACCAATACAAGA
CAACTAATATTAACCATAGTGTGCGTTTCTTTGTATAAAATACGCGTGTGGGAAAGCGACAGAAGGGGGCGGCGTTTCCA
TATGAGGCCAAGTGCATTGGCTATTTTAGGGGCGGTGACCACGCACTATAGTGCGCGGTGTGGCAGAAAATTCACACCGT
ATATAAACAAGGAAAGGGGACTCTGCGCGCTTAAGCGCCAAGCCATTATACACACGGGTTTTTTGTTGTCTTGGCCAATC
GTGTCTCCATGGCGCTAAAGGGACCACAAACCCTCGAGGAAAATATTGGGTCTGCGGCCCCCACTGGTCCCTGCGGGTAC
CTCTATGCCTATCTGACACACAACTTCCCCATAGGGGAAGCCTCCCTGCTGGGCAATGGCTACCCGGAGGCAAAAGTATT
TTCACTACCTCTTTTGCACGGGCTCACAGTGGAATCCGATTTCCCCTTAAACGTAAAGGCGGTGCACAAGAAAATCGATG
CAACCACAGCTTCTGTGAAATTAACTTCATACCACAGGGAGGCCATCGTCTTTCATAATACTCACTTATTTCAGCCAATC
TTTCAAGGAAAGGGACTGGAAAAGTTATGTCGAGAGAGCCGAGAGCTGTTTGGATTTTCAACGTTTGTTGAGCAACAACA
CAAAGGGACGCTCTGGAGCCCAGAGGCATGCCCTCAGCTACCCTGCGCGAATGAGATTTTTATGGCGGTCATAGTTACAG
AGGGATTCAAGGAGAGACTGTACGGCGGCAAACTGGTGCCCGTGCCCTCTCAGACAACGCCCGTACACATTGGGGAACAC
CAGGCGTTCAAGATACCCTTGTATGACGAGGATCTGTTTGGTCCAAGTCGCGCCCAAGAACTATGTAGGTTTTACAACCC
CGATATCAGTAGATACCTACATGACTCCATATTCACTGGAATAGCACAGGCTCTAAGGGTAAAGGACGTTAGCACGGTCA
TCCAAGCCTCAGAAAGGCAATTTGTGCACGACCAATACAAGATACCAAAGCTGGTCCAAGCCAAGGACTTCCCCCAGTGT
GCTTCCAGGGGAACCGACGGGTCTACCCTAATGGTGATAGACAGTCTGGTGGCTGAACTTGGTATGAGTTATGGTCTGTC
CTTTATTGAGGGACCCCAGGATAGCTGCGAGGTTCTAAATTATGACACGTGGCCCATCTTTGAAAACTGCGAGACGCCAG
ATGCCCGCCTTCGTGCACTAGAAGTTTGGCACGCAGAGCAGGCCTTGCATATTGGCGCCCAGCTGTTTGCGGCCAACTCT
GTGCTCTACCTGACCAGAGTGGCAAAGCTGCCTCAGAAGAATCAGAGAGGAGACGCCAACATGTACAACTCATTCTACCT
ACAGCATGGCCTGGGATACCTCTCAGAGGCAACAGTAAAGGAAAATGGAGCCTCTGCCTTCAAGGGCGTGCCAGTGTCTG
CACTGGATGGGTCATCTTACACCCTCCAGCACCTGGCCTACGCGTCCTCTTTCTCCCCACATCTCCTGGCAAGGATGTGT
TACTATCTGCAGTTCTTGCCCCACCATAAAAACACCAACAGTCAGTCATACAATGTGGTGGACTACGTGGGCACCGCGGC
ACCTAGTCAAATGTGTGACCTGTGTCAGGGGCAATGTCCAGCTGTATGCATCAACACGCTGTTTTACAGGATGAAGGACA
GGTTCCCACCTGTTCTGTCAAACGTTAAGAGAGACCCATATGTGATCACGGGCACAGCGGGAACGTACAATGACCTAGAG
ATTCTCGGAAACTTTGCCACCTTCAGGGAGAGAGAGGAGGAGGGGAATCCTGTGGAAGATGCTCCAAAGTATACATATTG
GCAACTATGCCAGAATATAACCGAGAAGCTAGCGTCCATGGGCATCTCGGAGGGCGGCGATGCCCTAAGAACCCTCATTG
TGGACATCCCCAGCTTCGTCAAAGTGTTCAAGGGGATAGACAGCACGGTAGAGGCAGAGCTCCTAAAGTTTATTAACTGC
ATGATCAAAAACAATTACAACTTCAGAGAGAACATCAAATCCGTCCATCACATCCTTCAGTTTGCATGCAACGTATACTG
GCAGGCGCCGTGCCCGGTTTTTCTGACCCTTTACTACAAGTCACTGCTGACGGTCATACAGGACATATGTCTGACGTCAT
GTATGATGTACGAGCAGGACAACCCGGCCGTGGGAATTGTACCATCCGAGTGGCTTAAAATGCACTTTCAGACAATGTGG
ACCAACTTCAAGGGTGCCTGCTTCGACAAAGGAGCAATCACGGGCGGGGAACTAAAAATAGTCCACCAGTCCATGTTCTG
TGACCTCTTTGACACCGACGCTGCCATAGGAGGGATGTTTGCACCCGCTCGGATGCAGGTCAGGATAGCCAGAGCAATGC
TCATGGTTCCAAAAACCATAAAAATAAAAAACAGGATCATCTTTTCCAACTCCACCGGAGCAGAGTCGATCCAGGCAGGT
TTTATGAAGCCGGCCAGCCAAAGGGATTCATACATCGTCGGAGGACCCTACATGAAATTCCTAAACGCCCTGCACAAAAC
ACTTTTTCCTTCCACAAAAACTTCTGCCCTGTACTTGTGGCATAAGATTGGCCAGACCACAAAAAATCCCATACTACCAG
GTGTCTCGGGGGAACACCTAACGGAGTTATGTAATTATGTAAAGGCAAGTAGCCAGGCTTTCGAAGAGATAAATGTTTTG
GACCTTGTGCCAGACACCCTGACCTCATATGCGAAAATAAAACTAAACAGTTCCATTCTCCGGGCTTGCGGACAGACACA
GTTTTATGCAACTACTCTCTCTTGCCTTTCGCCAGTGACTCAGCTGGTTCCGGCCGAGGAGTACCCCCACGTACTGGGGC
CAGTGGGGTTGTCATCTCCAGATGAATACAGGGCAAAAGTCGCCGGCAGGTCTGTAACCATTGTACAGTCAACACTGAAG
CAAGCTGTTTCCACCAACGGACGACTCCGGCCTATCATTACCGTGCCACTGGTGGTCAACAAATATACAGGGAGCAACGG
GAACACAAACGTCTTTCACTGTGCAAACCTGGGATACTTCTCGGGGAGAGGGGTGGACAGAAATCTCAGGCCAGAAAGCG
TCCCCTTTAAAAAGAATAATGTCAGCTCTATGCTAAGAAAACGCCACGTGATTATGACCCCCCTGGTAGACAGGCTGGTA
AAGAGAATAGTTGGCATCAACTCTGGGGAATTCGAGGCAGAAGCGGTTAAGAGAAGTGTGCAGAATGTCCTGGAAGACAG
AGATAACCCAAACCTGCCGAAGACAGTTGTATTAGAGTTGGTTAAGCACCTAGGGAGCTCCTGTGCAAGTCTCACAGAGG
AGGACGTGATTTACTACCTGGGCCCTTATGCCGTACTTGGGGACGAGGTCCTGTCATTACTGAGCACAGTGGGCCAGGCG
GGGGTGCCATGGACGGCCGAGGGTGTGGCCTCGGTCATCCAGGACATAATAGATGATTGCGAGTTACAGTTTGTGGGCCC
AGAAGAGCCTTGCCTTATCCAAGGACAGTCGGTAGTGGAGGAGCTTTTTCCGTCCCCGGGCGTCCCAAGCCTGACAGTGG
GTAAAAAACGAAAAATCGCATCCCTGCTCTCTGACCTGGATTTGTAGTTGTGTACCCGTAACGATGGCAAAGGAACTGGC
GGCGGTCTATGCCGATGTGTCAGCCCTAGCCATGGACCTCTGTCTTCTTAGTTACGCAGACCCGGCAACACTGGACACTA
AAAGTCTGGCCCTCACTACAGGGAAGTTTCAGAGCCTTCACGGCACACTACTCCCCCTCCTCAGACGACAAAACGCACAC
GAATGCTCAGGTCTGTCACTAGAATTGGAGCACCTTTTGGAAAACGTGGCTGATGCTCTGGCCACGTTGGGAGTGTGCAC
TAGCAGAAAACTGTCTCCAGAAGAGCATTTTTCCCTCCTGCATTTGGACACAACATGCAACAAGCACCGGAGCGTTAGGT
TTAATTTTTACGGAAATTGGGCCTTGGAGTTAAAGCTGTCACTAATAAACGACGTTGAAATTTTCTTTAAACGTCTTAGT
AGCGTTTTTTATTGTATAGGATCGGGCAGTGCTCTGGAGGGTTTGGGGGAGGTATTGCGTTTCGTTGGGAAGCTGAGGGG
TATCTCACCCGTACCTGGGCCGGACCTATATGTCTCAAATCTGCCCTGCCTAGAATGCCTTCAGGAAGTGTGTCTGACTC
CCAACCAGGGCACCAGTCTGCAGGCCATGCTCCCAGACACGGCCTGCAGTCACATATGTACCCCCGCATGCGGTGAGCCT
GTCCGGGGCCTCTTTGAGAACGAGCTAAAACAGCTCGGGCTTCAAACCCCTGAGTCCATACCTACTACCCCCTGTCAGTC
CCGGGTAAGGCAAGATGATGAAATCAGACAGAGCTCTCTAATGGCGGTAGGAGATCACCACATTTTCGGAGAGGTGACCA
GATCTGTCCTGGAAATCTCAAACCTGATCTATTGGAGCTCTGGCCACTCGGATGCCACCTGCGACGGAGACAGAGACTGC
TCTCACCTGGCCTCGCTGTTTACTCACGAGGCTGACATGCATAAAAGGCGCGTCGACCTGGCCGGATGCTTGGGCGAACG
CGGCACGCCCAAACACTTTTTTGACTGCTTTCGCCCAGACTCCCTAGAAACCCTTTTCTGTGGTGGTCTTTTTAGCTCCG
TGGAGGACACCATAGAAAGTCTCCAAAAGGACTGCTCTTCTGCCTTCTACCAACAGGTAAACTACACTACTGCACTGCAA
AAACAGAACGAGTTTTACGTCCGACTCAGCAAACTGCTGGCAGCTGGTCAGCTAAATTTGGGCAAATGTTCCACTGAAAG
TTGCCCATCCGAGGCCCGTAGGCAGCTGGTAGGTGGGGGCAAACCAGAGGAAGTGCTGAGGGATGCAAAACACCGGCAAG
AACTATACCTTCAGAAAGTGGCACGCGACGGTTTTAAAAAACTCTCTGATTGTATAAGACACCAGGGCCACATCCTGTCT
CAGACCCTGGGTCTAAGACTGTGGGGGTCTGTCATCTACAACGAGGCATCTGCCCTACAAAACCACTTTTTACACAGAGC
ACAGTTCATATCCCTCCCCTGGCAGGACCTGACGGTCGACTGTCCAACGCGGTTTGAAAATTCTAAATATATCAAAAATT
CTCTGTACTGCCAGCGTCTGGGGCGGGAACACGTAGAGATCCTGACACTGGAGTTCTACAAACTTATCACGGGCCCGCTG
TCAAAGCGACATACTTTATTTCCCAGTCCTCCAAATGTGACGCTGGCTCAGTGCTTCGAGGCTGCGGGCATGCTTCCCCA
TCAAAAGATGATGGTATCAGAGATGATCTGGCCCAGCATAGAGCCGAAGGACTGGATAGAGCCCAACTTCAACCAGTTCT
ATAGCTTTGAGAATCAAGACATAAACCATCTGCAAAAGAGAGCTTGGGAATATATCAGAGAGCTGGTATTATCGGTTTCT
CTGTACAACAGAACTTGGGAGAGGGAGCTAAAAATACTTCTCACGCCTCAGGGCTCACCGGGGTTTGAGGAACCGAAACC
CGCAGGACTCACAACGGGGCTGTACCTAACATTTGAGACATCTGCGCCCTTGGTGTTGGTGGATAAAAAATATGGCTGGA
TATTTAAAGACCTGTACGCCCTTCTGTACCACCACCTGCAATTGAGCAACCACAATGACTCCCAGGTCTAGATTGGCCAC
CCTGGGGACTGTCATCCTGTTGGTCTGCTTTTGCGCAGGCGCGGCGCACTCGAGGGGTGACACCTTTCAGACGTCCAGTT
CCCCCACACCCCCAGGATCTTCCTCTAAGGCCCCCACCAAACCTGGTGAGGAAGCATCTGGTCCTAAGAGTGTGGACTTT
TACCAGTTCAGAGTGTGTAGTGCATCGATCACCGGGGAGCTTTTTCGGTTCAACCTGGAGCAGACGTGCCCAGACACCAA
AGACAAGTACCACCAAGAAGGAATTTTACTGGTGTACAAAAAAAACATAGTGCCTCATATCTTTAAGGTGCGGCGCTATA
GGAAAATTGCCACCTCTGTCACGGTCTACAGGGGCTTGACAGAGTCCGCCATCACCAACAAGTATGAACTCCCGAGACCC
GTGCCACTCTATGAGATAAGCCACATGGACAGCACCTATCAGTGCTTTAGTTCCATGAAGGTAAATGTCAACGGGGTAGA
AAACACATTTACTGACAGAGACGATGTTAACACCACAGTATTCCTCCAACCAGTAGAGGGGCTTACGGATAACATTCAAA
GGTACTTTAGCCAGCCGGTCATCTACGCGGAACCCGGCTGGTTTCCCGGCATATACAGAGTTAGGACCACCGTCAATTGC
GAGATAGTGGACATGATAGCCAGGTCTGCTGAACCATACAATTACTTTGTCACGTCACTGGGTGACACGGTGGAAGTCTC
CCCTTTTTGCTATAACGAATCCTCATGCAGCACAACCCCCAGCAACAAAAATGGCCTTAGCGTCCAAGTAGTTCTCAACC
ACACTGTGGTCACGTACTCTGACAGAGGAACCAGTCCCACTCCCCAAAACAGGATCTTTGTGGAAACGGGAGCGTACACG
CTTTCGTGGGCCTCCGAGAGCAAGACCACGGCCGTGTGTCCGCTGGCACTGTGGAAAACCTTCCCGCGCTCCATCCAGAC
TACCCACGAGGACAGCTTCCACTTTGTGGCCAACGAGATCACGGCCACCTTCACGGCTCCTCTAACGCCAGTGGCCAACT
TTACCGACACGTACTCTTGTCTGACCTCGGATATCAACACCACGCTAAACGCCAGCAAGGCCAAACTGGCGAGCACTCAC
GTCCCTAACGGGACGGTCCAGTACTTCCACACAACAGGCGGACTCTATTTGGTCTGGCAGCCCATGTCCGCGATTAACCT
GACTCACGCTCAGGGCGACAGCGGGAACCCCACGTCATCGCCGCCCCCCTCCGCATCCCCCATGACCACCTCTGCCAGCC
GCAGAAAGAGACGGTCAGCCAGTACCGCTGCTGCCGGCGGCGGGGGGTCCACGGACAACCTGTCTTACACGCAGCTGCAG
TTTGCCTACGACAAACTGCGGGATGGCATTAATCAGGTGTTAGAAGAACTCTCCAGGGCATGGTGTCGCGAGCAGGTCAG
GGACAACCTAATGTGGTACGAGCTCAGTAAAATCAACCCCACCAGCGTTATGACAGCCATCTACGGTCGACCTGTATCCG
CCAAGTTCGTAGGAGACGCCATTTCCGTGACCGAGTGCATTAACGTGGACCAGAGCTCCGTAAACATCCACAAGAGCCTC
AGAACCAATAGTAAGGACGTGTGTTACGCGCGCCCCCTGGTGACGTTTAAGTTTTTGAACAGTTCCAACCTATTCACCGG
CCAGCTGGGCGCGCGCAATGAGATAATACTGACCAACAACCAGGTGGAAACCTGCAAAGACACCTGCGAACACTACTTCA
TCACCCGCAACGAGACTCTGGTGTATAAGGACTACGCGTACCTGCGTACTATAAACACCACTGACATATCCACCCTGAAC
ACTTTTATCGCCCTGAATCTATCCTTTATTCAAAACATAGACTTCAAGGCCATCGAGCTGTACAGCAGTGCAGAGAAACG
ACTCGCGAGTAGCGTGTTTGACCTGGAGACGATGTTCAGGGAGTACAACTACTACACACATCGTCTCGCGGGTTTGCGCG
AGGATCTGGACAACACCATAGATATGAACAAGGAGCGCTTCGTAAGGGACTTGTCGGAGATAGTGGCGGACCTGGGTGGC
ATCGGAAAAACGGTGGTGAACGTGGCCAGCAGCGTGGTCACTCTATGTGGCTCATTGGTTACCGGATTCATAAATTTTAT
TAAACACCCCCTAGGTGGCATGCTGATGATCATTATCGTTATAGCAATCATCCTGATCATTTTTATGCTCAGTCGCCGCA
CCAATACCATAGCCCAGGCGCCGGTGAAGATGATCTACCCCGACGTAGATCGCAGGGCACCTCCTAGCGGCGGAGCCCCA
ACACGGGAGGAAATCAAAAACATCCTGCTGGGAATGCACCAGCTACAACAAGAGGAGAGGCAGAAGGCGGATGATCTGAA
AAAAAGTACACCCTCGGTGTTTCAGCGTACCGCAAACGGCCTTCGTCAGCGTCTGAGAGGATATAAACCTCTGACTCAAT
CGCTAGACATCAGTCCGGAAACGGGGGAGTGACAGTGGATTCGAGGTTATTGTTTGATGTAAATTTAGGAAACACGGCCC
GCCTCTGAAGCACCACATACAGACTGCAGTTATCAACCCTACTCGTTGCACACAGACACAAATTACCGTCCGCAGATCAT
GGATTTTTTCAATCCATTTATCGACCCAACTCGCGGAGGCCCGAGAAACACTGTGAGGCAACCCACGCCGTCACAGTCGC
CAACTGTCCCCTCGGAGACAAGAGTATGCAGGCTTATACCGGCCTGTTTCCAAACCCCGGGGCGACCCGGCGTGGTTGCC
GTGGACACCACATTTCCACCCACCTACTTCCAGGGCCCCAAGCGGGGAGAAGTATTCGCGGGAGAGACTGGGTCTATCTG
GAAAACAAGGCGCGGACAGGCACGCAATGCTCCTATGTCGCACCTCATATTCCACGTATACGACATCGTGGAGACCACCT
ACACGGCCGACCGCTGCGAGGACGTGCCATTTAGCTTCCAGACTGATATCATTCCCAGCGGCACCGTCCTCAAGCTGCTC
GGCAGAACACTAGATGGCGCCAGTGTCTGCGTGAACGTTTTCAGGCAGCGCTGCTACTTCTACACACTAGCACCCCAGGG
GGTAAACCTGACCCACGTCCTCCAGCAGGCCCTCCAGGCTGGCTTCGGTCGCGCATCCTGCGGCTTCTCCACCGAGCCGG
TCAGAAAAAAAATCTTGCGCGCGTACGACACACAACAATATGCTGTGCAAAAAATAACCCTGTCATCCAGTCCGATGATG
CGAACGCTTAGCGACCGCCTAACAACCTGTGGGTGCGAGGTGTTTGAGTCCAATGTGGACGCCATTAGGCGCTTCGTGCT
GGACCACGGGTTCTCGACATTCGGGTGGTACAAGTGCAGCAACCCGGCCCCCCGCACCCAGGCCAGAGACTCTTGGACGG
AACTGGAGTTTGACTGCAGCTGGGAGGACCTAAAGTTTATCCCGGAGAGGACGGAGTGGCCCCCATACACAATCCTATCC
TTTGATATAGAATGTATGGGCGAGAAGGGTTTTCCCAACGCGACTCAAGACGAGGACATGATTATACAAATCTCGTGTGT
TTTACACACAGTCGGCAACGATAAACCGTACACCCGCATGCTACTGGGCCTAGGGACATGCGACCCCCTTCCTGGGGTGG
AGGTCTTTGAGTTTCCTTCGGAGTACGACATGCTGGCCGCCTTCCTCAGCATGCTCCGCGATTACAATGTGGAGTTTATA
ACGGGGTACAACATAGCAAACTTTGACCTTCCATACATCATAGCCCGGGCAACTCAGGTGTACGACTTCAAGCTGCAGGA
CTTCACCAAAATAAAAACTGGGTCCGTGTTTGAGGTCCACCAACCCAGAGGCGGTTCCGATGGGGGCAACTTCATGAGGT
CCCAGTCAAAGGTCAAAATATCGGGGATCGTCCCCATAGACATGTACCAGGTTTGCAGGGAAAAGCTGAGTCTGTCAGAC
TACAAGCTGGACACAGTGGCTAAGCAATGCCTCGGTCGACAAAAAGATGACATCTCATACAAGGACATACCCCCGCTTTT
TAAATCTGGACCTGATGGTCGCGCAAAGGTGGGAAACTACTGTGTTATTGACTCGGTCCTGGTTATGGATCTTCTGCTAC
GGTTTCAGACCCACGTTGAGATCTCGGAAATAGCCAAGCTGGCCAAGATCCCCACCCGTAGGGTACTGACGGACGGCCAA
CAGATCAGGGTATTTTCCTGCCTCTTGGAGGCTGCTGCCACGGAAGGTTACATTCTCCCCGTCCCAAAAGGAGACGCGGT
TAGCGGGTATCAGGGGGCCACTGTAATAAGCCCCTCTCCGGGATTCTATGACGACCCCGTACTCGTGGTGGATTTTGCCA
GCTTGTACCCCAGTATCATCCAAGCGCACAACTTGTGCTACTCCACACTGATACCCGGCGATTCGCTCCACCTGCACCCA
CACCTCTCCCCGGACGACTACGAAACCTTTGTCCTCAGCGGAGGTCCGGTCCACTTTGTAAAAAAACACAAAAGGGAGTC
CCTTCTTGCCAAGCTTCTGACGGTATGGCTCGCGAAGAGAAAAGAAATAAGAAAGACCCTGGCATCATGCACGGACCCCG
CACTGAAAACTATTCTAGACAAACAACAACTGGCCATCAAGGTTACCTGCAACGCCGTTTACGGCTTCACGGGCGTTGCC
TCTGGCATACTGCCTTGCCTAAACATAGCGGAGACCGTGACACTACAAGGGCGAAAGATGCTGGAGAGATCTCAGGCCTT
TGTAGAGGCCATCTCGCCGGAACGCCTAGCGGGTCTCCTGCGGAGGCCAGTAGACGTCTCACCCGACGCCCGATTCAAGG
TCATATACGGCGACACTGACTCTCTTTTCATATGCTGCATGGGTTTCAACATGGACAGCGTGTCAGACTTCGCGGAGGAG
CTAGCGTCAATCACCACCAACACGCTGTTTCGTAGCCCCATCAAGCTGGAGGCTGAAAAGATCTTCAAGTGCCTTCTGCT
CCTGACTAAAAAGAGATACGTGGGGGTACTCAGTGACGACAAGGTTCTGATGAAGGGCGTAGACCTCATTAGGAAAACAG
CCTGTCGTTTTGTCCAGGAAAAGAGCAGTCAGGTCCTGGACCTCATACTGCGGGAGCCGAGCGTCAAGGCCGCGGCCAAG
CTTATTTCGGGGCAGGCGACAGACTGGGTGTACAGGGAAGGGCTCCCAGAGGGGTTCGTCAAGATAATTCAAGTGCTCAA
CGCGAGCCACCGGGAACTGTGCGAACGCAGCGTACCAGTAGACAAACTGACGTTTACCACCGAGCTAAGCCGCCCGCTGG
CGGACTACAAGACGCAAAACCTCCCGCACCTGACCGTGTACCAAAAGCTACAAGCTAGACAGGAGGAGCTTCCCCAGATA
CACGACAGAATCCCCTACGTGTTCGTCGACGCCCCAGGTAGCCTGCGCTCCGAGCTGGCAGAGCACCCCGAGTACGTCAA
GCAGCACGGACTGCGCGTGGCGGTGGACCTGTACTTCGACAAGCTGGTACACGCGGTAGCCAACATCATCCAATGCCTCT
TCCAGAACAACACGTCGGCAACCGTAGCTATCTTGTATAACTTTTTAGACATTCCCGTGACTTTTCCCACGCCCTAGTGA
CTCAGACGCGGAAACAGCGCCTAGAAAGTTTCCTCTTGCGCTATGTGGGACAACTAGAGTCCAACCTGGCAAGCAGTGGA
GCAAGACGCCAGACAGCCGATCTCGAAAAAAATAATGCAGACAGAGGCAACGTTCATCCTAGGTGACTGGGAGATAACGG
TGTCTAACTGCCGGTTTACTTGCAGCAGCCTAACATGTGGCCCCCTTTACAGATCTAGCGGCGACTACACGCGGCTAAGA
ATCCCCTTCTCTCTGGATCGACTAATACGTGACCATGCCATCTTTGGGCTAGTGCCAAATATTGAGGATCTGTTAACCCA
TGGGTCATGCGTCGCCGTAGTGGCCGACGCAAACGCCACAGGCGGCAACGCGCGACGCATCGTCGCGCCTGGCGTGATAA
ACAATTTTTCAGAACCCATCGGCATTTGGGTACGCGGCCCTCCGCCGCAAACGCGCAAGGAAGCTATTAAGTTCTGCATA
TTTTTTGTCAGTCCCCTGCCCCCGCGGGAGATGACCACATATGTGTTCAAGGGCGGCGATTTGCCTCCCGGAGCAGAGGA
ACCCGAAACACTACACTCCGCCGAGGCACCCCTACCGTCGCGCGAGACGCTGGTAACTGGACAGCTGCGATCCACCTCGC
CGCGAACGTATACGGGATACTTTCACAGTCCTGTCCCGCTCTCTTTTTTGGACCTCCTGACATTCGAGTCCATTGGGTGT
GACAACGTGGAAGGTGACCCCGAGCAATTGACACCCAAGTACTTGACGTTCACGCAGACGGGAGAAAGACTTTGCAAAGT
AACCGTTTACAACACCCATTCGACAGCATGCAAGAAGGCCCGTGTTCGTTTCGTCTACAGACCGACGCCGTCCGCCCGTC
AGCTTGTCATGGGTCAGGCTTCACCCCTCATAACAACCCCTCTGGGAGCCAGGGTATTCGCAGTCTATCCAGACTGTGAG
AAAACTATCCCACCTCAGGAAACCACCACCCTGAGGATTCAATTGCTGTTCGAGCAGCATGGTGCCAACGCCGGAGACTG
CGCCTTTGTCATCATGGGGCTCGCCCGTGAAACAAAGTTTGTCTCATTTCCCGCAGTACTCCTTCCGGGCAAGCACGAAC
ACCTTATTGTATTCAACCCACAGACACATCCTCTGACCATTCAACGGGACACAATAGTGGGCGTGGCAATGGCTTGCTAT
ATCCACCCCGGTAAGGCAGCCAGCCAGGCACCATACAGCTTCTACGACTGCAAGGAAGAGAGCTGGCACGTGGGGCTCTT
CCAGATCAAACACGGACCTGGAGGGGTCTGTACACCACCTTGCCACGTAGCGATTAGGGCCGACCGCCACGAGGAACCCA
TGCAATCGTGACTGTCCGAGCACATATGGCGCAGGAGTCAGAGCAGTGCTCCCGTGCGTTTGCAGTATGCAGTAGTAAAC
GACAGCTCGGGCGCGGCGAGCCCGTATGGGATTCCGTCATTCACCCTAGCCACATCGTCATCTCTAATCGAGTACCCCTC
TTACTAAGAGAACAGAACATATGTCTCCCTTCGTGCCCCAGCGTCGGCCAGATCCTCCACAGAGCCTACCCCAACTTTAC
ATTCGACAACACGCACCGCAAGCAGCAAACGGAGACCTACACTGCATTCTACGCTTTTGGGGACCAAAATAACAAGGTTA
GGATCTTGCCCACTGTTGTGGAAAGCTCCTCGAGCGTGCTGATTTTTAGACTACGCGCGTCGGTCTCTGCGAACATCGCC
GTGGGAGGGCTCAAAATAATAATACTTGCTCTCACCCTGGTGCATGCCCAAGGAGTGTACCTGCGTTGCGGTAAGGACCT
TTCTACACCACACTGCGCACCGGCTATTGTTCAGCGTGAGGTGCTGAGCAGCGGGTTTGAGCCGCAGTTTACCGTAACTG
GCATTCCAGTGACATCCTCGAACTTAAACCAATGCTACTTTCTGGTAAGAAAGCCAAAAAGCCGGCTGGCAAAGCCGTTT
GCACGCCTGTCCGCGGAGACGACTGAGGAGTGTCGCGTCAGGTCTATCCGCCTCGGGAAGACACACCTGCGGATATCGGT
GACTGCGCCTGCGCAGGAAACGCCCGTCTGGGGGCTCGTGACCACGAGCTTCAGCCTTACCCCCACCGCACCGCTGGCCT
TTGATCGTAACCCGTACAATCACGAGACATTTGCCTGTAACGCCAGGCACTACATCCCAGTAATCTACAGCGGACCAAAA
ATTACGCTGGCCCCGCGCGGCCGCCAGGTAGTCTGGCACAACAACAGCTACACGTCCTCCCTGCCATGCAAAGTCACAGC
CATCGTGTCAAACCACTGCTGTAACTGTGACATATTTTTAGAGGACTCGGAATGGCGCCCAAACAAGCCAGCACCCCTGA
AACTGGTGAACACGAGTGATCATCCCGTCATATTGGAGCCGGACACACACATTGGAAACGCCCTCTTCATCATCGCACCC
AAGGCCCGAGGTTTACGCAGACTGACTCGCTTAACCACAAAAACCATTGAACTTCCTGGCGGGGTAAAGATAGACAGCAG
GAAATTACAAACATTCAGAAAAATGTATGTTGCCACCGGACGCAGTTAGGTGTCCGGTTCCCACCCACACATTTGTCTTT
ATTGCTTTCAAATAAAACGGTGTTCTCTCAACCTCCTACGGGCTCACTAGTATTGTGTTCCCATACGCGCCTGTCGCCCC
AGGATCAACACTTCGTCCCCTATCCACCCGAATACATAACACACACAAAGACATAGTGACTGTAGACAGTTAATCTTTAT
TGTCTAGACACGCAAAGTATATTAGTGTTATAAGAAATTTTATGTCACGTCGCTCTTTACTTATCGTGGACGTCAGGAGT
CACGTCTGGGATAGAGTTCAAAACACGCACCGCTTGACCTGCAAACTTTTCCATTGCACTCAGAACATAAAACGAAGCAA
AGTGTCTCACCCAATACTTAAGTCCCTGAAGCCTCCCTAATAGACCGCGGTCAAATTTGGGTGGACTGTAGTGCGTCTTA
GTCAGCTTATTGAGCTCTTCCTGTATGTCCCATCCTAAGGTCTTCGTCAGAAGCTCCATGACGTCCACGTTTATCACTGA
TTTTCCAAACTCCGTCGTTAAAAACTTAAACAACACCTCGAATTCGAAAAAGCCATCGGCGAGCTTTTTAAGGCAGCTAG
TCTCATTAAATCCTATTAACCCGCAGTGATCAGTATCGTTGATGGCTGGTAGTTTCAGATGAAAAATAGCAGCGGGCTCT
AGAATACCCTTGCAGATGCCGGTACGGTAACAGAGGTCGCGGAAGCATTCATCGATCACCCATAGCATCCAATTGAGTCT
CTGAATGAGAAGATCCTTTTCAAACTCGGGGGCGTCCGGCAACTTGCCCCGCGTTCCAGATACCAGCAGTGAACCTACCA
GCAAGATAGACCACAACTTGAACCAGCACATGGCTGCTAACGCGGCATACACTAGCCGGTGGTGCCCGAGCGGGAGTTAC
GAAGTCTCACTGAAGGGCGGGGTCGCGGATCGGGGCCGCTCCAAATCAGGCAACGCCGTATCCGAACTCTGAGTCACTTT
TATGTAGGTCTCAAACATGTAAAAGATACCACGTTCTTGAAAAACCCTCTCTTGCTCGCCAGGCTTGGGGTTCACGCGGG
CATACGCAGCCAAGCTATCATGCGAGAGAAACACGTCACACGCAAAGTCATGTAAAACCCGGGTTAAAAATAGCCTAACT
GGCCAGGGGCCAGTGAGCGCCTCCCGGTACAAGTTCCCACCCCCGATGACCCAAACCTTGTCAATTTGCTGTGCTAGCTC
TGGGCTTCTCGCCAACCCAAGCGCGGCATCGAGCGAACTCGCCAAAAAGTGAGCACCAGGGGGCGGGGTTTCTAACGTGC
GACTTAGAACCACATTGATTCTACCCGCCAATGGTCTACAGCCCGCGGGAATCGAAAGCCATGTGCGCCGCCCCATAACA
ACCATGTTTTGTTTTCCAGGGGCACAGTCGGTAGTCAGCTGTCGAAAACGCCTCATGTCTCCCCGCAATGCAGGCCACGG
GAGACATCTGTTTTTTCCGATCCCGAGTTTGGTATCAACCGCAACTACACAGTAAAGTGTAGGATCCATGCCGCGAGGGT
ATAGGTAAACACCACCAACCACACAGTGTGCTCTTATATACTTTTAATGAAACATAAGGGCAGACGAAACAGCCGAACGT
TTCCTAATCACGCCCATGGAACCATAGCCACCCCCAGGCAAACCCTGTGGAAGGATATCAACTAGAGAGGAGGGTCCAGC
CTTATTATGGCAGGAGACACTATAAGCCCCATCGCCCGACTGGACACCAACATAACCGCCACAGTAAGTGGCCCTATACC
GCTCAGCGCCCAAGTTGTTACAGTCACACCCAACCGCGGTTGGCTCTACATTGTCATCACGTCCATCATTATGTGTTGGT
TCTCCCGCTTCCTTGTACCCTGCAGCTTCATCCACGGATTCTTCTGAGTCGCGATGCACAGGAGCGCCATCCGCGGGGCC
ATCTTGGTCGCCTGGAGCTGCCCCCGCGGGCCCCTCCTCGTCCTGGTTATCCCCACGGGGAAGAATTTCCTGAAGCTCGA
TCTCCTCTACCGCACACTCTGGTGATGTCGGCCGAGGTCTATATGGAAACACTTCAACCCGGGTGTTTACAGCAGCGTAT
GCCCGCCCCACGTGGCGCATCATGTGGAAAAACGCACCCAACCCAAAAACGACAAACAATTGGTAAAACACGAAAAAAAC
GTAGTACGCGGCTGCAGCGACGTGATCTATCTCTGGGTCATGACCGCCCACTATATATAGCCAAACCCACGTCGCAGCGG
CAAGGCCAGCGGCCCCCAATGTCATGATGAAAATAAAAACAATCAGTTCCAGACCCTCCTGGTAAGTCAGCCGAGGCAAT
AGCGTCATTTCGCGCAAGGGTCGCCAGACCACGCGCGTGTTGTATACGACGCCACATATCTGACAGGCCGTGTTTCTAGA
GATAGTGAGCCAGGTGCTTAAACAACTTCTATGGACGTTCTCGAGCTCTCCTGTGCATCCACAGGCTCTAAATCTCTCAT
TTCCGAGCTCCTCGTTGCAAATCCAGCAGACAGGAACATCCTCATCTTCCATATCCTGAGAGAGAACCCACAATAAAACA
TGGCATTAACCCCTGCAACAAGTGACCGTACCAGGGCACGCGTCCAGGCAACCGGGGTCCCCCTCGTTGGTCTATACAAT
TCCATGACTACCTACTGGTAATGCTACAGCCACTCACTGTACAAGCCGGTTAACTGGGAGGCGACGCTGGCGTGGTATCG
GCAACTGAAACACACCACTCCACTCCAAACACTTATGTACTTTGTGGCTCGGCTTTATTGTAACAGCCAAGAGGGGCGTT
TGTGGCTCAGCTTTATTGTAACAGCCAAGAGGGACGTATGTGGCTATCTCACAAAAAGTCACCGATTCATGTAGACAACC
CGCTCCCACGAATTCGGTTTTTAAAAAGCCCTCACGTATACAGACGGGCCACTAAATACGCACATGAGCGGGCATCCTGT
TTCCGCCTTGACGCCCACCACTCTGACCGCACGCTAAACATCGCCCTACCTGCTATACTGCCATTTCCATACGAATGGTA
GGATGCGGGCAGTAGTCCACCAGTCTAAAATCATCAGGTGTAAACTCTTCCATGGAAGAAACAGACCGGAGTATCTCCAG
GCGCGGAAAGGGACGTGGAGTGCGCGTCAGCTGCAGCCGTAGTGGCTCTATATGCGTTTTGTAGATGTGGGCATCTCCCA
ACGTGTGAATAAACTCCCCGGGTCTAAGACCAGTAACATGAGCAAGCATATAAGTTAAGAGGGAATAGCTGGCAATGTTA
AAAGGAACTCCCAAACCCATGTCTCCCGACCTCTGATACAGCTGACAGGAAAGCTCACCGTCAGCTACATAAAATTGACA
TAACAAGTGACAGGGCGGAAGCGCCATCAACGACAAGTCCGCCGGGTTCCACGCACACATAATGATTCTTCTATCGTGCG
GATTATTTTTTATTAAATCCACAATGTACGACAATTGGTCAAACCCCTGGCCTGTATAGTCAGCATCCGCGTCCACGTAC
GCCGCCCCAAAGTGCCTCCACTGGAAACCGTAAACAGGTCCCAAATCCCCCTCCCTTCTGTGCGCCAGGCCGCGCCCGGC
CAGGAACTCCCTGGAGCCATTTTTGTCCCATATCTTGACTCCTGTTCTTGAAAGCTCCCTGGAGTCAGTACTCCCCTTCA
GAAACCAAAGCAGCTCTTGCACTACGCCTCGCCAAAACACCCGCTTTGTGGTTAGTAAGGGAAAGTGGTCCCGCAGACTA
TACCTGGCCTGCATGCCAAATAGAGAGAGGGTGCCTATGCCGGTGCGGTCGAGTCGATCGCTGCCACGGCACAAAATTTC
CCTCAACTGCCTGAGATACTGAAGTTCCTCGTGGGGCGTCTCAGCCCCAGTTACCTCATGCTGAATCGAACAAGGGTCAA
CCTCGGGGGCCAAAGCCAAGACGCCAGGCTTTTGACAGAAGCGAAACCCCCTGGCACGGAATAACTTTTTGGCGACATAC
AAGCTTAAAGGTACAAACGGAAACATGATAGATCCTGGAAGTTTGTGAAGCCCTGTGCCCGGAGAGACACCCCTCAACTC
GCAGTGCTCGGAGACCTACATGTATACTCAGGCTCTTCTATAAACCCTCCCCAAAAGTTTATAAAACACCGTACGTAATA
CACATTACTCACAGTTCCCACGGTGACGCCCAAACCCATGCACACGGGCGTGATCGATACCAGAAAACATCACAAGAACA
AAAAGTGTGTGTCTGACATTCACATTTATTTTTACAAGACAATTTTGTGCAGTAGAGTTGTGCCTTCCGACACCCCGCGC
CGTTCGCTGTTCTCCTGTAATTGGGAGATCCCACTCCTTGGCAGGCACGTTTCACGAAACGCTCTTGTCTCGCTGGCCTT
AGACTTGTGGACCCAACATGGGTATCGTTAGAGATCCGTCGCGTAAATGCGCAGCTGGCAAAGCATTCTTCAGCGAGCAG
TGACTGGTAATTGCTGCATCAGCTTCTTCACCCAGTCTTTCGATTTGTCGGCACACACCTGGCGACCACGCTTTGTCAAA
AATATCACACCCGGCTTGCTGCACAGTTGGGAGGTGGGGTACCAGCTGGACAGAAGCACCTGTGGTAATGGTCTTTTCTG
GTAACCGAGACAGCACTTGTCCGGTCTATGCCAGGACGCTCCCAGCGTGTCCCCAGATTGCAAACAAAGCAAGGCAGTCA
GCACAGCGACGAGCAGGATGCCCTTGGTGTCCATAACTCCCCTCGTGTGTCCTCGTGTAAATGCGAAACGGCGATGTTAG
GTCAGGCGCGGTAAACAGCTCAACTCGGTTCAAAACACGTACGTGATGTAGTGCTGGTTCTACGACGCCTACCTGTAAAC
TCCAGGATCCTGGGCTTTTATTACGAAGGCCAACACCCCAAAAAATCCACGCCCCCGTGACCGCAGGGGCGGTTACTAAC
GACGGTTACAGGTCCCTCCCGAGCCACGCACCTGCCATGTAACCTGCAAGGTAACCAGACAAACATCTAGGAAGCGTAAA
TATCCCCAGGTAGGAGAAGTATTGCATATGTCACAGACTCAACACACACGGGCCGTTACGCAACGGCTAGGGGCATAACC
CTTTACCGGCGCGAAGCGCTACGCGCTTCGCGAGAGGTATCTCCGTGTGCTTCTCCATCAGAAGACGCGTGCGCCGCTTC
GCAGGCGACCCGCATACTTTCCGCCCCGAGTGCGTTACAAAAATGACTGCCTTCTGGCGACAATACACGGTGGACGTCCA
GTACCACCCGCATATCAGCTTATCCGGTGGCAATCTGGCACTGGACAGGGAATTCTCGCAACAATCCGAGGCCATGATGG
TGGCAGGACCGCTGGCCGCACATAGCTCAATCACGGCCACCCAGAAGAGCAGCCCCAAATGTGCGCGCAACACCCAGCAC
ATGCTCCACATACAGTTCTGGCGCCACAACGATGATGCGCAAAGGGGTGCATTACCCTAAATCCCAGCCTAGTTATAAAT
TATTGAAGCCCAGGCGACCAGGGGTCGCCGCGCTTTTCCTCCCCAAACGCGACGATAAAGACCAGCGTTGCCAAATGTAA
CTTATGTATAACCCAAAATATTGCGCATCGATAAGGTTTGCCAAAACACCCGAAAGTACACACACAAAAAAACAGCAACA
AGACGCTCACTAGACATTCACCCCTTCCCCCACCCCCGAAAACAAAACAACTTGACACAGGGGAAACACCAGGGGCGGCG
GAGGTTGTCAATAGTGTCCAGTATTTCGTTAGACGCGGGTTCTTGGACCCGATGTCCCAGGTCATTAAAGTCTCAAATGG
GATTAAAGGATCATAGTTCCCAGGTTTAATACTCCAAGCTATCCCAGAACAGGACCCCGGCAGAACCCCGCTAACAGCAC
CAAATCCACTTGCGGTCCCAGAAAAGGTCGCCGAGGTGGCAAGGTGACTGAAAAGGTCATAGAGAGGACACCGGTCCCAT
TTCCCACGGTCCAAAAATCCAGCGCGCCCCACCGGCTTTCCGAGAACTTCGGCAAAGCTAATTTGCATGCGCTAATCCTT
TTATGTGCATAAATTATGTAGATGAGGAGTCGCGCATGCGCAGAAAAATTCAGAGCGCCGGGTGCACGGGGTCACCTCCA
GGTCACGCCGCTAGGTGGGACCGTGAGCGACTCGAAAAATTATAATTTTTGGCCATTTTATGGGCGCCGCCATCTTGAAT
TTGCTAATCCCCCGTAATCCTCTGCCCCTCTCCCATTGGTCCGCCGGCCCGTCAATCAAAGTTTTCCGAGCCGCCATTGG
CCCATTCGGCCGACCAATCCCGTTCGAGCTAGGCGACCGCGCCATTCCATTGGACGCCCCAGCCGTCAATCAAATTCGGA
GGCCTCCCATTGGCCCCTATCCCTAGAACTCCCAAGCTGATTGGCCCACAGCGGGAACCAATCAGCGATTAGAGTTTTGT
TTTGATTTTTCCTATATATATATATAAAATCCTTTAATCCTAGCGCAGCTGAGTCATCGCAGCCCCTATTCCAGTAGGTA
TACCCAGCTGGGTAATCCAGTAGGTATACCCAGGTGGGTGAACCCAGCTGGGTATACCCAGCTGCAATTCTATAATTAAA
CAAGGTAGAAACCAACGGGGTCCTCAGGTGGTATTTCCGGAAGCATTACCAAATAAGGCAACCTCAGCTGGGAATACCAG
CGGACTACCCCCAACTGTATTCAACCCTCCTTTGTTTTCCGGAAGTATATCCATTTATGGAAATCAGCTGGGTCACTCTA
CTGGGTTATTCTTTATAATAGGGCCCGATGAGTCATGGGGTTGGGATTTTTCTACTAGGTCGTTTCGGTGGATGGGTGCC
AGGATTATAGGGGCCCTGTCCACGGGGTTGTTCGGTGGCGGGGGGGGGGGGCTAGTGAGTCACGGGCCTGGAATCTCGCC
TCTGGGTGGTTTCGGTAGATGGGGGCCGGGAGGATGGGGCCCCGCCCACCGCTGGCGCGCCCCAGAACATGGGTGGCTAA
CGCCTACATGGGCAGCTTGTCCTACGGTTACGCCCATTTGAGACGGGTTAACCAACTGTTACACCCCTTCGCCGGGAACG
CTATAAAAACGAGGGACAGCAGCCCCCCTCGCGCACTGCGCGCGCGGCGGCACGTGGGACGGATCTCTTGGATTTACCCG
TAACGAGGAGCGGCGCACCCCAGGAGCCCCGGCAGCACCCCAGGAGCCCCGGCAGCACCCCAGGAGCCCCGGCAGCACCC
CAGGAGCCCCGGCANNNNNNNNNNNNNNNNNNNNNNNNNNNNNNNNNNNNNNNNNNNNNNNNNNNNNNNNNNNNNNNNNN
NNNNNNNNNNNNNNNNNNNNNNNNNNNNNNNNNNGATCCCGGCGCGCCACCCTCCCCGGAGGGGGATCCCGGCGCGCCAC
CCTCCCCGGCAACAACCTGTTGCCATGTATGGCGATTTGTATCAGTCACAAGCACACAACCCCTGCTAGTATTAATGGTG
TTTAAAACGTTCTACACGTACGGCGGACCGCATCCGTCGCAAGCACGCGCATATAACCCCCAAATGCACCATGATGAGAA
GCACAGCCACGCGTCAAAAAACTTTAAAAACATCGTTATCCAATATCATTAAAAACCACACCGAAATTTACACAGGTAGC
ACGTCACCGTGTTAGTGTCACCCACTGTACACAAGGCGTGTCGTATATGTAGTATAGGTATTTGATGAGGCGGAAGCATA
TCCCGCTTCCAGCGAACGGAAATAAGAATCATCCGTTCCAGCATTTATTCAAAGGGGGCACAGAGGATTCACATTGTTTA
GAGAGAGTTTTTCTTAGTCACCATTCCATACTTGGGCAGTATTGGCCTACGATTTGGGCGACGTTTCAGGCTGGTCTATT
CTCCGTCCACTTTTCCCCGGCTATTCTGTCCCAGCATAGGCTCTTGAAATAAACAATGTTTACCGAGTAAAAGGTTCCAC
TCACCCTCATTTGTCGTTGCACCCATCCCCCCTTTGCTTAATCACCCGAAAACTAGAGGACACGGATGGAAAACATATCG
CACGCGGGTTGTTTGAAAGTCAACAGCTACTTGTTTTTAATGAGGACAGATTTGGGCACAGGCCAGAGGGTAAAGCCCTA
CGTGTGCGCGGGGGGGGGGGTGTATACGCTGCGAAAACCTGCACGGTGCATAACACCCAGGGCGTCACGTCACATATCTC
TGTGCACCCAAGTGGTTGTTCAACCGTTGTTTTTTGGATGATTTTTCCGCACCGGCTTTTTTGTGGGCGCGCATAGGTCG
GTACGCGCTGTCCCCCTAAGTCCCGCACGGTCGTTCGGGCCCCCGTCCGGCTCGTCTCCGGATGAACCGTCACGTTCTTT
GTCTCCAGAGGCGACGTCTCCTTCAGATGACTCGTCCGTGGGCTCCTCGTCCGTCCCGCCCGCGGGTCCGACAAGGACCG
TCAATTCGATGTTATCTTCGTTCGCGGTTGGCCGGCGCGGCCGTCGGTATGGCAGTACGGTCACCCGGGTGTTATTTGCC
GCGTATAATGCCCTCACAGTGCCACTTACGCGGCATATGCCGCCAAATGCAAACACAATAAATATTTGGTAAAACCCAAA
GAAGCAGAGAAAACCGAGCACGGCCCCGGGGGAGAATGTTCCCGCAGGAGCAGTTAGGATGACCAGGAGCGTCCAGGTGC
ACAACGCCACGCCGACAAGCCCAGCCACCACCACAGACATCAGCAGAAACAGTTCAAAAATTTCTTGGCGCTCCATCTCC
GGCCACAGGTTAAGGCGACTACGCCACTGCGTGCGCGTGCGGTATATAACGCGACACATTTGACAGGCCGTGTTTCGAGA
CACTGTTAGCCAAGTGCTTAAACACTGCGGGTGGACGACATCCAGCTCTCCGGTACAGGCGCAGGGGTGTATGCCCTCGT
TCCCCACCTCTTCCCTACATATCCAGCAGATGGGTCCCTCTACACCCTCTTCTACGTCCTTGGACGCCATCTCTGCAGCT
GGGGTGGAAGTCTGAAAAAGGGAAAGGGGAGGTGAGCAGAGTGCCCAGTTAGTCTCCGACCCGCCGTCCGCCCTACTGTC
GCTATCCCGCCTTGACAGATGTCTAACGTATTCACGGACGCCACATGTGTGTCTATTTTCCTACATCCAGGCTTTCCCTG
GAAAACTGTCACAACCCACCCTGCTTTAGCTCTACATCTGTATTTTTGTTTACGCACAGGATCAACGCTTCGTGCCCGTC
CACCCCCGCGCTCTCCGCCTGTGTTTGGAGGTTTTATGAGTGGTTAGTTCTAGGCAGCTCCGGACAAGTTGTCCAAAACA
CGGCGCGCCCCGCCCTTCCTTCCCTCCGGATCCGCCCACACCGGACCTATGAAATAAGGGACACGCGTCATCACTAGTTA
TGAGAGAAAAACCACAACAGCTTTATTGGAAAACACCTGAGTGGATCCCCCACCCCCCGCGTACGACAGGCGTTTCTGTG
GTGCGCTTCTGGGAAAAACGTTTTTCCCCCATTTCTTCCTCGACAGGTCTTCTAAGGTAGATAAATCCCCCCCCTTTGCG
CGTCTCCTAGAATGGCCTAGGCGCACGATGGCGTTGTCGCCTCGAGCAGTTGGGCCGCAGTGATATCTTCAACTTTCGAC
CGTCTAAGCTATGGCAGGCAGCCGCTGCATCAGCTGCCTAACCCAGTTTTTGGAAGGGTCTGCGCAGATCTGACGCCCTC
GCTTGGTCAGCAAAATAACTCCGGGTTTTGGGCACGCTGGGGACGTGGGATACCACTCTTTTAGAATTTGGACGGGCGGT
GGGTGCTGCTGGAACCCGTAGCAGCAGCTATTAGGCGTGTACGACACGAGTGACCCCGCGCTTTCTGTGGGCGTCAGGTA
AAACGTGGCAAGCAGTACGCTAACGCAGCATAAAACGTGGACGGGGGCCATCTGGAGGTGCCAAGTTCGCAACAGTCTAA
AGAAAACCGTAAAGGCTATTTGGGGTTTCTGTTCTGTCAGATGTAACGCCGAGTTCCTTATATGCTTACCTGATTCTGGT
CTCACCTGTTTATTTATAGTGGCGTATGCTAACCGCCAGCTTACATGCGGGATAAGTTGGCCTAACTCACCAAAAACGGG
TTGCAGACAAAAGTGATTGTTGGGGCGCTTACTTAGAAGGTGTGAGGGTTTCTAAGAAACCCCGCCAACGCCCGGAAACC
GCATGCGTTCCAGTCGGTGCGGCCTGCGCCGGCGTCGCTGTGGCGCCTTTGTGGGCTTTGAGTTCTGTCATTAAGCCAGG
TTTCCATTGCCACCCGGGCGAAAACAAGCCGGGTAGTTTCAGGGGTCATCTGGCGATCAGTGTACCATATTCCCACGACC
CATCAACACCGCTGCTTGAGGCGTGTCTCTGTATGTGTCACCGGAGACTGCATGTATCGTGCATATCTGTATTGTGCGCT
TGCGCGGAGACAACATACCGACGACCAAGTCAGGGGTCACCTCCAGTGCACGCCGCTAGGTGGGACCGTGGGCGAGCCGA
AATAATTATATATTTTTTTGGCACGGTTGTGAGCAACGCCATCGTGAGTTGGTTAATACCCTCTAAACGCATAGTCTTTT
TTTATTTGTCAACCAACCAGTCAATCACCTGTCATCGCCGCTCAGAAGCACACGTCTTCGGCCAATGCCGTGTTGGCGGG
TTTGACCACGGTTACTGATAGGTAGACGAGTCCGACAATCACACACGTCCGCCAGCGATTTGCAGCGCAGCTAAAATCGC
GTGGCCGGGTTGGTAGAAGCAAATTATCCAATGGTCGTGTTTGGGTTTGTTTTGGGGTTATCTACATATTATATTCCTTA
TCCCGACTGGTTGCGGAAGTATTCGCAGCTTGGCTACTCTGCTCGATTACCCCGTGAATAACTGGGCGGGGGGTGACCCA
ACATAGTGATTCGGTAGATTTGGGGGACTGGATGAACATTAATGAAAGTTTATTAATGTTCATCCGTATTGTGTATATGT
AATTTGGTTTCCATATTTGGTAGGAGTATGGAGTTTTCTTATGGATTATTAAGGGTCAGCTTGAAGGATGATGTTAATGA
CATAAAGGGGCGTGGCTTCCAAAAATGGGTGGCTAACCTGTCCAAAATATGGGAACACTGGAGATAAAAGGGGCCAGCTT
GAGTCAGTTTAGCACTGGGACTGCCCAGTCACCTTGGCTGCCGCTTCACCTATGGATTTTGTGCTCGCTGCTTGCCTTCT
TGCCGCTTCTGGTTTTCATTGGTGCCGCCGATTGTGGGTTGATTGCGTCGCTTTTGGCAATATACCCATCCTGGCTTTCG
GCTAGGTTTTCCGTCCTACTTTTCCCACATTGGCCTGAGAGCTGTAGTACAAAAAACACCGCGCGGTCTGGAGCTCTCCA
TAAGCCCGCAGAACAAAAGCTGCGATTTGCCCAAAAACCTTGCCATGGCAACTATACAGTCACCCCTTGCGGGTTATTGC
ATTGGATTCAATCTCCAGGCCAGTTGTAGCCCCCTTTTATGATATGCGAGGATACTTAACGTGTCTGAATGTGGAATATA
ATGTGAAAGGAAAGCAGCGCCCACTGGTGTATCAGAACAGTGGTGCACTACCTATCTGCTCATTCGTTGTTTCGGTTCTG
TGTTTGTCTGATTCTTAGATAGTGTTGAGGTAATTCTAGAAAGCGGATTGAGTGTAAATCGGGCCACTTTGCCCTAAATG
TGACAATCTGGATGTGTATCTTATTGGTGCGTTGTGAAGCATTTTAAAATGCGTTTTAGATTGTATCAGGCTAGTGCTGT
AATGGTGTGTTTATTTTTCCAGTGTAAGCAAGTCGATTTGAATGACATAGGCGACAAAGTGAGGTGGCATTTGTCAGAAG
TTTCAAAGTCGTGTAAGAACATTGGACTAAAGTGGTGTGCGGCAGCTGGGAGCGCTCTTTCAATGTTAATGTTTTAATGT
GTATGTTGTGTTGGAAGTTCCAGGCTAATATTTGATGTTTTGCTAGGTTGACTAACGATGTTTTCTTGTAGGTGAAAGCG
TTGTGTAACAATGATAACGGTGTTTTGGCTGGGTTTTTCCTTGTTCGCACCGGACACCTCCAGTGACCAGACGGCAAGGT
TTTTATCCCAGTGTATATTGGAAAAACATGTTATACTTTTGACAATTTAACGTGCCTAGAGCTCAAATTAAACTAATACC
ATAACGTAATGCAACTTACAACATAAATAAAGGTCAATGTTTAATCCATATTTCCTGACTTGTGTCTTGACTTGCGTCGA
TTGGGATGGGGGTGTGGGATGGGGGTGTGGGATGGGGGTGTGGGATGGGGGTGTGGGATGGGGGTGTGGGATGGGGGTGT
GGGATGGGGGTGTGGGATGGGGGTAAATGACAATGGGGGTAAATGACAATGGGGCGCTTGGTGACACATTTGCCCCACCG
TCGCCTGCCCGGAACCAGCTTGGTGATGTGCTGTCTGGCTCTCAGGTGCACTTTATGCAAAGCAGTTGAGGCGCATTAGA
TATATAAAACTTGGGTACACACCCTTGGTGCTGTGCGCGTGCTATGTGCCCTGGTGACCGTCCACAATGGACGAGGACGT
TTTGCCTGGAGAGGTGTTGGCCATTGAAGGGATATTCATGGCCTGTGGATTAAACGAACCTGAGTACCTGTACCATCCTT
TGCTCAGCCCTATTAAGCTATACATCACAGGCTTAATGCGAGACAAGGAGTCTTTATTCGAGGCCATGTTGGCTAATGTG
AGATTTCACAGCACCACCGGTATAAACCAGCTTGGGTTGAGCATGCTGCAGGTTAGCGGCGATGGAAACATGAACTGGGG
GCGAGCCCTGGCTATACTGACCTTTGGCAGTTTTGTGGCCCAGAAGTTATCCAACGAACCTCACCTGCGAGACTTTGCTT
TGGCCGTTTTACCTGTATATGCGTATGAAGCAATCGGACCCCAGTGGTTTCGCGCTCGCGGAGGCTGGCGAGGCCTGAAG
GCGTATTGTACACAGGTGCTTACCAGAAGAAGGGGACGGAGAATGACAGCGCTATTGGGAAGCATTGCATTATTGGCCAC
TATATTGGCAGCGGTCGCGATGAGCAGGAGATAACGCGTAATTCGAGGTCCCCGGAAGAGTAGAGGGTTGCATGTTATAC
AAACAACATAAACATTAAATGAACATTGTTCAAAACGTATGTTTATTTTTTTTCAAACAGGGGAGTAGGGTAGGAAGGGT
ACGTCTAATACGTAACTGTTCGCTACTGCTTGTTCAGGAGCTCCTCGCAGAACATCTTGCGAATTTTAGATTTTGGACTA
GAGCGACTGCTGGCTTCAACGCGGTTCGATGTAGGGTTCGGCGTAGGAGCGTCTTTCTCCACCGCCGCGCATGGTGTATG
CGTGGTCTCCGGTGCCTGTTGTTGGATGCTCTGCGTGCTGGAGGCGGGGGTGGGTTCAGCGGGTGGTGCGCCAACTACCG
CGAGTCCTGTAGAGACTGGCGGGTGGCTCACATGTGGCTGAGCAAAAAGGATGGGCGCCGCTTGCTGGAACTGACCGTGT
GGCGCCTGCACGTAAATGGGTGGGTGTACGTAGGTTCCTCCGTGCTCCTTCATTGTCGGGAATTGACACGGGGCCGCTGA
ATTGGCGTGGGGCCTGTAGTGTGGATCTACTGCGGCTGCTGCTGCAGAGGAGGACGGCGGTGGCCCTGCGTGCCAACCGT
TCAGTTTCATCTCTTTGAGTTCAGACTGTATTTCCGCTATGTTCTTTGACATGGACAAGATATCCTTGTGATACGCCGGC
TCCTCTCCTGGAAAGAGGTGTCCTTCGTCGTCCTCTGCGCCGCGCTTGCGCTTCCCCGTCCTATATCCAGGCAGCTGTGG
CGAGTAATACCATGGATCGTATGGGTTCTTGTAAGCGTAGCCGTATGGTGGCGCTGGGTTTGAAACATACGAAGGTAGGT
GATGGTCGGTGGGGAACATCTGGCCCCCACACCCCATTAGGCCTGGCCCTGAAAGTGTATGTGACATTTTTGCCGCTGTG
GTCTTCATTCCATCGATGCTGCTTTGTAGCATGCTCAGGAAGGCGGATTTGGGGATGGATATGATATCCTCTTGACCAGA
GCTGTTCATGGCTGGTCTGGGTGGTGTGACGGCTTGGATGCCGACCGGGAATTGGCTGGCCTTTAAATACGCCGGGCTCA
ATATGCTGGCCACACCTCTGTCAGTTTTCAATAGGTCGAGGCGGTCCCGTATGAAGCTGGCATCTATAGCTTTTGCCATT
AAGGTCTCCAGGGGACTGACGAAATTTGGTGTGGAAAGGTCCTCCAGCCTGCAGCTACTTACGTGCTGGAGGATGTGGGC
GCGCTCCGACTTAGATACTGATGAGAATCTGGAAACCACCCACTCGGCGTCGTGTCCGTACACGGCCACTGTGCCGCGTC
GGCGCCCCAGGGCGCATAGTGATACGTGTTGAAACACGGGACCGCTGGGAGTCTGGGATAACTCGCGGGGATGTATAGAC
GATAAAGACAGCCCCGGGAGCCACGTGTGGAGTATCTCCAACAGTGGTTCCTTAGGGAGATTTTTCACGGGGGCTCTGGC
CACGTGGGAGGTGTCCGCCAGCCTGGATGCCAGCTCTAGGAAGGCTGGCGACGTGATGGCTCCGGTGCAGAAAATACCGT
GGGACACTTGAAATAGACCCAGTGTCCAGCCCACTTCTGTCTCTGGTAGGTGTTCGATTGTTATTGGAAGGGGTTCTGTG
ACTGGGAGATAATCCGTCACCTGATCCGGATCGAGATAGAGCTCTTGCTCCAGCTTGGGGCAGGACACAACATCTACAAA
CCCTCCGACGTACAGGCCCTGTGCCATGCTCGGAAAATACGTGTGTGAGACCGAGCCGCTGAGCCCGGGGCTTAGGAGGC
TCATGTGGCGCTTTTTGCAAAATAAGAATTTAAATACATTCCACGCCCAAGAGCTGCGTTTTATTCATTTGGTTCTCTGC
AGGATGTACAATTTCGGTCTAAATGTGTACCTGTTAAGGGAGGCTACTGCCAATGCCGGGACCTACGACGAGGTGGTCCT
GGGACGCAAGGTTCCTGCGGAGGTGTGGAAGCTCGTGTACGATGGGCTCGAGGAGATGGGCGTGTCAAGTGAGATGCTGC
TGTGTGAGGCATACCGGGACAGCCTCTGGATGCACTTGAACGATAAGGTGGGGCTCTTGAGGGGCCTGGCGAATTATCTG
TTTCACCGGCTAGGGGTCACCCACGACGTTCGCATCGCCCCGGAAAACCTGGTGGACGGAAACTTTTTGTTTAATCTGGG
AAGTGTGCTCCCCTGCAGGCTGCTCCTTGCGGCGGGCTACTGCCTCGCCTTTTGGGGCAGCGATGAACACGAACGCTGGG
TGCGCTTCTTCGCCCAGAAGCTTTTCATTTGCTACCTGATAGTCTCCGGGCGTCTTATGCCACAGAGGTCTCTGCTAGTT
TGGGCCAGCGAAACGGGCTATCCCGGTCCGGTGGAGGCAGTCTGTCGCGACATCCGCTCCATGTACGGCATACGAACGTA
TGCGGTCTCGGGTTATCTTCCGGCTCCGTCCGAAGCGCAGCTGGCCTACCTTGGTGCGTTTAACAACAACGCGGTTTAAA
CGACCGCGAGGACCACCGGCAGGCAGCCAAGAACCATAAAGTACGCTCTATCGTAGTCATCGCCGCCGCCAAACTGGGAC
TTGATAATCTCCTGGAGAAGGGTGGGTGGGGATTGGTGTGAAAGCAGGACGTCCAGGCCCTCTTCTGTTGCCAGGCGGAG
GGCTGTTCTCGCCTGGAGCAGCGCCAGTGGATCTCGGAATGTAAGCTGCTGGTTCAGGATTTCGAATATCTCATTAAACC
TACTGCCTGTCAGATTTACAAATGGTCCGGGTTGTTTGTGGGACACGGTCGATCGCGCCTCGAGGGCGGCCAGTATTATG
CCAGGGAAGATGAAGGACACGGGGGCGTTTGGATTAGCCTGCAGTGTGGGGATTATGTAGTGCTCCGATATGAACGAAAA
TAGCTGGCCCCTTTTCAGCATGGGGGCGTTTGGATCCGGTAGGGCACCGGGCTGAAATTTGGGTCCCAGCAGGGATACCA
GGTTCAAGCGGCGGTTTGGGTGCCCTCGCGCGACTTGCCCAAACTCCAGCAATCCATACGCGAGGATAAACACCTCCAGC
GCAACAATCCCCGCTCGCAGGTTCCACTGGTATGCGGAAAATGGTGGTATATCGGACCCAAACATGGCGCTCGTAATGGC
GAATACCAAGTCCATGGCGGGCGCTGTCCCTGGCGCGCCCGTACCCTTGTTGTGGGGAAATAATCCAGCCTTAGCCATCA
TTGCGTGAAGCTTGTGGCGCTGGAAGAAGGCTGTCGGATAGCGGCTCTCCTTATTGAGAGGCGCCAGCGAGGCGCGCTCC
TGGGGGTTTGAGTATGTGAAGCTGAAGTCCCCAGGACCGCTTTCCTGTTTTAGCTGAGTGATTAGCAGGTCTAGCTTTTG
AGGCAGGTCTGCTAACAGGTCATCGGGAGTAGCGGGCAGTTGCCTGGATGTCTTTTGACAAAAGTACGCGTTGACGAGGC
AAAGCGCGGCCTGGGTGTCCGTGAGATGCCTGGCGTCGGCGAAAAAGTCAGCGGTGGTCGAGGCGACCGTCGTCAGGGTG
TGAGAGATGAGTTTGAGCGATGTGGAATTCTGAAAGTTAACAGTCCCCTTTAGTTCTTTAGGGAAGACGCGCCGCTGCAT
GGCGTTGTCCGTGAGGCTGATGAACCACGGCCCAAAGGATGGCAACCACTGATTCTGGTTCATGTACAGGGTGGGCATGA
GCTCGCCGCGCAGGTCCCTGTCAACGGAGAAGTGAGGGTCCCCGGGGACGATCGCCACGGTGAAGTTACGGTGGCTGGCC
TGCGGGGGGGATGTCACTAAGGGAGGCTCATGGGAACGGCTTTGGGGCATGTCTATGTTGTCAGACCATGTCATGTTGCC
TATCATCTGTTTCACCGCGTCGATATCTGCGTTAATGACGCGGACGCGTGAGTCATGGACCTGAACAAGCCGGTCCAGCT
CTAGGGAAAGCAGGTGTGCCTTTGTCTTTCGTTCTCGATTTCGCACGAGTTGGCTGCGCAGTCCAAGGGCGACCCTTCTT
GTTTCTTCCATGGTGGGCTTGTGAATAAACAGCACGTTTTCCGGGTGTGGGGCCCAGAATCTTCCCGCCTCTGTCCATCT
TCGGTTTTTTGGGTACCTTAGATAGGACCTTTCTGATGTCAGCATTTTCTCTAGCAGTGAGAAAGGCGCACAATTTTCCT
TCGGTGGTGTGCACCGGCGTGGGAAACGCCCCGGGTGATTCAGAGTATACTGTCTTTAGTGTTTTCTGATTCTTAAATAT
CAGCAGGGGCGTGATAGTCCACGCCTCGGTACCCGGAGGGGCCGAGTGAGCGATGTAATGGATCGAGTCGGAGAGTTGGC
ACAGGCCTTGAGCTCGCTGTGACGTTCTCACGGTGTTGGTTGGGATCAGCTGGTGACTCAGACAAGTCTTGAGCTCTACA
ACGTAACATACGGGCTGATGCCCACCCGATACCAGAATTACGCAGTCGGCAATTCTGTGCCCTAGAGTCACCTCAAAGAA
TAATCTGTGGTGTCCAAGGGGAGGGTTCTGGGGCCGGCTACTTAGAAACCGCCATAGATCGGGCAGGGTGGAGTACTTGA
GGAGCCGGCGGTAGGTGGCCAGGTGGGCCCGGTTACCTGCTCTTTTGCGTGCTGCTGGAAGCCTGCTCAGGGATTTCTTA
ACCTCGGCCTCGGTTGGACGTACCATGGCAGAAGGCGGTTTTGGAGCGGACTCGGTGGGGCGCGGCGGAGAAAAGGCCTC
TGTGACTAGGGGAGGCAGGTGGGACTTGGGGAGCTCGGACGACGAATCAAGCACCTCCACAACCAGCACGGATATGGACG
ACCTCCCTGAGGAGAGGAAACCACTAACGGGAAAGTCTGTAAAAACCTCGTACATATACGACGTGCCCACCGTCCCGACC
AGCAAGCCGTGGCATTTAATGCACGACAACTCCCTCTACGCAACGCCTAGGTTTCCGCCCAGACCTCTCATACGGCACCC
TTCCGAAAAAGGCAGCATTTTTGCCAGTCGGTTGTCAGCGACTGACGACGACTCGGGAGACTACGCGCCAATGGATCGCT
TCGCCTTCCAGAGCCCCAGGGTGTGTGGTCGCCCTCCCCTTCCGCCTCCAAATCACCCACCTCCGGCAACTAGGCCGGCA
GACGCGTCAATGGGGGACGTGGGCTGGGCGGATCTGCAGGGACTCAAGAGGACCCCAAAGGGATTTTTAAAAACATCTAC
CAAGGGGGGCAGTCTCAAAGCCCGTGGACGCGATGTAGGTGACCGTCTCAGGGACGGCGGCTTTGCCTTTAGTCCTAGGG
GCGTGAAATCTGCCATAGGGCAAAACATTAAATCATGGTTGGGGATCGGAGAATCATCGGCGACTGCTGTCCCCGTCACC
ACGCAGCTTATGGTACCGGTGCACCTCATTAGAACGCCTGTGACCGTGGACTACAGGAATGTTTATTTGCTTTACTTAGA
GGGGGTAATGGGTGTGGGCAAATCAACGCTGGTCAACGCCGTGTGCGGGATCTTGCCCCAGGAGAGAGTGACAAGTTTTC
CCGAGCCCATGGTGTACTGGACGAGGGCATTTACAGATTGTTACAAGGAAATTTCCCACCTGATGAAGTCTGGTAAGGCG
GGAGACCCGCTGACGTCTGCCAAAATATACTCATGCCAAAACAAGTTTTCGCTCCCCTTCCGGACGAACGCCACCGCTAT
CCTGCGAATGATGCAGCCCTGGAACGTTGGGGGTGGGTCTGGGAGGGGCACTCACTGGTGCGTCTTTGATAGGCATCTCC
TCTCCCCAGCAGTGGTGTTCCCTCTCATGCACCTGAAGCACGGCCGCCTATCTTTTGATCACTTCTTTCAATTACTTTCC
ATCTTTAGAGCCACAGAAGGCGACGTGGTCGCCATTCTCACCCTCTCCAGCGCCGAGTCGTTGCGGCGGGTCAGGGCGAG
GGGAAGAAAGAACGACGGGACGGTGGAGCAAAACTACATCAGAGAATTGGCGTGGGCTTATCACGCCGTGTACTGTTCAT
GGATCATGTTGCAGTACATCACTGTGGAGCAGATGGTACAACTATGCGTACAAACCACAAATATTCCGGAAATCTGCTTC
CGCAGCGTGCGCCTGGCACACAAGGAGGAAACTTTGAAAAACCTTCACGAGCAGAGCATGCTACCTATGATCACCGGTGT
ACTGGATCCCGTGAGACATCATCCCGTCGTGATCGAGCTTTGCTTTTGTTTCTTCACAGAGCTGAGAAAATTACAATTTA
TCGTAGCCGACGCGGATAAGTTCCACGACGACGTATGCGGCCTGTGGACCGAAATCTACAGGCAGATCCTGTCCAATCCG
GCTATTAAACCCAGGGCCATCAACTGGCCAGCATTAGAGAGCCAGTCTAAAGCAGTTAATCACCTAGAGGAGACATGCAG
GGTCTAGCCTTCTTGGCGGCCCTTGCATGCTGGCGATGCATATCGTTGACATGTGGAGCCACTGGCGCGTTGCCGACAAC
GGCGACGACAATAACCCGCTCCGCCACGCAGCTCATCAATGGGAGAACCAACCTCTCCATAGAACTGGAATTCAACGGCA
CTAGTTTTTTTCTAAATTGGCAAAATCTGTTGAATGTGATCACGGAGCCGGCCCTGACAGAGTTGTGGACCTCCGCCGAA
GTCGCCGAGGACCTCAGGGTAACTCTGAAAAAGAGGCAAAGTCTTTTTTTCCCCAACAAGACAGTTGTGATCTCTGGAGA
CGGCCATCGCTATACGTGCGAGGTGCCGACGTCGTCGCAAACTTATAACATCACCAAGGGCTTTAACTATAGCGCTCTGC
CCGGGCACCTTGGCGGATTTGGGATCAACGCGCGTCTGGTACTGGGTGATATCTTCGCATCAAAATGGTCGCTATTCGCG
AGGGACACCCCAGAGTATCGGGTGTTTTACCCAATGAATGTCATGGCCGTCAAGTTTTCCATATCCATTGGCAACAACGA
GTCCGGCGTAGCGCTCTATGGAGTGGTGTCGGAAGATTTCGTGGTCGTCACGCTCCACAACAGGTCCAAAGAGGCTAACG
AGACGGCGTCCCATCTTCTGTTCGGTCTCCCGGATTCACTGCCATCTCTGAAGGGCCATGCCACCTATGATGAACTCACG
TTCGCCCGAAACGCAAAATATGCGCTAGTGGCGATCCTGCCTAAAGATTCTTACCAGACACTCCTTACAGAGAATTACAC
TCGCATATTTCTGAACATGACGGAGTCGACGCCCCTCGAGTTCACGCGGACGATCCAGACCAGGATCGTATCAATCGAGG
CCAGGCGCGCCTGCGCAGCTCAAGAGGCGGCGCCGGACATATTCTTGGTGTTGTTTCAGATGTTGGTGGCACACTTTCTT
GTTGCGCGGGGCATTGCCGAGCACCGATTTGTGGAGGTGGACTGCGTGTGTCGGCAGTATGCGGAACTGTATTTTCTCCG
CCGCATCTCGCGTCTGTGCATGCCCACGTTCACCACTGTCGGGTATAACCACACCACCCTTGGCGCTGTGGCCGCCACAC
AAATAGCTCGCGTGTCCGCCACGAAGTTGGCCAGTTTGCCCCGCTCTTCCCAGGAAACAGTGCTGGCCATGGTCCAGCTT
GGCGCCCGTGATGGCGCCGTCCCTTCCTCCATTCTGGAGGGCATTGCTATGGTCGTCGAACATATGTATACCGCCTACAC
TTATGTGTACACACTCGGCGATACTGAAAGAAAATTAATGTTGGACATACACACGGTCCTCACCGACAGCTGCCCGCCCA
AAGACTCCGGAGTATCAGAAAAGCTACTGAGAACATATTTGATGTTCACATCAATGTGTACCAACATAGAGCTGGGCGAA
ATGATCGCCCGCTTTTCCAAACCGGACAGCCTTAACATCTATAGGGCATTCTCCCCCTGCTTTCTAGGACTAAGGTACGA
TTTGCATCCAGCCAAGTTGCGCGCCGAGGCGCCGCAGTCGTCCGCTCTGACGCGGACTGCCGTTGCCAGAGGAACATCGG
GATTCGCAGAATTGCTCCACGCGCTGCACCTCGATAGCTTAAATTTAATTCCGGCGATTAACTGTTCAAAGATTACAGCC
GACAAGATAATAGCTACGGTACCCTTGCCTCACGTCACGTATATCATCAGTTCCGAAGCACTCTCGAACGCTGTTGTCTA
CGAGGTGTCGGAGATCTTCCTCAAGAGTGCCATGTTTATATCTGCTATCAAACCCGATTGCTCCGGCTTTAACTTTTCTC
AGATTGATAGGCACATTCCCATAGTCTACAACATCAGCACACCAAGAAGAGGTTGCCCCCTTTGTGACTCTGTAATCATG
AGCTACGATGAGAGCGATGGCCTGCAGTCTCTCATGTATGTCACTAATGAAAGGGTGCAGACCAACCTCTTTTTAGATAA
GTCACCTTTCTTTGATAATAACAACCTACACATTCATTATTTGTGGCTGAGGGACAACGGGACCGTAGTGGAGATAAGGG
GCATGTATAGAAGACGCGCAGCCAGTGCTTTGTTTCTAATTCTCTCTTTTATTGGGTTCTCGGGGGTTATCTACTTTCTT
TACAGACTGTTTTCCATCCTTTATTAGACGGTCAATAAAGCGTAGATTTTTAAAAGGTTTCCTGTGCATTCTTTTTGTAT
GGGCATATACTTGGCAAGAAATCCGAGCACCTCAGAAAGTGGATTGCCGTCACATATCAGTTCGACCACCCCTGCACCTA
GCCATGCGGCGCTTTGACGGTCTTTGGGGCTACACATCATAAAGTACTTTTCCATGGCTTCTATAAGCACCTTGGAACAA
TCTGGGGGTTGGCGAATGGGTTCCCTAAACGGGAAATCCTCTATGGTATTCAGGCAGAAGACCGCGTCCTCCACCCGACG
TTTGAGTCTTTCTAGCAGAGCGCCGAAGAACTCCCGCTCGTGTGTTTTCGCAGGGGCAAGTTCTGCGCCGTACAGCGATG
AGAAACACGACACGATGTTTTCCAGCCCCATGCTGCGCAGCAACACGTGCTTCAGGAACAGGTGTTGTAGCCGGTTCAGT
TTTAGCTTGGGTAGAAAAGTTATCGAGTTGTTAGCACGCTCCATGATGGTAACGGTGTTGAAGTCACAGACCGGGCTTTC
TCCGAGTCTCGGCCGCCTGAGTCCAATCATGTAGAACATAGACGCGGCCTCGTTGTCTGTGTTAAGTGACACGATATCCC
GTTCGCAAACCTGTGCGATGTTGTGTTTCAGTATAGATCTGGTCTGACCGGCACGGGGTGTTATGGGGTGACGCGGTAAA
GGCGACTCTGGGTCAAACACCTTTATGCGGTTGGCGGCCTCGTCGATGACGACACGCTTGTTCGCGGCGTGTATGGGGAC
GCGACGGCATCCCGCTGGCAGATCTATAATCTTAAAGTTGGTATAAGACTGGTCGCTCGTTATGGCCAGCCGGCACTCCG
GTAGTATCTGCGTGTCCTCGAATTCGTGGCCGCGTACGACTGGCTTGGAGTGCAGGTAAACGCCAAGAGATGCGGTCTCT
TCGCCTACGCACAAGTGGCTTCTTAACGCGTAGGGGTGCGGTGAGAGCATGATCCGTAGCAACGATAGTTCCGGGTGCCT
AGCCGCGTAGAGTGGCAGGGTAGACGAGTCCGGAGTCCCAAACTTTTCGAACAACAGTGGCATCGGGACTTCAGGATTAG
AGACTCCCACCATGGCCGCCACCGCCGGAGAGGTCAAGACGTGAAACACGCGCTCGCCTGTCGACAGGCGCGCCGCGCCC
TCTACTAGACTAGCCTTCACGTCCGGAACTCGTAACATAGCTTAGACCAGCGGACGGACGCAACGTACGCGGGGATCGGC
TGGCGGTGTCTGCTCGTTGGACGCGGCCGTTCGGTGGCGCCAGTGCAGGCCTAGTTTGCGAATGGCGTGACGGACAATTT
GTGGCTTTAGAGCGGCGAACCGATGACCCGTGGTGGCGACGAACGAAATGAAGTTTGCATTGCGGCCCAACTCGTCTAGC
CTGGTCTTCTTGTTTCGGGCATAGATTTTCGGGATTAGGTTACACTTTTTATATCCCAGTACTGCGCACTCGTGTTTGCT
TTTAGTGTGACTGATTATCTTCTTTGAGAAGTCAAACAGGCCCCGGGCGGCGGCTCGCCTAATGCAAGCCACGTCAAGCC
TGAGAAACGAACAGCATTCCACCAGACACTCCAGGAACCTTTTGTGTAGCGTCTGTATTTGGGAACGGTTTCTGTGCTCA
AGTAGGGAGAATATTCTATTTTTGTTTCCGTCGATGCGCGCGTGCTGGTCCGTGAGAATGGGCGCCAGCTCGTGGCGAAT
CTGTTCCACAAGAGGCTGCCCGTACACTTTAGAAATCGTGGCTGTCGCGGCCTTAAACCAGGACACGTTTAGCCCATCCT
TGCTGGAGACCACAGATGGAAAGTTTGTGGTCCAAAATACGTTTTTTCGCCCCATTCTCACCATGTACTGGTTTTCCAGT
CCGTGCAGGTCCAACGTGGAGTTCCAATTTGCTATCGATACAGGAAATATGTGCCTGATTGGCAGAAAGCATTTCAGCGT
ACCCATTGCGAAGAGAAAGTGCAGCATGTCCCCACTGATGTTGATGTTTATTGCGGTGCCTTGACACATGTTGTCGGAAA
AAAACACGCTTATGGTAAAAGAAGGTTCCTTTACGGAGTACTTTCGTATAACAAAATTGTTGGTCAATCTGGGGATGTTT
AAAATAGTCTTTTGCAGGGTGTTAGGAACGTGGCAGCTTATCTTAGTGTTAATCACCATGTTGGTGTTGAATATGGTGAT
CTTGAAGTTTTCCAAACTGACGTGTTTTGTGGGTTCCAGCATGTCTGACACTGTGGAGCTGCCCAGAGTCCGCGCGTCCG
TGGCCGCGTATCGTTGGAAGCACGCCTGCAAATTTCCTTTCATGGCTGCTCGCCGGTCTTTCGGCGCGTACCGGATTCTT
GAAAGCGTCGCCGCCAGGAGACGCGGTGTCTCGTGGGTGCCTAAAAAGTTTGCGCAGGGGTGCAGTCCGCTGCACGAGTG
GCCGATGCAGTCTGCCACTGCCATACACATGACGAGTCTGTAGATGGCCGGTGTGCCCGGATACACTAGATAGTAGGTAC
AATCTGGGGTACTGACGACCACCCTGTATGGCTTTGGTCCGGGGTCCTTGCGTTGGATTTTTACGTGCAGACGGGACACG
AGCTGGTTTAGAGCCAGCTGAAAGCCCACCAGATCCCGTCCGTTAACCTTGACGTCCTGGTGCTTACTCTGTTTCGACAG
GTTCTTCAGCACGGTGGGCAGTCGCTCTACGTTGTGAGCGATGGCACGGCGCAGCGAGACCAGCTCTCCGTGCCACCCCC
ACGTGGCCATGAAGCTGCTGATGTTAAACTTTAAAAAATGTAGCTGTGCGTCTGGGGATGCGGGTGGCATTATTGAAAAC
GAGAGATGCTTCAGGCTCTCCAGGAGTGCAAAATAATTTTGATAGATTGTGGGTTGTAGACTATGGGGCAACACCGCCAG
AAACGCATGAAAACACTGTTCGAACTCCCAGAACTCCAGGTACCTGCACACTATCCTGAACATGGCTTTGTAACATATGG
TGCACGTTAGTAGCGCGGGAAGATACAGCGAGCGTAGCTCCCTGAATTCGCAGGGTTTATCACAATCATCGGTAAGTTCC
CATGATCCCACCGCAGGTAGGTAGTTGTCGGTGTCTATCTGTCCGCGCGTAAACACTCCACCACCGTCAATTATTAAACC
TTCGCCGCTGTACCGTCGACCCACTTTTCCCAAAAGAGTCCCTTCTTGATGTATAAAAGGGTGGAGGCGTTCCCCCAGGA
GTAGTCTGCGTATCGCTCTGCAGGCGAAAAAGGTGGGCTCGGGCTGCATCATCTTATCAAGACCTTCTAAGGTCAGCTCT
GCCTGCAGGTGCGAGTTGGTGGCCAGACAGCAGAATATTTCCAGCTGTGATTCCCAAGTCGCTTGATAACACGTGGTCTG
CGGACTCGTCGTCAGGGAGGCGCTCGGTGGCAGTAGTAGGGGGCCCTCGAGCGCTGCCATGGAGGCGACCTTGGAGCAAC
GACCTTTCCCGTACCTCGCCACGGAGGCCAACCTCCTAACGCAGATTAAGGAGTCGGCTGCCGACGGACTCTTCAAGAGC
TTTCAGCTATTGCTCGGCAAGGACGCCAGAGAAGGCAGTGTCCGTTTCGAAGCGCTACTGGGCGTATATACCAATGTGGT
GGAGTTTGTTAAGTTTCTGGAGACCGCCCTCGCCGCCGCTTGCGTCAATACCGAGTTCAAGGACCTGCGGAGAATGATAG
ATGGAAAAATACAGTTTAAAATTTCAATGCCCACTATTGCCCACGGAGACGGGAGGAGGCCCAACAAGCAGAGACAGTAT
ATCGTCATGAAGGCTTGCAATAAGCACCACATCGGTGCGGAGATTGAGCTTGCGGCCGCAGACATCGAGCTTCTCTTCGC
CGAGAAAGAGACGCCCTTGGACTTCACAGAGTACGCGGGTGCCATCAAGACGATTACGTCGGCTTTGCAGTTTGGTATGG
ACGCCCTAGAACGGGGGCTAGTGGACACGGTTCTCGCAGTTAAACTTCGGCACGCTCCACCCGTCTTTATTTTAAAGACG
CTGGGCGATCCCGTCTACTCTGAGAGGGGCCTCAAAAAGGCCGTCAAGTCTGACATGGTATCCATGTTCAAGGCACACCT
CATAGAACATTCATTTTTTCTAGATAAGGCCGAGCTCATGACAAGGGGGAAGCAGTATGTCCTAACCATGCTCTCCGACA
TGCTGGCCGCGGTGTGCGAGGATACCGTCTTTAAGGGTGTCAGCACGTACACCACGGCCTCTGGGCAGCAGGTGGCCGGC
GTCCTGGAGACGACGGACAGCGTCATGAGACGGCTGATGAACCTGCTGGGGCAAGTGGAAAGTGCCATGTCCGGGCCCGC
GGCCTACGCCAGCTACGTTGTCAGGGGTGCCAACCTCGTCACCGCCGTTAGCTACGGAAGGGCGATGAGAAACTTTGAAC
AGTTTATGGCACGCATAGTGGACCATCCCAACGCTCTGCCGTCTGTGGAAGGTGACAAGGCCGCTCTGGCGGACGGACAC
GACGAGATTCAGAGAACCCGCATCGCCGCCTCTCTCGTCAAGATAGGGGATAAGTTTGTGGCCATTGAAAGTTTGCAGCG
CATGTACAACGAGACTCAGTTTCCCTGCCCACTGAACCGGCGCATCCAGTACACCTATTTCTTCCCTGTTGGCCTTCACC
TTCCCGTGCCCCGCTACTCGACATCCGTCTCAGTCAGGGGCGTAGAATCCCCGGCCATCCAGTCGACCGAGACGTGGGTG
GTTAATAAAAACAACGTGCCTCTTTGCTTCGGTTACCAAAACGCCCTCAAAAGCATATGCCACCCTCGAATGCACAACCC
CACCCAGTCAGCCCAGGCACTAAACCAAGCTTTTCCCGATCCCGACGGGGGACATGGGTACGGTCTCAGGTATGAGCAGA
CGCCAAACATGAACCTATTCAGAACGTTCCACCAGTATTACATGGGGAAAAACGTGGCATTTGTTCCCGATGTGGCCCAA
AAAGCGCTCGTAACCACGGAGGATCTACTGCACCCAACCTCTCACCGTCTCCTCAGATTGGAGGTCCACCCCTTCTTTGA
TTTTTTTGTGCACCCCTGTCCTGGAGCGAGAGGATCGTACCGCGCCACCCACAGAACAATGGTTGGAAATATACCACAAC
CGCTCGCTCCAAGGGAGTTTCAGGAAAGTAGAGGGGCGCAGTTCGACGCTGTGACGAATATGACACACGTCATAGACCAG
CTAACTATTGACGTCATACAGGAGACGGCATTTGACCCCGCGTATCCCCTGTTCTGCTATGTAATCGAAGCAATGATTCA
CGGACAGGAAGAAAAATTCGTGATGAACATGCCCCTCATTGCCCTGGTCATTCAAACCTACTGGGTCAACTCGGGAAAAC
TGGCGTTTGTGAACAGTTATCACATGGTTAGATTCATCTGTACGCATATGGGGAATGGAAGCATCCCTAAGGAGGCGCAC
GGCCACTACCGGAAAATCTTAGGCGAGCTCATCGCCCTTGAGCAGGCGCTTCTCAAGCTCGCGGGACACGAGACGGTGGG
TCGGACGCCGATCACACATCTGGTTTCGGCTCTCCTCGACCCGCATCTGCTGCCTCCCTTTGCCTACCACGATGTCTTTA
CGGATCTTATGCAGAAGTCATCCAGACAACCCATAATCAAGATCGGGGATCAAAACTACGACAACCCTCAAAATAGGGCG
ACATTCATCAACCTCAGGGGTCGCATGGAGGACCTAGTCAATAACCTTGTTAACATTTACCAGACAAGGGTCAATGAGGA
CCATGACGAGAGACACGTCCTGGACGTGGCGCCCCTGGACGAGAATGACTACAACCCGGTCCTCGAGAAGCTATTCTACT
ATGTTTTAATGCCGGTGTGCAGTAACGGCCACATGTGCGGTATGGGGGTCGACTATCAAAACGTGGCCCTGACGCTGACT
TACAACGGCCCCGTCTTTGCGGACGTCGTGAACGCACAGGATGATATTCTACTGCACCTGGAGAACGGAACCTTGAAGGA
CATTCTGCAGGCAGGCGACATACGCCCGACGGTGGACATGATCAGGGTGCTGTGCACCTCGTTTCTGACGTGCCCTTTCG
TCACCCAGGCCGCTCGCGTGATCACAAAGCGGGACCCGGCCCAGAGTTTTGCCACGCACGAATACGGGAAGGATGTGGCG
CAGACCGTGCTTGTTAATGGCTTTGGTGCGTTCGCGGTGGCGGACCGCTCTCGCGAGGCGGCGGAGACTATGTTTTATCC
GGTACCCTTTAACAAGCTCTACGCTGACCCGTTGGTGGCTGCCACACTGCATCCGCTCCTGGCAAACTATGTCACCAGGC
TCCCCAACCAGAGAAACGCGGTGGTCTTTAACGTGCCATCCAATCTCATGGCAGAATATGAGGAATGGCACAAGTCGCCC
GTCGCGGCGTATGCCGCGTCTTGTCAGGCCACCCCGGGCGCCATTAGCGCCATGGTGAGCATGCACCAAAAACTATCTGC
CCCCAGTTTCATTTGCCAGGCAAAACACCGCATGCACCCTGGTTTTGCCATGACAGTCGTCAGGACGGACGAGGTTCTAG
CAGAGCACATCCTATACTGCTCCAGGGCGTCGACATCCATGTTTGTGGGCTTGCCTTCGGTGGTACGGCGCGAGGTACGT
TCGGACGCGGTGACTTTTGAAATTACCCACGAGATCGCTTCCCTGCACACCGCACTTGGCTACTCATCAGTCATCGCCCC
GGCCCACGTGGCCGCCATAACTACAGACATGGGAGTACATTGTCAGGACCTCTTTATGATTTTCCCAGGGGACGCGTATC
AGGACCGCCAGCTGCATGACTATATCAAAATGAAAGCGGGCGTGCAAACCGGCTCACCGGGAAACAGAATGGATCACGTG
GGATACACTGCTGGGGTTCCTCGCTGCGAGAACCTGCCCGGTTTGAGTCATGGTCAGCTGGCAACCTGCGAGATAATTCC
CACGCCGGTCACATCTGACGTTGCCTATTTCCAGACCCCCAGCAACCCCCGGGGGCGTGCGGCGTGCGTGGTGTCGTGTG
ATGCTTACAGTAACGAAAGCGCAGAGCGTTTGCTCTACGACCATTCAATACCAGACCCCGCGTACGAATGCCGGTCCACC
AACAACCCGTGGGCTTCGCAGCGTGGCTCCCTCGGCGACGTGCTATACAATATCACCTTTCGCCAGACTGCGCTGCCGGG
CATGTACAGTCCTTGTCGGCAGTTCTTCCACAAGGAAGACATTATGCGGTACAATAGGGGGTTGTACACTTTGGTTAATG
AGTATTCTGCCAGGCTTGCTGGGGCCCCCGCCACCAGCACTACAGACCTCCAGTACGTCGTGGTCAACGGTACAGACGTG
TTTTTGGACCAGCCTTGCCATATGCTGCAGGAGGCCTATCCCACGCTCGCCGCCAGCCACAGAGTTATGCTTGACGAGTA
CATGTCAAACAAGCAGACACACGCCCCAGTACACATGGGCCAGTATCTCATTGAAGAGGTGGCGCCGATGAAGAGACTAT
TAAAGCTCGGAAACAAGGTGGTGTATTAGCTAACCCTTCTAGCGTTGGCTAGTCATGGCACTCGACAAGAGTATAGTGGT
TAACTTCACCTCCAGACTCTTCGCTGATGAACTGGCCGCCCTTCAGTCAAAAATAGGGAGCGTACTGCCGCTCGGAGATT
GCCACCGTTTACAAAATATACAGGCATTGGGCCTGGGGTGCGTATGCTCACGTGAGACATCTCCGGACTACATCCAAATT
ATGCAGTATCTATCCAAGTGCACACTCGCTGTCCTGGAGGAGGTTCGCCCGGACAGCCTGCGCCTAACGCGGATGGATCC
CTCTGACAACCTTCAGATAAAAAACGTATATGCCCCCTTTTTTCAGTGGGACAGCAACACCCAGCTAGCAGTGCTACCCC
CATTTTTTAGCCGAAAGGATTCCACCATTGTGCTCGAATCCAACGGATTTGACCTCGTGTTCCCCATGGTCGTGCCGCAG
CAACTGGGGCACGCTATTCTGCAGCAGCTGTTGGTGTACCACATATACTCCAAAATATCGGCCGGGGCCCCGGATGATGT
AAATATGGCGGAACTTGATCTATATACCACCAATGTGTCATTTATGGGGCGCACATATCGTCTGGACGTAGACAACACGG
ATCCACGTACTGCCCTGCGAGTGCTTGACGATCTGTCCATGTACCTTTGTATCCTATCAGCCTTGGTTCCCAGGGGGTGT
CTCCGTCTGCTCACGGCGCTCGTGCGGCACGACAGGCATCCTCTGACAGAGGTGTTTGAGGGGGTGGTGCCAGATGAGGT
GACCAGGATAGATCTCGACCAGTTGAGCGTCCCAGATGACATCACCAGGATGCGCGTCATGTTCTCCTATCTTCAGAGTC
TCAGTTCTATATTTAATCTTGGCCCCAGACTGCACGTGTATGCCTACTCGGCAGAGACTTTGGCGGCCTCCTGTTGGTAT
TCCCCACGCTAACGATTTGAAGCGGGGGGGGGTATGGCGTCATCTGATATTCTGTCGGTTGCAAGGACGGATGACGGCTC
CGTCTGTGAAGTCTCCCTGCGTGGAGGTAGGAAAAAAACTACCGTCTACCTGCCGGACACTGAACCCTGGGTGGTAGAGA
CCGACGCCATCAAAGACGCCTTCCTCAGCGACGGGATCGTGGATATGGCTCGAAAGCTTCATCGTGGTGCCCTGCCCTCA
AATTCTCACAACGGCTTGAGGATGGTGCTTTTTTGTTATTGTTACTTGCAAAATTGTGTGTACCTAGCCCTGTTTCTGTG
CCCCCTTAATCCTTACTTGGTAACTCCCTCAAGCATTGAGTTTGCCGAGCCCGTTGTGGCACCTGAGGTGCTCTTCCCAC
ACCCGGCTGAGATGTCTCGCGGTTGCGATGACGCGATTTTCTGTAAACTGCCCTATACCGTGCCTATAATCAACACCACG
TTTGGACGCATTTACCCGAACTCTACACGCGAGCCGGACGGCAGGCCTACGGATTACTCCATGGCCCTTAGAAGGGCTTT
TGCAGTTATGGTTAACACGTCATGTGCAGGAGTGACATTGTGCCGCGGAGAAACTCAGACCGCATCCCGTAACCACACTG
AGTGGGAAAATCTGCTGGCTATGTTTTCTGTGATTATCTATGCCTTAGATCACAACTGTCACCCGGAAGCACTGTCTATC
GCGAGCGGCATCTTTGACGAGCGTGACTATGGATTATTCATCTCTCAGCCCCGGAGCGTGCCCTCGCCTACCCCTTGCGA
CGTGTCGTGGGAAGATATCTACAACGGGACTTACCTAGCTCGGCCTGGAAACTGTGACCCCTGGCCCAATCTATCCACCC
CTCCCTTGATTCTAAATTTTAAATAAAGGTGTGTCACTGGTTACACCACGATTAAAAACCACTCACTGAGATGTCTTTTT
AACCGCTAAGGGATTATACCGGGATTTAAAACCGCCCACTGATTTTTTTACGCTAAGAGTTGGGTGCTTGGGGGGTTTTG
CATTGCTCTGTTGTAAACTATATATAAGTTAAACCAAAATTCGCAGGGAGACAAGGTGACGGTGGTGAGAACTCAGTTGA
GAGTCAGAGAATACAGTGCTAATCAGGGTAGATGAGCATGACTTCCCCGTCTCCAGTCACCGGAGGAATGGTGGACGGCT
CCGTCCTGGTGCGAATGGCCACCAAGCCTCCCGTGATTGGTCTTATAACAGTGCTCTTCCTCCTAGTCATAGGCGCCTGC
GTCTACTGCTGCATTCGCGTGTTCCTGGCGGCTCGACTGTGGCGCGCCACCCCACTAGGCAGGGCCACCGTGGCGTATCA
GGTCCTTCGCACCCTGGGACCGCAGGCCGGGTCACATGCACCGCCGACGGTGGGCATAGCTACCCAGGAGCCCTACCGTA
CAATATACATGCCAGATTAGAACGGGGTGTGTGCTATAATGGATGGCTATGGGGGGGGGCTGTAGATAATTGAGCGCTGT
GCTTTTATTGTGGGGATATGGGCTTGTACATGTGTCTATCATCGGTAGCCATAAAATGGGCCATGACAACTGCCACAAGT
AAGTCGTCCGACATGTGCTTTTGCTTGGCGCTGTATGACTGCCCTCCATCCCTAAGCGGGACGCACTTGATCGCGCGGAC
CTGTTCTACCAGGTAGGTCACCGGGTCAAATGATATTTTGATGGTGTTGGACACCACCGTCTGGCTGGCGCTCAGGGTGC
CGGAGTTCAGAGCGTAGATGAATGTCTCAAACGCGGAGGATTTCTCGCCTCCCAACATGTAAATTGGCCACTGCAGGGCG
CTGCTCTTGTCAGTATAGTGTAGAAAATGTATGGGGAGCGGGCATATTTCGTTAAGGACGGTTGCAATGGCCACCCCAGA
ATCTTGGCTGCTGTTGCCTTCGACCGCCGCGTTCACGCGCTCAATTGTGGGGTGGAGCACAGCGATCGCCTTAATCATCG
TGCATGCGCAGGACGCTATCTCGTAAGCAGCTGCGCCAGTGAGGTCGCGCAGGAAGAAATGCTCCATGCCCAATATGAGG
CTTCTGGTGGGAGTCTGAGTACTCGTGACAACGGCGCCCACGCCAGTACCGGACGCCTCCGTGTTGTTCGTATACGCGGG
GTCGATGTAAACAAACAGCTGTTTTCCAAGGCACTTCTGAACCTGCTGGGCGGTGGTGTCTACCCGACACATGTCAAACT
GTGTCAGCGCTGCGTCACCCACCACGCGGTAAAGCGTAGCATTTGACGACGCTGCTCCCTCGCCCATTAGTTCGGTGTCA
AATGCCCCCTCCATAAAGAGGTTGGTGGTGGTTTTGATGGATTCGTCGATGGTGATGTACGTCGGAATGTGCAGTCTGTA
ACAAGGACAGGACACTAGTGCGTCTTGCAGGTGGAAATCTTCGCGGTGGTCCGCACACACGTAACTGACCACATTCAGCA
TCTTTTCCTGGGCGTTCCTGAGGTTAAGCAGGAAACTCGTGGAGCGGTCTGACGAGTTCACGGATGATATAAATATCAGC
TTGGCGTCTTTCTGAAGCATGAAACCCAGAATAGCCGGCAGTGCATCCTTTTTAATAAAATTCGCCTCGTCTACGTAGAG
CAGGTTAAAGGTCTGTCCCCGAATGCTCTGCAGACACGGAAAGACACAAAAGAGGGGCTCATAAGCGGCTAACAGTAAAG
GAGAGGAGGCGAACAGTGCGTGGCTCTTGTTCTTGGGAATAAAAGGGGGCGTGTGTGCCGATCGTATGGGTGAGCCAGTG
GATCCTGGACATGTGGTGAATGAGAAAGATTTTGAGGAGTGTGAACAATTTTTCAGTCAACCCCTTAGGGAGCAAGTGGT
CGCGGGGGTCAGGGCACTCGACGGCCTCGGTCTCGCTGACTCTCTATGTCACAAAACAGAAAGACTCTGCCTGCTGATGG
ACCTGGTGGGCACGGAGTGCTTTGCGAGGGTGTGCCGCCTAGACACCGGTGCGAAATGAAGAGTGTGGCGAGTCCCTTAT
GTCAGTTCCACGGCGTGTTTTGCCTGTACCAGTGTCGCCAGTGCCTGGCATACCACGTGTGTGATGGGGGCGCCGAATGC
GTTCTCCTGCATACGCCGGAGAGCGTCATCTGCGAACTAACGGGTAACTGCATGCTCGGCAACATTCAAGAGGGCCAGTT
TTTAGGGCCGGTACCGTATCGGACTTTGGATAACCAGGTTGACAGGGACGCATATCACGGGATGCTAGCGTGTCTGAAAC
GGGACATTGTGCGGTATTTGCAGACATGGCCGGACACCACCGTAATCGTGCAGGAAATAGCCCTGGGGGACGGCGTCACC
GACACCATCTCGGCCATTATAGATGAAACATTCGGTGAGTGTCTTCCCGTACTGGGGGAGGCCCAAGGCGGGTACGCCCT
GGTCTGTAGCATGTATCTGCACGTTATCGTCTCCATCTATTCGACAAAAACGGTGTACAACAGTATGCTATTTAAATGCA
CAAAGAATAAAAAGTACGACTGCATTGCCAAGCGGGTGCGGACAAAATGGATGCGCATGCTATCAACGAAAGATACGTAG
GTCCTCGCTGCCACCGTTTGGCCCACGTGGTGCTGCCTAGGACCTTTCTGCTGCATCACGCCATACCCCTGGAGCCCGAG
ATCATCTTTTCCACCTACACCCGGTTCAGCCGGTCGCCAGGGTCATCCCGCCGGTTGGTGGTGTGTGGGAAACGTGTCCT
GCCAGGGGAGGAAAACCAACTTGCGTCTTCACCTTCTGGCTTGGCGCTTAGCCTGCCTCTGTTTTCCCACGATGGGAACT
TTCATCCATTTGACATCTCGGTACTGCGCATTTCCTGCCCTGGTTCTAATCTTAGTCTTACTGTCAGATTTCTCTATCTA
TCTCTGGTGGTGGCTATGGGGGCGGGACGGAATAATGCGCGGAGTCCGACCGTTGACGGGGTATCGCCGCCAGAGGGCGC
CGTAGCCCACCCTTTGGAGGAACTGCAGAGGCTGGCGCGTGCTACGCCGGACCCGGCACTCACCCGTGGACCGTTGCAGG
TCCTGACCGGCCTTCTCCGCGCAGGGTCAGACGGAGACCGCGCCACTCACCACATGGCGCTCGAGGCTCCGGGAACCGTG
CGTGGAGAAAGCCTAGACCCGCCTGTTTCACAGAAGGGGCCAGCGCGCACACGCCACAGGCCACCCCCCGTGCGACTGAG
CTTCAACCCCGTCAATGCCGATGTACCCGCTACCTGGCGAGACGCCACTAACGTGTACTCGGGTGCTCCCTACTATGTGT
GTGTTTACGAACGCGGTGGCCGTCAGGAAGACGACTGGCTGCCGATACCACTGAGCTTCCCAGAAGAGCCCGTGCCCCCG
CCACCGGGCTTAGTGTTCATGGACGACTTGTTCATTAACACGAAGCAGTGCGACTTTGTGGACACGCTAGAGGCCGCCTG
TCGCACGCAAGGCTACACGTTGAGACAGCGCGTGCCTGTCGCCATTCCTCGCGACGCGGAAATCGCAGACGCAGTTAAAT
CGCACTTTTTAGAGGCGTGCCTAGTGTTACGGGGGCTGGCTTCGGAGGCTAGTGCCTGGATAAGAGCTGCCACGTCCCCG
CCCCTTGGCCGCCACGCCTGCTGGATGGACGTGTTAGGATTATGGGAAAGCCGCCCCCACACTCTAGGTTTGGAGTTACG
CGGCGTAAACTGTGGCGGCACGGACGGTGACTGGTTAGAGATTTTAAAACAGCCCGATGTGCAAAAGACAGTCAGCGGGA
GTCTTGTGGCATGCGTGATCGTCACACCCGCATTGGAAGCCTGGCTTGTGTTACCTGGGGGTTTTGCTATTAAAGGCCGC
TATAGGGCGTCGAAGGAGGATCTGGTGTTCATTCGAGGCCGCTATGGCTAGCCGGAGGCGCAAACTTCGGAATTTCCTAA
ACAAGGAATGCATATGGACTGTTAACCCAATGTCAGGGGACCATATCAAGGTCTTTAACGCCTGCACCTCTATCTCGCCG
GTGTATGACCCTGAGCTGGTAACCAGCTACGCACTGAGCGTGCCTGCTTACAATGTGTCTGTGGCTATCTTGCTGCATAA
AGTCATGGGACCGTGTGTGGCTGTGGGAATTAACGGAGAAATGATCATGTACGTCGTAAGCCAGTGTGTTTCTGTGCGGC
CCGTCCCGGGGCGCGATGGTATGGCGCTCATCTACTTTGGACAGTTTCTGGAGGAAGCATCCGGACTGAGATTTCCCTAC
ATTGCTCCGCCGCCGTCGCGCGAACACGTACCTGACCTGACCAGACAAGAATTAGTTCATACCTCCCAGGTGGTGCGCCG
CGGCGACCTGACCAATTGCACTATGGGTCTCGAATTCAGGAATGTGAACCCTTTTGTTTGGCTCGGGGGCGGATCGGTGT
GGCTGCTGTTCTTGGGCGTGGACTACATGGCGTTCTGTCCGGGTGTCGACGGAATGCCGTCGTTGGCAAGAGTGGCCGCC
CTGCTTACCAGGTGCGACCACCCAGACTGTGTCCACTGCCATGGACTCCGTGGACACGTTAATGTATTTCGTGGGTACTG
TTCTGCGCAGTCGCCGGGTCTATCTAACATCTGTCCCTGTATCAAATCATGTGGGACCGGGAATGGAGTGACTAGGGTCA
CTGGAAACAGAAATTTTCTGGGTCTTCTGTTCGATCCCATTGTCCAGAGCAGGGTAACAGCTCTGAAGATAACTAGCCAC
CCAACCCCCACGCACGTCGAGAATGTGCTAACAGGAGTGCTCGACGACGGCACCTTGGTGCCGTCGTCCAAGGCACCCTG
GGTCCTCTTACGAATGTCTGACTACTTCAGCCGCTTGCTGATATATGAGTGTAAAAAACTTAAGGCCCTGGGCTTACGTT
CTTATTGAAGCATGTTGCGCACATCAGCGAGCTGGACCGTCCTCCGGGTCGCGTGTAGATTATGGTTCCGTTCTCCTTCT
TGATGTTTAAATTTTTGGGGGGGAACCACCGACAAAGCGTCTTTATGATTTCCGCGAACACGGAGTTGGCTACGTGCTTT
TGGTGGGCTACGTACCCAATGTTAATGTTCTCTACGGATGCCAGTAGCATGCTGATGATCGCCACCACTATCCATGTCTT
TCCGTGTCTCCTTGGTATTAGGAATACGCTTGCCTTTTGCTTAAACGTCTGTAAAACACTGTTTGGAGTTTCAAATAAAC
CGAAGTACTGCTTAAACAATCCAAACAACTGGTGCGTCTTTTGTGGGGCCTTGATTGAAACCAAAAAGAAAAAAGTGTGC
ATTACTAGCTGCTGTTGGAAGGGCTCCAGCCAGTGCACCCCGGGAACGTAACAGCCGTTCAGAAAGGACGAAAGGTTAAC
CAGAAAAGCCTGAAGTTCGCGGTAGACAGAGCAGGCGTGCAGGGAGTCGTGTGTTTTTCTGGCCGCCTGGTACTCGACCA
GTTGATCGGCCGTGGAGACGTGCGCGTCCTCGCGCACACACCGCATCTGCAAGTATGTTGATAGGGACTCCAATAGGCGC
GGCTTTGCGGGGACGTTGTCCTCGGACGGTCTGGGGGTTCCCACGTCGGGATTTGCTGACGTGGGCGTGGCGGGATGGTG
CCGTGTGCAGTATGTTTCCAGGACCGAACTGTATGAGTTTATTCTGTGCACCACGCCAATAAAAGGGTGCGCCATCCGTG
CCGTTTTGGGACAGTGTCGCGTGAATGTCGGGGCACTCAGTTCCCACCTCTCTCCGGCGTCTTTGGCGGTCTCCTGCAGG
TTGGCGGCAAGGCGCTCCCTGTGACGGCTGAGCAGCATGTTTGCTTTGAGCTCGCTCGTGTCCGAGGGTGACCCGGAGGT
GACCAGTAGGTACGTCAAGGGCGTACAACTTGCCCTGGACCTTAGCGAGAACACACCTGGACAATTTAAGTTGATAGAAA
CTCCCCTGAACAGCTTCCTCTTGGTTTCCAACGTGATGCCCGAGGTCCAGCCAATCTGCAGTGGCCGGCCGGCCTTGCGG
CCAGACTTTAGTAATCTCCACTTGCCTAGACTGGAGAAGCTCCAGAGAGTCCTCGGGCAGGGTTTCGGGGCGGCGGGTGA
GGAAATCGCACTGGACCCGTCTCACGTAGAAACACACGAAAAGGGCCAGGTGTTCTACAACCACTATGCTACCGAGGAGT
GGACGTGGGCTTTGACTCTGAATAAGGATGCGCTCCTTCGGGAGGCTGTAGATGGCCTGTGTGACCCCGGAACTTGGAAG
GGTCTTCTTCCTGACGACCCCCTTCCGTTGCTATGGCTGCTGTTCAACGGACCCGCCTCTTTTTGTCGGGCCGACTGTTG
CCTGTACAAGCAGCACTGCGGTTACCCGGGCCCGGTGCTACTTCCAGGTCACATGTACGCTCCCAAACGGGATCTTTTGT
CGTTCGTTAATCATGCCCTGAAGTACACCAAGTTTCTATACGGAGATTTTTCCGGGACATGGGCGGCGGCTTGCCGCCCG
CCATTCGCTACTTCTCGGATACAAAGGGTAGTGAGTCAGATGAAAATCATAGATGCTTCCGACACTTACATTTCCCACAC
CTGCCTCTTGTGTCACATATATCAGCAAAATAGCATAATTGCGGGTCAGGGGACCCACGTGGGTGGAATCCTACTGTTGA
GTGGAAAAGGGACCCAGTATATAACAGGCAATGTTCAGACCCAAAGGTGTCCAACTACGGGCGACTATCTAATCATCCCA
TCGTATGACATACCGGCGATCATCACCATGATCAAGGAGAATGGACTCAACCAACTCTAAAAGAGAGTTTATTAAGTCGG
CTCTGGAGGCCAACATCAACAGGAGGGCAGCTGTATCGCTATTTGATCGTTTTGGGGGTAGCAGCGCCGTGTTTGAGAAG
CAGTTTCAGGACGCACAGCATGCCGTCAGGGCCCACGGTGCACTGAAGCGCGAAGCCGAGCTCGGGACTCTGGTACGCAA
GGCGGGCCAGAGGTTTGAGGCGCTGAAAAGGGAACGGTCAATTTTGCGCCAGCCGCGCGACCTCCCACGGGTCGCCGACA
TTGACGCCCTGGTCGACGCCGTCGCGGACCTCAAAGAAGAGGTGGCCGTGCGCCTAGATGCGCTGGAAGAGAATGGAGAG
GAGACCCCCACTCACTCCTCTTCGGAGATCAAGGACACAATCGTCAGGTGGAGGCTTGACGATTTGCCCCCGGTGTGCCC
TGAAACTCCCTAAGGCTACCCGGATTTCAGAGAGACCCTGGGCGTCCACATGGCAGCTGAATCAGCATATACAGGTGTCC
AAGACTAAAAAGGCCACCGCGTATCTTAAAGCGCCCCGTGAATGGGGGCAGTGCACGCACCAGGATCCAGACTGGTCCAA
GCGTCTGGGTCGTGGCGCCTTTGGCATAATCGTCCCTATCTCCGAGGATCTGTGTGTGAAGCAGTTTGATAGCCGCCGGG
AGTTTTTCTACGAGGCAATTGCCAACGACCTGATGCAGGCCACCCGAGAGAGGTACCCCATGCATTCTGGTGGATCTAGA
CTGCTAGGATTCGTGCAGCCTTGCATACCCTGTAGATCGATTGTGTATCCTAGAATGAAGTGCAACCTGCTGCAGCTGGA
CTGGAGTCAGGTCAACCTGAGTGTCATGGCGGCGGAGTTCACCGGCCTAATGGCGGCGGTGTCCTTTCTAAACAGATACT
GTGGCATGGTGCACTGCGACGTTAGTCCAGACAATATTTTGGCCACAGGAGACCTAACGCCCATGAACCCCGGGAGGCTG
GTCCTTACCGATTTCGGTTCCGTTGCGCTACACTCTGGGAGCAAGTGGACTAACCTTGTGGTGACCTCTAACCTGGGGTT
TAAGCAACACTGCTACGACTTCAGGGTGCCACCCAAACTCATTTGTAAGCATCTCTATAAGCCGTCTTGCGTCCTCTTCC
AGTGTTACCTATCCAGTCTCGGTAAGATGCACGCGCAGGTATTGGACCAACCGTACCCTATCAGCCCTAACATGGGACTG
ACCATCGACATGTCCTCGTTGGGCTACACTCTGCTGACATGCCTGGAACTCTATCTCGATCTGCCGCTAAACAACCCTCT
GAAGTTCTTGGGTTCAGCCACCAGAGACGGACGCCCCGAACCCATGTACTACTTGGGCTTCATGATTCCCAGGGTGGTGA
TGACTCAGATCCTGTCCGCTGTGTGGACCATGACGCTTGACCTGGGACTAGATTGCACCGGCAAAGCCCAGGCGATTCCC
ATGCGACAGGAGCACCAGCTGGCGTTTCAGAAGCAGTGCTATTTATATAAAGCCAACCAAAAGGCAGAGTCGTTAGCGAA
CTGCTCCGATAAGCTAAACTGCCCCATGTTAAAGTCTCTCGTTAGAAAGCTACTAGAGCGAGACTTTTTCAACCATGGAG
GCCACCCCCACACCCGCGGACTTGTTTTCTGAAGACTATCTGGTTGACACCCTGGATGGGTTAACAGTGGATGACCAACA
GGCTGTCCTCGCAAGCTTGAGCTTTTCAAAGTTTCTAAAGCACGCCAAGGTTCGAGACTGGTGCGCACAGGCCAAGATCC
AACCCAGCATGCCTGCGCTGCGCATGGCTTACAACTATTTCCTTTTTTCAAAAGTGGGCGAGTTTATTGGTAGTGAGGAT
GTGTGTAACTTTTTCGTGGACCGTGTGTTTGGTGGTGTCAGGTTACTGGACGTGGCCAGCGTGTACGCCGCCTGTTCGCA
AATGAACGCACATCAGCGGCACCACATCTGCTGTCTAGTGGAGAGGGCCACTAGTAGTCAGAGTCTGAACCCCGTGTGGG
ACGCCCTGCGAGACGGAATTATATCTTCATCCAAGTTTCACTGGGCAGTTAAACAACAGAACACTTCAAAAAAGATATTC
AGCCCATGGCCTATAACGAACAACCACTTTGTCGCGGGCCCGCTTGCCTTTGGGCTGCGGTGCGAGGAGGTGGTGAAAAC
GTTGCTGGCCACCCTTTTGCACCCGGACGAGACAAATTGTCTCGATTATGGGTTTATGCAGAGTCCGCAAAATGGAATAT
TTGGCGTGTCGCTGGATTTCGCGGCGAACGTCAAAACTGACACCGAGGGTCGTCTACAGTTTGACCCTAACTGTAAAGTG
TATGAAATAAAATGCAGGTTCAAGTACACCTTTGCGAAAATGGAGTGTGACCCCATATACGCCGCGTATCAGCGGCTGTA
CGAGGCACCCGGAAAGCTGGCACTGAAGGACTTCTTCTATAGCATTTCCAAGCCTGCGGTTGAGTACGTGGGACTTGGAA
AACTGCCCAGTGAATCTGATTACTTGGTGGCTTATGATCAGGAATGGGAGGCGTGTCCTCGCAAAAAGAGGAAATTAACG
CCCCTTCACAATCTTATTAGGGAGTGTATTTTGCACAACTCGACCACGGAGTCTGACGTCTACGTACTTACTGATCCTCA
AGATACTCGGGGTCAAATCAGTATTAAAGCCCGCTTCAAAGCCAACCTCTTCGTGAACGTCCGTCACAGCTACTTTTATC
AGGTATTGCTGCAGAGTTCGATCGTCGAGGAGTACATTGGCCTAGATAGCGGCATTCCTCGCCTCGGATCACCGAAATAC
TACATCGCCACCGGCTTCTTCAGAAAGCGGGGCTATCAGGATCCTGTCAACTGTACCATCGGTGGCGATGCTTTAGACCC
GCACGTGGAGATTCCTACGCTGCTAATCGTAACCCCCGTCTACTTTCCCCGAGGCGCAAAGCATCGTCTGCTTCACCAAG
CTGCCAACTTTTGGTCAAGAAGTGCGAAGGACACCTTTCCATATATCAAATGGGATTTCTCCTATCTATCTGCAAACGTC
CCTCACAGCCCGTAGACGTGGACGGGGAACCGCTCGACGTAGTCGTGGACTATGACCCCATTCGCGTTTCAGAAAAGGGC
ATGTTGCTTGAGCAATCGCAATCCCCATATCCCGCATTAAAAAAGAAGAAAAAAAATAAAGAAGCAATTTATTAAGCAAA
CAGTATGGTTTTCTGTACGTATTTTATTCCGTGGTGGGTGAAAAATAACGGGGGATGGAGGAAGAGGGATGGGTTTATAA
TGCCAATATATCAGCTAAATGAATATCATTTGCGTTTCGTCGATTTCACTGTCACTTTCATGGTCGGACTGGTATTGGGT
CCTCGGGGCGGGCGTCGATATGTCCTTCACTTTGGCGCGGGCTCTGGTCTTTGCTGGGAGGGGCGGCGGTTTCTGGTGAA
CAGTCGGAGTTCTATCGACCGTCGGCGCCGACGTCGCCAGAGGCATGTATGCCGCACTCGGCGTACAGAGTCCCCAGTCG
CTCCTTATAACGCGTATAACGATGGCTAGGATGCACAGTATAGGGATACAGGAGATATTGATAGCCACTATGTAGTGGAG
ATTAGCCTGCACGAACGCGTTTTCATACCTGATGACAGGCAGCAGTAGAATCAGATAACCCACGAATACTCCCACGTAAA
AGCCTACCTGCCGTCTCATAAACTTTACCAGGAAAAATTCCGTGTTTATGTACCACACGACCGTCAAGGCTAGGAACATG
TTCACCGCACCAAAAATGGCGTCTGACACGAGCACGTAAAAGCTGTTGCCAACGGCCATCATGGTGCTCAATGAAAACAG
CAGCATTTCCAAGGCGGTTGTTGATAGGTACAGGTTGACGCAGACCGGTTTCCACCGAGTCAGCAGTGACTCCATCATGG
TATTATCAGGTACGTGCTGTTCCAGGAGAGGTATTTCCCACTGGGCGGAGTTACATGTTATCAGTGACTGGATGTGGGCA
AAGGATATGCAAAAATGAATGCAGTAGACAAAGGCTGCCATAAGTACGTGTTTATATGACAGAACATGGATAAACAGTTG
CATGCTCCACATCCTTAAGATGGCGACATAAAGCACGCTATGTGATCCAAGTAGCGCTATCCAGGATTGCATGCTCATCA
TGGTAGTGGCGTGAACATGCTTGGCCCGATATACGGCCACCGCCGCGAGACAGTAGTATACTATGGCAATGCCGTCCACG
ATAAAAGTCCAAAATATGTACACCAGCATCTCTGGTTTCTCTAAAAACAGGGTCGGGGTGAGGTGCTTCGCTGAGTTGCG
CACCGTGAGGTTTAGCGCGCTGTAGTTTACCAGATTGTTGAAGTAGCAGGGGAAACCAAGGCCCTCGTACGTGGCGGCCA
TGGGCACGACTGCAGAGCAAATGTACATAATTACAGCCACAAACAACAGCTTGACCCAGGAGGACATGAGAAAACGGTCG
CTCTTTGAAGCGCGCATGTTTCTCGGTCTTTTTAACTTTCGCCAGGCGGCGCTGCGGCGGGAGAGCCAATCTGATGCCAC
TGCCTATCGCGGTTGACTTTTAAATACGCGCCCCGGGCAGAAGCCAGAGGTAGTCGACTCATTGACTCAATGGCAACGAG
CGAAGAAACGGCGGCCGGTTATGTCATCGGTGTCTACTTTCACAGCGTTCACGTCCACTGCCGCATTATTGTCTGGCAGG
TTAATTTTCTACCCCTGGACCCAAACGACGGGGAGACTGAATGCTACTTTGTGGTGGACACGCTGACGAAAGAGGCGATG
GAGCGCATGCCCGAAATCCAGGAATGCGTCCCGTCTATTACTGAACACGCCCGTGACCTGGCGATCTGGGAGTTGGCGCT
GCGACTGCAGAATCAGACGATCGTCAAGGCCGTCCGGACAGCGTCGCTTCCGGTGGTTCTAATTATGACTGTGGGTCGCA
TAGTGAATGATGTGATTCCCTGCCCCAACGTCAGAACACCCAGACCACTAGCCTGTGCTTACCTACACTGTGAGGCGACG
GTGACCTTTGAGGTCCCACTAACCGGGCCCGCGGCGTCCACCGGAACGTGGCACAGCTCTATCTATAGGGAATGTGCGAT
CTCGGCTATCGAGATATGCTTGAAGACCAGTCGAGGCATATACTCCTGCCAGTCGAACGAGGCCCCTGAGGCCAAGAGGG
AAAAGCGAGGTTTAGACATATCAGATGTGTTTGTCTGTCTCACGTATGATATCCCTATCGCAGGGCGGGTCCTTTCTCTG
CTGGTGCCCCACGCGCCCGCTTTTCACGTCTTATGGATCAATGAGGACAGCAAGTGGAACGGGGCAGCCGTCGAATTTTT
CAGAGCCCTACACCATAAGCTGTTCAGTGAACGCAATGGTATACCCCCTCTGTGGTTGTACGTGTTCCCGGGAGCTGTGG
AAGAGGGCACAGCCTTTGCGCCATTACTTCCCGCATTCCCTTGCATACCTTTGCGGTATGGGTCGCCTACCTCTCTGGAC
AGGGCGTCCGTGCAGTGGGACCTATTTGAACCGCACATCCTGACCCACTTTGACGGGATAAAGCGAACTTCTTTGGCAGA
TACAGTGTTTGGGTACGACTCCCTGGCCATTTCAAGGGAATGTGAAGATCAGTATGTGTGGCCCACGCCTGTCACTGACA
TTAATATTAATTTGTGCACGGATAGTGACACTATGGCCATCGTTAGAGAACCATCCGGTCTGGTGGCCGTGAATCTAGAA
GCCCTGTTGCGCACCGACTCCGTATTATCGCGGGTCTCGTCCATTGTCTCACTCGATACGCTCTTGGACCTTTCCACCCC
GGAGTGCCGTAGGAGCGTGGAGCTTAGATACAACTCACTTTTGTCGACTGTATTATCATGGTCCACCTCTAGGGGTCACA
AATGGGCCGCAATCGTGAAGTGGAATTTATTTTTCCTCGTCCAAGCTTTGGAGCCTGAGGTGAGACCTACTGTCCCTGCT
TGAAGCGGAGAGGGGGTGGTGCGAGTTGGCAGTTGACGGGTTTGTAATAGCTGGAGTGCTGACCACGGCACAGGACCCAT
TAACTTTCCTATGTGTTTATTTTTAGCAATGGTCTCCAGAATTCAAGGATCTCAAAAGGGCCTGCCAGATGGCCGGGTTT
ACTCTGAAGGGGGGGACTTCGGGGGATCTTGTATTCTCATCGCATGCGAACTTGCTCTTTTCAACCTCGATGGGATATTT
CCTCCATGCAGGCAGTCCAAGGTCGACAGCGGGGACGGGGGGTGAGCCTAACCCACGTCACATCACCGGACCAGACACTG
AGGGAAATGGGGAACACAGAAACTCCCCCAACCTCTGCGGCTTTGTTACCTGGCTGCAAAGCTTAACCACATGCATTGAA
CGAGCCCTAAACATGCCTCCCGACACTTCCTGGCTGCAGCTGATAGAGGAAGTGATACCCCTGTATTTTCATAGGCGAAG
ACAAACATCATTCTGGCTCATCCCCCTATCGCACTGTGAAGGGATCCCAGTATGCCCCCCTTTACCATTTGACTGCCTAG
CACCAAGGCTGTTTATAGTAACAAAGTCCGGACCCATGTGTTACCGGGCAGGCTTTTCGCTTCCTGTGGATGTTAATTAC
CTGTTCTATTTAGAGCAGACTCTGAAAGCTGTCCGGCAAGTTAGCCCACAGGAACACAACCCCCAAGACGCAAAGGAAAT
GACTCTACAGCTAGAGGCCTGGACCAGGCTTTTATCTTTATTTTGAAAAAAGGGAAACAATGGGGGGTTTGAAAAGGGTG
CACATTTTCAGATATTTTAAAACTTCATTGTTCTCCAGGTGCTTGGTAAAGATGGTATCACAATAAAAAATGTTTACTGG
GTCCGCGCAGGTTTGTTTGTCATCTTCATTCTCTCCACTAGACTCCAGTTTAAAAGACTCTAGATAAATGGGTTTCATTA
GTCCCCCCATGGGGGTTGAAGCGTCGCCTATCGCCTTATGAAGCTTAAACATAACGAGTGGGGTGGCCCTGAAATGATCG
TCCACGGACAGCTCGTAAACAAAGGCGGCCGTGGCAGTCAACGTCTCTATACCGTGCATGACGAAGGCCGCGTCCATCCC
CGGCGTCCTCTCATGTGTCTTTCTGGCGCGACAAATAATAGATCTCAAAAACGTTGGTGACATGTCTCGACAGTTCTCGA
GCATCGATAACAGGCAGCAGAGCTCGGTTATGCCGGGAGATGTAGGTCTAAGGAGGCACACTCGCTCTTGGAACACGTGA
GGGTGTAGGTCTATGTGGGTCACCATGTCTTCGTGCTCCACCAGGCACACCACCGTAAATCCCACAAAGTTGGGCGAGGA
CAGGCGAGATTTCACGTGCTCCCTGAGACACGCTATATCTAAGTGGCCCATCACGGACATTTTGGGGGTATTGCTTCCAA
CCAGTGCGTTGTTTTTCCTATGCACTTCCAGGACAAGGCGGGGCACCACAGGGTGGGGGTATACGGGACAGGCCTCTTCT
GACTCGCGAGTCTTCGGGGCATGAGTACTCATTGGCACTCCAGTCAGTCTCGCCAGGGCCCTTTCCAGGGACATTCTCGA
AGGGTGGTGTAACTAGACAGTATTTCTGTCCCACGTCGGTTATATACACAAAGAGTCTGCTAGTCTGATATAAATAGGCC
GCGATGTCCTGCAAGCTGGAGGATACGAAGGAGTGACTAATGAGCTCCATCTGAAGCAGGTCCGCGATCACATACGTGAA
TGGACCAAGCAGGATGGATATGGTGTCCTGAGAATAGGTGACGCTGAGCCGCTGCCCTTGGTTGTCAACAACGGGAGCCA
GCTTGTAGGTTTGAAACATCTCGCTTTCCCACAGGTTCGTGAGATCTTTCATGCTTTCTCTCACTGGGGGTATGTAAGAA
GAGAAAAAGCTATTTAGCACGGCACTGCCCGATGGGATATGGGAAGACGTTAGCTGCAGAGAGGGGTCCTGTAAACGTCC
CAGAGATTGAAATGTGTTGGCGGTCAGCAGATTCACACTCCCGGGACCCTTTGCGTCACCGGGCTGTTGGTGTGACAGCT
GTGTCTCAATACATTTTAGCCTCTTCATGCAGAGCTCCCTCTCCTTTTCAAGTTGAGTTATTGTGTCAAATTGTTCGTTT
ATCTGGTTGGTGAGACACTTGAAAACGCTGTTGGACACCTGGCGCCTGAGCCCCTGAGTGGTCGTCTCTTGGCCTGTGCC
GAATAGTTTATTCTTGTCTACTATGTTTTGGGACACGTCGGTGACAAAGTCCTCCACGACGTCGGTGACACCGCTCACTG
TCTTGTTTTCTGCCAGTTTCATGAGCAGGTTGAGGAGCTCTCGCTTGGGGTCTGTTCTCTGAGAGGCCTGCTCCAGGTGG
GTCATGATGTCTTTGTACACATTGTTACAGGCGCTTCCAACGAGGGCCTTGGTGGGGGCTGTGTTCAGGAGCTGGCAAAG
TTTTGCGTGCTCTGCCGTCCGGTGACAGCTCATAATGCTGGTATACATCCTCTGAATGGGGCTGTCAAAGATCACCCGCC
CAGCCAAGATGGCGGGCATAGTAATCACCTCCACATGAACCCTTTTCTGCTTATACAATCCCACGAAAGTGTTTTTAACA
CAGTCATAGTCTATGCTCACCTCTGAGTAGCCCGGAATATAGAGGGCGCTTAAACTAGACACCAGGTTGCTAATCTCCTG
AGTCACGCTGGTGAGTATCCGGCCTATGGTTTTTTCACCAGAGGCCAGACGCTGGCAATCTTTCATCAGCTGTTCCTGGA
TAGAGTTAACCAGCTTGTGGTCGGGTGTGTGCTTGACGACTGGTACCATTCCTACCGTGACCACCCAGTCTACGTATCTC
TCATACGAGAGCTGTGTCTTGGCGTAGAGGACCCGGTTGATGGCATTGAGAAGCAGGTGGTCTAATGTCATGCGCATAGT
CTGGGCCCAGGAGTCGAAGGTTGACCTTCTGTAAGACCCCCACTGTGCTTCCTTTTCTGGCCACCTGGTTTTTGCTGAGG
ACTCGTATGTCCTCCAGTCGGACAAGACGTGGTCGTAGCTACAGTTGGCCAATGCATTCTTGTACAGGTGGATAAATAGC
TGTCTGAAAAAAACACCCGGGTTTCGCAGGCTGCAGTGTAGAGTCTGACCTCTGACATAAGAATACTTGCCTTGCAGGAT
CTCAAAGAGGGAGATGGACAGCTCGGAAGGGTGCACTGATATGGACGAGCCCAGCCCCGGGTTCATCCTCAACATGACAT
CGGATGCCAAAGTCAGGAGCGTAGTGGAACAGATTGACAGGTTGTCAAATATCACTACCTCGCCCCCGGAGATGGGCTGG
TATGACCTAGAGTTCGATCCACTGGAAGACGAAGGCCCCTTTCTGCCGTTTTCGGCATACGTAATAACGGGGACTGCAGG
AGCGGGGAAAAGCACCAGCGTATCCGCCCTACATCAGAATCTCAACTGCCTAATTACGGGGGCTACAGTGGTAGCGGCAC
AGAATCTTTCCAGGGCTTTAAAGTCCTACTGTCCCACTATATACCACGCCTTCGGATTCAAGAGCAGACACATTAATATC
TGCCAGAGGAAAGTGCCCAAGGTAACTCAGTCCTCCATCGAGCAACTCCAGAGATACGAGCTGGCTAGGTACTGGCCAAC
TGTCACCGATATTATTCGAGAATTTATGCGCAAGAAACAAAAGGGGCAGTATAGCTCCCTCTCTCAAAGCGCTTTCAGAC
TCCTTTGCCGTATGGGTGGAGCCAATTTGTGGACGAGTAACATTATCGTGATAGACGAAGCTGGAACCCTCTCGTCCCAT
ATTTTGACGGCCGTGGTGTTCTTCTATTGGTTTTACAACAGTTGGCTGGACACCCCGCTATACAGAAATGGTGCCGTGCC
TTGCATAGTCTGCGTGGGGTCTCCCACCCAGACGGACGCCTTTCAGTCGGTCTTCAACCACACGCAGCAGAGAAACGAGA
TATCTGCCTGTGATAATGTGCTCACCTTCCTATTGGGAAAACGTGAGGTTGCAGATTATATTAGGCTGGACGAGAATTGG
GCCCTATTTATAAACAATAAGCGCTGTACGGATCCCCAGTTTGGTCACTTGCTGAAGACCTTAGAATATAATCTAGACAT
ATCACCAGAGTTAATGGACTATATAGATAGGTTTGTGGTTCCGAAGAGTAAGATTCTGGACCCGCTCGAGTATGCAGGGT
GGACAAGACTCTTCATCTCACACCAGGAGGTGAAGTCTTTTCTGGCAACGCTGCACACCTGCCTGTCGAGTAATAAGGAT
GCTGTGTCCACAAAGCTTTTCACCTGCCCAGTGGTCTGTGAGGTGTTTACAGAGCCATTTGAGGAGTACAAACGGGCGGT
AGGCCTCACACACATGACTCCCATAGAATGGGTAACAAAAAATCTTTTCAGGCTAAGTAACTACTCGCAGTTTGCTGATC
AGGACATGGCTGTGGTTGGGACCTATATCACAGACGCGTCCACACAGATCACCTTCGCCACTAAATTTGTCAAAAACAGC
TATGCTACCCTTACTGGAAAGACCAAAAAATGTATATGCGGGTTTCACGGGTCATACCAAAGATTCAAGTCCATCCTAGA
CGGGGAGCTATTTATCGAAAGTCATTCGCACGATAACCCCGCTTATGTGTACAGTTTCCTTAGTACCCTGCTATATAATG
CCATGTACTCATTTTACGCGCACGGGGTGAAGCAGGGGCATGAAGAATTCCTCAGGGACCTCAGGGAACTGCCGGTGTCT
CAAGAGCTGATCTCTGAGATGAGCTCCGAGGACGTTCTGGGGCAGGAGGGGGACACAGATGCCTTCTACCTCACCGCCAG
CCTCCCACCATCCCCCACCCACGCGGCTCTTCCAACACTGGTGGCCTATTACTCCGGGGCCAAGGAACTATTCTGCAACA
GGCTGGCCCTGGCACGCCGACACTTTGGTGACGAGTTCCTCCACTCCGATTTTTCAACGTTTACGGTGAACATCGTGGTG
CGAGATGGCGTGGACTTTGTGTCCACTTCCCCCGGGCTCCACGGTCTAGTGGCATACGCATCCACTATAGACACCTATAT
AATCCAGGGATATACGTTCCTCCCAGTGAGATTCGGCCGTCCAGGAGGACAGCGCCTCAGCGAGGACCTGCGCAGAAAGA
TGCCCTCCATAGTTGTCCAGGACTCATCGGGGTTCATTGCCTGCCTGGAAAATAACGTCACCAAGATGACAGAGACCCTC
GAAGGTGGCGACGTGTTTAACATATGTTGTGCAGGGGACTACGGTATCAGTTCTAATCTGGCTATGACCATAGTGAAGGC
ACAGGGGGTTTCACTAAGTAGGGTGGCCATATCGTTCGGCAACCACCGCAATATCAGAGCCAGTCTAGTGTATGTGGGTG
TATCCAGGGCCATCGACGCTCGTTACCTGGTAATGGACAGTAATCCCCTTAAGCTAATGGACCGCGGTGACGCCCAGTCC
CCATCCTCAAAGTACATCATCAAAGCCCTATGCAACCCCAAGACTACTCTGATCTACTGACCCGTACCCCTCTCTTAGGA
CACTGATGTGTTTGGGAATAAAGCATGAGACTTGACACCTATAATGGTCTGTATTGACACCATTCTTTTATTTATCAGTC
CAGCCACGGCCAGTTATATGCACCGTTTCCACACAGGGGTGGCGTGGAGGCCAGGATGCGGGTTGGGTCGCTGCACCTGG
ACCCCGCGGTAGTTGTGCTTCCTGATGAAATCGAGTGGGCGGAAGTACTGGGAGATTGGGTTGGGAGGTGACCCTTTGTG
CTCGACGGAGACACGATCACGCTCACGGCGGACGAGGGCTCCTCGTCTGTGTCACTCCCCGAGGATATAATTATCACGGA
CGCCACTGCTTTGCGGCTTAAGTTTGGTTGTCTCTGGCAGCGCACCACATCCTCGCTACCAGAGGAGGCGGTAGACTGCC
TTTTGCGCTTCTGGCCCACGTCCATGAGCCCGATTCTCTGACTCAATACTTCCCCTTGGTCTTCTCCGTCCTCCTCGGAC
GAGGGTGGCTGGTGGGAAAAATGGCGCGCGTCGGTAAACGCGGCCTCATTGTTCACGTCCGGAGAGTTGGAACTGTCATC
GCTATCAGAGTCCGATGTCAGGTCGACGATCGCGGTGGGTGCGGCGCGCAGGGGGCGCCACGAGGGCCCTTCATCAGGGT
CGCTGTATGGTGAACTTTGTGTTCCAGGTACACTATTTCTGGAAGCAGGTGAAAGTCCGTATGCCCCGGTCCCAGTGTAT
GCCGCCATCGGTTCCAGGATAGCAACCCCCTCGTCGTCTGAAGGTGAGAGCCCAGCAGGGGAAAATCCGTCATCCTGACT
AACCCATCCCATGGACGCCTCGGACTCCGCCGTGTCCGTTGAACTGCGCACGCGGCCCGCTACCACTGCTACCGGTTTGG
GCGTATGGGCCCGTCTGGCCAGAGGCCTCGGGCGCAAGTGAGATAAAGGTTGAAAAAAGTCTGCAGGGTACCCCTCTGGC
TCGTCTTCCTCCTGAACATCGTCATTTTCTTCTTCATCTTCATCTTCCTCATCCTCGTCATATTCAGATTCGCCGCTCGA
CTGATCCGGGGATATCTGTAGATCCAGAGGGGTTGCTGGCGGCGATGGCGTGTCCTCGGCGAAGACGTCGTCTGGGGCAG
ACATATCTATCACCGTGGGTCCAGCATAGCCGCGCGGCCTGCCAAATCCTGGAAGTGATGAAAGAGGTGGAGGTGGGAAT
ATGAACTTCACGGGGGGTCGTCTGCGAGGCGCTCCTTCAATTGGAAGCATTCTCTCTTCATCGTGTGTGCTAGACGAGGT
CCTCACAAACATCGCCATGGCCTTGTACGGGGTTGACCGCTAGGGGCGGAAATTTACAAAGCACACGAGTTATTGCCTTT
ACTGCTCCAACAGGCCCCAGTCCACAGTCTCACGCCGGTGGCGAGTCAAATAGTCGTTGGCTAGGTTAAAGTGATTACAG
CCCTGGAACCGAGGCCATCGCGAGTGTCGGCCACCAAGAGAGGCCAGCGGAGATGGATGCTGGGCCGTAAGCACCAGGTG
TTTCTGTGCGTTTATGAGCGGAGTTCTGTCAATGGCCTTGCGCCCCCACAGGAGAAAAACGCAATGTTCTAACTTTGAGG
ATATGCTACTGATGATGAAACTCGTGAACCAATCCCAGCCAAGTCCCTCGTGTGAGCCGGCCCTCCCCTTCTCCACCGTC
AAAACTGTGTTTAGTAGCAACACACCCTGGCGAGCCCAGCTGTCGAGGCACCCGTGGGAAGGAGTACTGAAATTGGGGAC
GGAAGCCTCTAGCTCTCTAAAGATGCTTCTCAAACTGGGTGGAACCTGACATTGCGGATCCACACTAAACGCCAGGCCAG
TAGCTTGGCCCTTGTGGTACGGGTCCTGGCCTAAGATCACCACTTTAATATCCTCTGGATCGCAGCAGTGGGACCACCAC
ATCAGCTTGTCCTGTGGGGGATACACTGTGGTGGTTAGCCTAAGTTCCCGAATCTGTCTGAGCAGCGAGAGCAGTTTCTG
TTTCAGAAATGATGAGAGGCTCAGAAAGGAAATCCACTTAGGTGCCAGTAACAGATCCCGGTCGTCCACCCCCTGACTGA
TGGATAGGGTGCCCCTAAAGACCGTCTGTTGCAACCATGCGTCCATGTTGAACTTATTTTCCCTTTTGACCTGCGTGCGC
TCTCCGGCTGCTGCTTTTAGCCCGAGTCTGACTTCCGCTAACAGAACCTGTCCGGTTCATGGCCTTTCCCACGCTTATTA
TAATTATGTTTACGTTGTGAATAGAGCTATCTGCAGTGGTCGCGTTAAAACCTACAGTATAGGCCGTCAAACTTCGTTGT
AAATACCACAACAACCTCAGGTTTTCCTGCGACGCCCAGGACCCCAATCTTCGAACGACCGCGACTAAAAATGACCTCAG
ATTAAACCCATTCACGCATGTTTCCACGGTAATGTCGCCTGTTTTGCTTCGCAGCTTGGCTATACAGACCCCGTTGCAGT
GATTCGGATCGGCGAAGTGGATAGAGTGGACCGCAAAGAACAACGGCAGGGTAGAGGCTGCCGATGCCTGAATTGCGCAA
CATGGTAAGGCGACGTATGCGTGAGATGTGACCAATAGGGTGGTCCACAGGACGGCAAATAGCGCAAAGATCCCCATGGG
GCAAATCCGGGTTTCACCCTTGTGTTGCCTGGTTCGGTGCTCCCCAGGGAGCCCCCTTCCGTAATATCTGTTTTATATAG
TGAGGGTTCACGCATGCGCGAGTCCCGACTAATGAGGACAATTACTGAAATTGACCTTTTCGCGACACGGGGGTGAGGTC
TATTTCCCACGACATACTTCCGCGGAAAAATACCCACGCTCCTTAATTTCCGTGGGAAGACGATGGGGGAAATGTGGCAT
TACCTGACACGGTTTCAATCATATTCATCGTCGGAGCTGTCACACGTCTGGCTGAGATTTTCTAAAAAGTCATCCAATGA
ATCATCGGAATCATCAGCACACTCTAGAACTACTCCATATGCCGGGGTGCGCGGGGGTCCCGAGTAGTGCACGTCGCCAT
CGGGAGACACAGATGATGGGTTTGAAATGTCCATACGGGCCGTGTGCACAAGGGTCACGTCCCCATCCCCAACACAAGGA
CCTTTAGATACCCTCTCCCGGCATGTGCGCGTATCCGGGCAAGCAAGCTGGTGTTCTGGATTCCAAACGTGCCCAGCGGT
ACCCAAAATCGCCAGGGCGTGTTTTATTATTTCCACAGGAACCGGTTTCTCTAATTGCATCACCAGGGTATCCAAAAGCC
GGGCTTCCACGTTGATCCGGCTTACCGACAGTTCTTTCCAGGGTTTCCTGGTGGGGCGCGGCAGCTGACTCAAAAAGGTC
ACTGCCTCTGCCCATGGGCGGGTGGGTGACAGTCCGCCATACTCTTCCAGGACACTGGCCATGCATAACTCCAACCGTCT
CACGTCCGAGGTAATGTGCTCTATGAAGATGTGGTAGAGCCAGCAGACGTTCAAACACGATGAAATCAAGCTAAGCTCCC
GCCGGAACTCCACATCCACAAAGGGGTATTGCTCCGGTGTCTGTATTAGGTCTGGAATAGAAAACTCAGAAAAAGACACT
GACCCACCAAGGAGAACCTGGCGTCTTGCAAAGTTGATGAGCCCCGCAGAAAGAATGTGTCTCCCGTGGGACAAAGAGCT
TGGGGGGGCAGAGATGGCGCTACAGTGGGTGATTTCTTCTACCACGGTCATACATTGGTGGCACCCACAGGCCTGTTCCA
GTATCAGCATAAATCTATCTTTGCAGTCATCCCAGATCAAAGTCATGTCAGATGCTGTTGCCTGGCATTTTGCCCGCATG
TACATTTCCTGTCCCACATATTTTAACATCTGTAATACTGGAAGTAGATTCAGTCTGGTGTTGAGCCCCCCCGGGGAAGC
CAGCGTATGCTTCAGGACCACCAGGGACGCTAAGAACCCCGGGTGTCCGCGCTCCGGAAACAGACCTCTGAGAATACGCT
CGGTCTTGACGAAACCCGATGTGGTACCGAATGCCACAATCTGTGCCCTCCAGCTCTCACAATTTTCATCTCCAATACCC
GGAATTGGGATACACACCTCCATGTTCAGTCACATGTACGCTAGGGTCTCCCCACCCAACCCCCATAGGACCCAGCTACA
GCTTATCCTCCACTAAATACCAGGCAGCTACCGGCGACTCATTAAGCCCCGCCCAGAAACCAGTAGCTGGGTGGCAATGA
CACGTCCCCTTTAAAAAGTCAACCTTACTCCGCAAGGGGTAGTCTGTTGTGAGAATACTGTCCAGGCAGCCACAAAAATG
GCGCAAGATGACAAGGTAAAGATCGACCTTTTTATTGTATACTGAACAATGCGTGTTTACAATGGTGTAGGTGGGAGCAG
AGTTCGCCAAGCTCTACGTCCGAACAGTCGGGTGTCAGGGCTCTTATTAAGTGTTCGGTGTACTTGACCAAAGCCGCGGA
ACCTAGGTTGGGTCTGTACAGGTCGTACCAGGCAAAAAAGGATCGGGCGGTGCTTTTCAGGAGAGTTAGGGACGTGCTGA
TTATGTGGACAAGCTTCTGCTCGTAAATGCACCGCTGGTACATCTGAACGACAGCTGTCCAAAAAAAACAAAGGTTCAGC
TGCACGTTAAAATCTGTATCCTGAAAGTCCTCGTAAATGACAGTTTCTACCAAGAAAAACTTTTTTACCACGCTGGCCAT
CCACTCAAAGGAGGGAGCACACGTCCCGTTGTGCGTTGTTAGGATATCCCTAACTTCGGAGCGGAGACGGCCGGACGCTC
CCACAAAATGGGAGAGGCACCACTCTGTGCAGTCCGCGGTCGGGGGTTCTGATTCCAGGGGCGCCGTGTGGGGGTATTGG
AGAGTCAAAACTCTGGGCAGTCCCTTAATGAGCTCTCTCTCAAAACCTATGCAGCCAGCGTCCACTAGTGGCAGCATGCC
GTTAATAACACCCCTTATCTTGTCGTTGCCAAGTTTGTACAACTGCTGCAGGGAATAAGCCAAATTCGCCCTAGCCGCGG
GAACCAGGTACGGCTCGCTTTGTCGGTGCTGGACCAATATCTGAATGGTCTTTGCAAGGTATAGGGTCTTCTCAACGTTT
AGAGCGGGTACGTGGCAGTCTGGATTGAGGGTGGCGACGGACAGGGTATCTAACTCCTGAAGTATCTGATCCCAGGACGG
GTAATGATACCTAAACAGATGGTTGAACAGGTGATCTTTAAGGGGCCTTCTCGATGTCATTGTAAAAACTATGACACGCC
ACTCTCTCCTTAGGGTAAGAAGCTTCGGCGGTCCTGTGTGGAAAGCTTCGTCGGCCTCTCGGACGAACTGAAGGCCCAAC
TCTACCAGTGTGTGCTCCTTATAAATGACGCATACGAAACAATCTACGATCCCAGTGACCTAAATAGAGTGGTGGAAGAT
GTGTGCATTCGGATTATGAAAGAATGTTCCAAGCTTGGTGCGCTATGTGGTCTGTTTACAGACATTAACATGTTTAACCT
TTTCTGCTTTTTTCGTGCCTCTCGAATGAGGACCAAAGGCGCGGCCGGGTACAACGTGCCATGCGCAGAGGCATCCCAAG
GCATTATTCGGATCCTCACGGAGAGGATCTTATTCTGCACAGAAAAGGCATTTCTGACAGCCGCATGCAGCGGGGTGAGC
CTGCCTCCAGCCATATGTAAGCTACTACACGAAATATACACTGAAATGAAGGCCAAATGCCTGGGGGCCTGGAGGCGACT
CGTCTGCAATCGGAGGCCCATTATGATATTAACCTCTTCCCTACTGAAGCTCTACAACACGTACGATACCGCCGGGCTGC
TCTCTGAGCAGTCCAGGGCCCTCTGCCTTTTGGTTTTCCAACCGGTCTACCTTCCGAGGATTATGGCGCCGCTGGAGATC
ATGACCAAGGGTCAGCTCGCCCCTGAAAACTTTTACAGCATCACCGGTTCTGCTGAGAAACGCCGGCCAATTACCACCGG
CAAGGTCACTGGACTGTCCTATCCAGGAAGCGGTCTCATGCCAGAATCTTTAATTTTGCCAATCCTGGAGCCAGGACTGT
TGCCGGCTTCCATGGTAGACCTCAGCGATGTGCTGGCAAAACCCGCCGTTATTCTGAGCGCCCCTGCCCTGAGCCAGTTT
GTCATTAGCAAACCCCATCCCAACATGCCGCACACCGTCAGCATCATCCCCTTTAACCCATCGGGTACAGACCCGGCGTT
TATTAGTACGTGGCAGGCCGCGTCACAGAATATGGTGTACAACACATCCACCGCGCCCTTAAAACCGGCCACCGGTAGTT
CACAGACGGTGTCAGTCAAGGCGGTTGCTCAAGGGGCCGTGATTACTGCGACAACGGTGCCGCAGGCAATGCCAGCGCGG
GGTACCGAAGGGGAGTTGCCTGTAATGTCAGCGTCCACTCCTGCAAGAGATCAGGTCGCTGCATGTTTTGTCGCAGAGAA
CACCGGAGATTCTCCCGACAACCCGAGCTCTTTCCTGACGTCATGTCACCCTTGCGATCCGAACACGGTTATAGTGGCCC
AGCAATTTCAACCACCGCAATGCGTTACGTTGTTGCAGGTTACCTGTGCCCCCTCTTCGACACCACCCCCCGATTCAACA
GTCCGGGCCCCGGTGGTGCAGTTGCCAACAGTAGTCCCTCTGCCGGCCAGCGCGTTCCTCCCGGCGCTCGCCCAACCAGA
AGCCTCGGGCGAAGAGCTTCCGGGCGGTCATGACGGAGACCAAGGTGTGCCGTGTAGAGATTCAACGGCGGCGGCTACGG
CGGCAGAGGCGACAACACCCAAACGAAAGCAGAGAAGCAAAGAGAGGAGCTCAAAGAAGCGTAAGGCTTTGACCGTGCCA
GAAGCCGACACCACGCCATCGACCACGACACCTGGTACCTCTTTGGGATCAATTACCACCCCCCAGGATGTGCACGCCAC
GGATGTCGCCACGTCTGAGGGACCATCGGAGGCACAACCCCCGCTACTGTCGTTACCCCCGCCACTGGACGTAGATCAGA
GTCTATTCGCCCTGTTAGACGAAGCGGGCCCTGAAACATGGGATGTCGGGTCGCCTCTCTCCCCCACTGACGACGCGCTG
TTGTCCAGTATTCTGCAAGGACTGTACCAGCTGGACACGCCACCGCCTCTGCGGTCACCCTCCCCCGCTTCCTTCGGCCC
GGAGTCTCCGGCGGATATACCGTCACCTTCTGGTGGAGAGTATACGCAACTGCAACCGGTCAGGGCGACCTCGGCGACGC
CCGCTAACGAGGTACAGGAGTCCGGCACACTGTACCAGCTGCACCAATGGCGTAATTACTTCCGAGACTGAAGTGTTCGC
AAGGGCGTCTGTGCCTGCGTTAACTTCCCAGGCAGTTTATTTTTAACAGTTTGGTGCAAAGTGGAGTTAACCTACAGATT
CTACTTAAAATAGCTCATTTTCTCACGAATCTGGTTGATTGTGACTATTTGTGAAACAATAATGATTAAAGGGGGTGGTA
TTTCCTCCGTTGTCGACTATAACCTGGCGTGTAAACGTGTAACCCTGCCAAATGCCCAGAATGAAGGACATACCTACTAA
GAGTTCCCCGGGAACGGACAATTCTGAGAAAGATGAAGCTGTCATTGAGGAAGATCTAAGCCTCAACGGGCAACCATTTT
TTACGGACAATACTGACGGTGGGGAAAACGAAGTCTCTTGGACAAGCTCGCTGTTGTCAACCTACGTAGGTTGCCAGCCC
CCGGCCATACCGGTCTGTGAAACGGTCATTGACCTTACAGCGCCTTCCCAAAGTGGCGCGCCCGGTGACGAACATCTGCC
ATGCTCACTGAATGCAGAAACTAAATTCCACATCCCCGATCCTTCCTGGACGCTCTCTCACACACCACCAAGAGGACCAC
ACATTTCGCAACAGCTTCCAACTCGCAGATCCAAGAGGCGACTACATAGAAAGTTTGAAGAGGAACGCTTATGCACTAAG
GCCAAACAGGGCGCAGGTCGCCCCGTGCCTGCGTCTGTAGTTAAGGTAGGGAACATCACCCCCCATTATGGGGAAGAACT
GACAAGGGGTGACGCCGTCCCAGCCGCCCCTATAACACCCCCCTCCCCGCGCGTTCAACGCCCAGCACAGCCCACACATG
TCCTGTTTTCTCCTGTTTTTGTCTCTTTAAAGGCCGAAGTATGTGATCAGTCACATTCTCCCACGCGAAAGCAAGGCAGA
TACGGCCGCGTGTCATCGAAAGCATACACAAGACAGCTGCAGCAGGTATAGACGGGAAACAGGTGTCTATCTTGGCCGGC
TGGTTACTCAAATGGGAACAATGGCGCCACCTTGCTGTCTTTGTAGGCATTAGAAGAAAAGGATGCACAACTATGTTTCC
TAGCGGCGAGATTGGAGGCACATAAGGAACAGATTATTTTCCTTCGCGACATGCTGATGCGAATGTGCCAGCAGCCAGCG
TCGCCAACGGACGCGCCACTCCCACCATGTTGAAGCTTGGTTGTGCCGTCGTCCGGGAGAACCATGCCAGACTTTGTGTG
GTAAGAAGGAATTGTTATCCGGCAGCAATATTAAAGGGACCGAAGTTAATCCCTTAATCCTCTGGGATTAATAACCATGA
GTTCCACACAGATTCGCACAGAAATCCCTGTGGCGCTCCTAATCCTATGCCTTTGTCTGGTGGCGTGCCATGCCAATTGT
CCCACGTATCGTTCGCATTTGGGATTCTGGCAAGAGGGTTGGAGTGGACAGGTTTATCAGGACTGGCTAGGCAGGATGAA
CTGTTCCTACGAGAATATGACGGCCCTAGAGGCCGTCTCCCTAAACGGGACCAGACTAGCAGCTGGATCTCCGTCGAGTG
AGTATCCAAATGTCTCCGTATCTGTTGAAGATACGTCTGCCTCTGGGTCTGGAGAAGATGCAATAGATGAATCGGGGTCG
GGGGAGGAAGAGCGTCCCGTGACCTCCCACGTGACTTTTATGACACAAAGCGTCCAGGCCACCACAGAACTGACCGATGC
CTTAATATCAGCCTTTTCAGGTGTATTACACGTTTCAACTGTAATCCCTCGCAATTGGGTAAACCGTCGGTGTGTAGGGA
TAAAGCGTAACCTTACGTTCTGTCTCATCTACAGGATCATATTCATCTGGGGAACCATCCAGGACCACGCGAATTCGCGT
ATCACCGGTCGCAGAAAACGGCAGAAATAGTGGTGCTAGTAACCGTGTGCCATTTTCTGCCACCACTACAACGACTAGAG
GAAGAGACGCGCACTACAATGCAGAAATACGGACCCATCTTTACATACTATGGGCTGTGGGTTTATTGCTGGGACTTGTC
CTTATACTTTACCTGTGCGTTCCACGATGCCGGCGTAAGAAACCCTACATAGTGTAACACAAAACCATAAAAGTAAATAA
ACGTGTTTATTGTTCACATGATAAAGAGTGGTACTCTTTACTGGTTTGGGGGTTGGGTTGTGGCGTGGTGGCTGGTCCGC
GGTTCAGTCATCAACCCCCGCCCGTGTTGTCGAGGCTCCTCTTCGTCGCCTGTTATTGGCACCAGGAGGCGGTTTAGCGG
TGCCCCCGTCTGACATGCAGACGTCGATTCTAAGCGAAAGTCCCTTCAGGGCATCGTCCACTTGCTTTTGTGTTACAACC
TTGCTGAATATTGTCCTGACCCTGGCTTCGATTTTCTTAGCGGCCGCCGCACTCAGTGCACCCACAGTAGCGGTAAGCTG
CGCTTCCTTCTCGGTGGCCGTCAGAGGCCGATCTCTCGGATCGGCAGTGGATCCCAGTGCTTTCCGAAGCTCCCGATTCT
CCACAGTCAATTGGCTTATCTTTGCGGTTAGGTCTTCCATCGTAAGGTCCTTTTTGGGTCTGCCCCTGGGCGCGGCCATG
TCAGGTACGCGTAGATGTACGTGTTGGTGATGCTCACAACAAAAGCCCAAATCCCTCCTTTATACCCAGCTTTAAATACT
TTATTGAAAAACCATAGCTTTCGTCAGCGCTTGTGCGAGTAATCACATGCCAGTCTATGCATGGACCACCTCGTCCACAA
ACTTGAAAAAACAAAGATATACCAGATAGAAAAATGTGGCCACGACGACTAGTAACGCGTTAATCAAGGCCCAGACGCTA
GAAAAGCTAGAAAGGGAGGGGCTAAAACTATCCGCGGAACAAGCAACGTCATAGAATCCTGGGGTAGTGACTGATGTGGG
ACCGGGCGAAGGCCTGGCGCTGAGCCCAGCCGTACTGGGACTAGAACGCTCTGTAGATGATGCGACACCTGTCGAGTTGG
CCGTAACCCAGCAGTGACCTAGTATCGAGGCCACAAATAAAGCCAGGGCCACCGTGGACGCTGTCATTATGAACAACCGC
CGAGGCTCCAATCCGTCTATCCAACGTTCCGCGTTCGCCTCTTATATACACTCTGCAATGCAGTCCGACTCTGCCCCTCT
ACCCAGGGTGGAATATGTGTTCGAAACAAGCAAATTTAGAATGACGTCGAGAGCAAATGAAGCCAGACTCAGACTGACAA
ATGAGTGTCCGATACTGGTGAGACCCCACGAGCCGTTCATCATGCCCACCGGAATACACTTCACGCGAACCCCTAGCTGC
GCTTTCATCCTGACCGGAGAGACCGACAAGGATGTATTTTGCCACACGGGCCTAATCGACGGAGGCTACCGCGGGGAGAT
ACAGGTTATTTTACTCAACAAGAGGAAGTACCCTGTGACGCTGTATCGCGGGGAGCTCAACATCTGCCTGTCTGCTTTCA
ATTACGTGCTACCTCCGTTGAGGGACGTATCATTCTTAACCCCCCCTATGTATGCAAACGACGCCGGATTTGACGTGATG
GTGATGCACTCTATGGTTATCCCTCCTACTACTGACCAACCGTTCATGATATACCTAGGAGTGGAGACCCCAGGCCCCCC
TGAACCCCACGTGGCTCTAGCATTGGGGCGATCCGGTCTAGCATCTAGGGGTATAGTTATAGACGTTAGTGAGTGGGGAC
CGCGAGGATTGCAGCTGAAGTTTTATAACTACTCGGGGCAGCCGTGGCTGGCGCAGCCCGGTAGCCGCATATGCCAGATT
GTGTTTGTGGAACGCAGACACATCCTCAAGGGCTTCAAAAAGTGCTTGCGCCATAGGAAGCTAGCTCCTGGCGTCCGTTT
CCGGGAGGCTCGAGTGCATTTTCGCGAGGATACAAATAGCGTCCGAAAACATACCCACGAAGACAACCCCGTCCACGAAC
CCAACGTAGCCACCGCTTCCGCTGACATTCGTGGAACCAAGGGGCTGGGGTCGTCTGGGTTTTAGAGCCGCCGCCAAATG
CGGCCAGTTTATTAGGGCGATTCGATCCCGCAACCCACAGCATCCCCCAAATAAAAAAACGAGTGTACACAGCCAATGTT
TTTATTATTGTTCGATTCATTACTGGTACCAGAGAATAAAGCCAACCTATGTCGAACCTATCGCGCTTTCTGTCGTCTCT
TCCAGGGTTGACGAAGGCCGGGGAGGGATTGACGAATGCATCGCGGAAACGGACGGGTCTTCGGTGGGTGGCTTGGGTAA
AGTTGCCTCCGGCTGGCGCGTAACGGCAGGCGTGAGAGGCAATACAGAAGTGGGTTCCGACAAGGAGTGGCTGATCTCAG
AGGCCCATATTACCGAGTCGTCTGACGCCATAGCAGTCGCCAGTTTTTCCATCTCCATGAGCGAAACGCATTCCCCGGCC
CTTTTGTTTAAGAGGGACTGGAGCGCACTGTCGTCCACGGTAATCTCGCCGACCGCCAAGGCCAGCATTGTGTTCCACAC
GACGTTCTGAATAGACTGCAGTTTTTTCACCTGGGTTTTCACGGTCTCCTGGCAGCCCGCCGGAATTTTAGCCACGTCAA
AACGCTTCAGGTAGTCTGTGATCTTGTTTGACTGTACAGCCAGAAGGTAGGTCTGGTGCAGCGCCGTCGTGCCAAGGTTC
GACTGGACAACGTCACCCAGACACACTCCGGGGGGGAGGCCCAAATCTATCTCTTGCCGCCAGCGCTCTGGACAGCCTTC
CAGAGGGTCACCGAGGCGCTTGTAAGCGTGGTTGCCGCGTCCAAAAAGGTTTATACCGCAACACGTCCAGGTGTACCATG
GAGACGACATACCGCCGCGAGGCGCTGACAGTAAGGGTTATTTTTTGTACGAGTGGCGACAGCGCCGAGACGATCGCCGA
CGTCCTTACGGGGGCCCCAACGTCAGCGTCCTTCTTTTCTGTACTCCACGACCTTTTTTATTCCCAGATACTCGCCCCCA
GGGTAACCCTAAAATTGTGCCTCCCCGCACGGCGTCCTGGCAACGGCACAAGGTGTTCGCCCGTGTTGGTCCTACGTACT
GACGCATCAGTGGCCTCGGGGTTCCTTGGCGGCCGGCCACTGGAGGCGTCCGACATTAAATATATGCTGCTCAGCGACCA
GACCGCGGGGTTGTTCAAGCCGCTGTTGGAGATAATCGGTGGCGCGCGCGCACCACCAAATCAGGACGCGTGCACTTTCC
AGAGCCAGGTGGCCTGGCTCAGAACGAAATTTGTTACCGCATTGAGAAAACTTTACAAGATGACTCCCTCACCCTACTGG
ATGCTGTCTGCATTTGGCGCTCAGGAAGCCCAGTTCGTCCTGACCAGCTCATTCTATTTTTTTGAACACACTGTGGTCTG
TACCACAGAGACAGTTTCTCACCTGTCTAGACTGTTTTCGCCTCAACAGGGACAGACGCTGGTTTCCGTTACCAGCCACG
AGGAGCTGGGGCAGCTATACGGCACTTCCCCTTTCAGGCGGCGCGTCCCCGCGTTCGTCGCTTATGTAAAAGAGAAATTA
GCGAGAGACAGTCTGGAGACGGAGGCCATCGACCGCACCATAGACCAGATCAGGGGCAAACTCATGCTGTCTAACCAGGA
CCTGGTCCATTTCATATATATCTCCTTTTATCAGTGCCTCAACAAACGGGCGTTCCTGCGCTACTCTAGACAGACGTCCT
CTTCAAGTGCTCTAAGGGAGCTGGGGGAAGACCCTCAATTGTGTGGCGCCCTACACGGGGAGTTTCGTGACCACGTCCAG
TCCTACTACCACAAAAAAACCTACCTATCCACTTACATAGACATTCGGTACGTGGGTGGCGTATTACCAGACGGCTATTT
TGGCGGGAGTCTTGTAGGCGAGCGGTGCGTTTATTGGTGCGGGCAGTCAAAGGACACGGCCAGCCTGTTGGCCACCATTA
GCCAACAGGTGCCGCACCTGAGGTTGCAAAACGAGTTCGCTGGCATGCTAGACGTGGCCGCACTGCGAGGTTCCGATGAC
GGTCAGTTTAAAGAGGGCCTTTTCTCCCACAGTCAAGCCCTACCCCTGTACAGGTGCGAGTTTCTGGGCAAGCAGTTTTT
CACAATGCTTCAGGAAGACGGCCTAGAGCGATACTGGGAGCAAAGTGTGATATTTCCAGGCGACCAGGACTGGGATATGT
TATCTGACAAAGACCTCACCTACCGAATTTTTTACCATGACCTCAGCCTATCGCTGCCAACACTGAAGGAACAGCTCCTT
GTTTCAAGACACGAATACTTCAACCCTCGCTTGCCAGTGTATAGATGGGTATTAGACTTTGACCTGCCCGTCTGCCGCGA
CATTGACAGGACATTCGAGGAGGTGCACTCTCTCTGTTGTTCCCTGCGTGAGGCCATACTCGACATCATTCAACTCCTTG
GACCAGTGGATCCTCGAACACACCCAGTATATTTTTTCAAATCAGCCTGTCCACCGGACGAGTGGCGCGGCGAAGACGTC
GCCAGCACCAGCTTCTGTCGGTGTCATGACAAACTGGGTATGCGTATTATCGTCCCGTTCCCAGAAGGAGTATGCGTCGT
TGGGTCGGAGCCCATGGTGGCACTCACTGGCATTCTAAACAGGACGATAAAGCTTGATCCGGAGCTGGTCCACAGATTCC
CGTCAATACAAAAAAAGGGGGGCCCTTTCGACTGTGGCATATACGGCCGAGGACGAAGCGTCCGGCTTCCCCACTGTTAC
AAGGTGGGCTTAGTGGGGGAACTCTGCCGCCTACTGAAGATACTAGTCTGTCACCCCGCCCCCAACGGCAAGGCGCAGTA
CGTGCGGCGCGCCTTTACGCTTCGCGAACTGCTCCATCACTCCCCGGGCCACAGCGCCGGTCATGTCGGCCGAATCATCT
ATAGCATCATGGATCGCAATGAGAATTTTTTAGAAAACAAGACCATTAGCTATCTGCCGGCCAAAATACCTCACATCTTT
CAGCGGATAGAGACCCTATCCGGTCGTTCAATAGAGGACTGGCTACACTCGGCCGTTTGGGATAAAGCATACGACACTAT
ATGTAAATTTTTCCCAGATGAAAAAGCACAACAGTTTTCTCACGTTGCATTTACGCAACAAGGGGAAAACATCATCCAGT
TAAGACCCCGTCAGGGAAGACACTTCCTCTGCATCAACCATAATCATAAAAACAAGTCAAAAACAGTCCGTGTATTCCTT
ACCCTTCATTCCATTAGGGTGAGCGAAGTCACGGTAACACTTATGAGTCAGTGTTTTGCCAGCAAGTGTAACAATAATGT
TCCCACGGCCCATTTTTCGTTTGTGGTACCAGTGGGACTGGCCAGTTAATCCCACTATATAACCTGGCTGCCAGGTTCCC
AAAATAGCCCGCGGCATACGGCTCACTTCCCCCCACATTCCCCCCCGTGCACAATATAAGAACCAAAGGACATGGTACAA
GCAATGATAGACATGGACATTATGAAGGGCATCCTAGAGGGTAAGTCCTCGTCTACAACAGACTTTTCCCATTTCTAACG
TATCGTGCTATCTTCGTCGCCCGGCGGACCATCCCCCCACCCCTCATTTATCGCGTTTGATATTACAGACTCTGTGTCCT
CCTCTGAGTTTGACGAATCGAGGGACGACGAGACGGACGCACCGACACTGGAAGACGAGCAATTGTCCGAACCCGCCGAG
CCTCCGGCAGACGAGCGCATCCGTGGTACCCAGTCGGCCCAGGGAATCCCACCCCCCCTGGGCCGCATCCCAAAAAAATC
TCAAGGTCGTTCTCAACTGCGCAGTGAGATCCAGTTTTGCTCCCCACTGTCTCGACCCAGGTCCCCCTCACCAGTAAACA
GGTACGGTAAAAAAATCAAGTTTGGAACCGCCGGTCAAAACACACGTCCTCCCCCTGAAAAGCGTCCTCGGCGCAGACCA
CGCGACCGCCTACAATACGGCAGAACAACACGGGGCGGACAGTGTCGCGCTGCACCGAAGCGAGCGACCCGCCGTCCGCA
GGTCAATTGCCAGCGGCAGGATGACGACGTCAGACAGGGTGTGTCTGACGCCGTAAAGAAACTCAGACTCCCTGCGAGCA
TGATAATTGACGGTGAGAGCCCCCGCTTCGACGACTCGATCATCCCCCGCCACCATGGCGCATGTTTCAATGTCTTCATT
CCCGCCCCACCATCCCACGTCCCGGAGGTGTTTACGGACAGGGATATCACCGCTCTCATAAGAGCAGGGGGCAAAGACGA
CGAACTCATAAACAAAAAAATCAGCGCAAAAAAGATTGACCACCTCCACAGACAGATGCTGTCTTTTGTGACCAGCCGCC
ACAATCAAGCGTACTGGGTGAGTTGCCGTCGAGAAACCGCAGCCGCCGGAGGCCTGCAAACGCTTGGGGCTTTCGTGGAG
GAACAAATGACGTGGGCCCAGACGGTTGTGCGCCACGGGGGGTGGTTTGATGAGAAGGACATAGATATAATTTTGGACAC
CGCAATATTTGTCTGCAATGCGTTTGTTACCAGATTTAGATTACTTCATCTTTCCTGCGTTTTTGACAAGCAGAGCGAGC
TAGCACTGATCAAACAGGTGGCATATTTGGTAGCGATGGGAAACCGCTTAGTAGAGGCATGTAACCTTCTTGGCGAGGTC
AAGCTTAACTTCAGGGGAGGGCTGCTCTTGGCCTTTGTCCTAACTATCCCAGGCATGCAGAGTCGCAGAAGTATTTCTGC
GCGCGGACAGGAGCTGTTTAGAACACTTCTGGAATACTACAGGCCAGGGGATGTGATGGGGCTACTAAACGTGATAGTAA
TGGAACATCACAGCTTGTGCAGAAACAGTGAATGTGCAGCGGCAACCCGGGCCGCAATGGGGTCGGCCAAATTTAACAAG
GGTTTATTCTTTTATCCACTTTCTTAAGGATTGCCAAACCCCATGGCAGAGTGTCTCCCGTATTCCATGTAACTCACGTA
GCCTTTCTCTAATAAACAAGCTACCTGCAAACTATACACAAATGAAATGAGTCAGGCGTGGTCTCTTCTCTACCGTGAAT
CGCACCTTAAACACAACACCAGACCGCCACCAGGTGGCACCCAACATCCATTATGGAAAAACCCCGCGCCACCTTCCGCC
ACGTGGAGCCAACAAACAAGACACACCCGCCAATGTTTTGGTCTCTTTATTGATATGATATACTCCCTCCCATAACAATA
CGGTGTAGGCATTTTGTATTATTTATTGCATGGCATCCCATAACGGCTTCGGCATTATTTCGAGTACGACGCAGGCGTCT
GAGAAATTACTGCACCTCGCCGCAAAGTCTCGCGGGGACGGGGCGTGGGGCTCTAACTTGCCAACCGCCACCGGTTTCCC
CAGCCACAGCTTCACCAAAGGACACGTCACGTGAGAGGGTGCTGGTAACGGTGAATTTGCCAACCCCACCAGAAATGTAT
TCGGGTTAAATATCCTCGTCGGTTTTCCCTGGGGCAGCAAGAGGGGGCCGGAGTCAGGCGGAACGGTATTTCCAATAAAG
TGCACGGGCCCGTTATGATAACATACGCAAAATATGCCATTACAAGAGCTAGTCAGCAGAATGCCTTTTGCACATGCGTC
CAGCGTATCGCATAGCTCCCGCTTGGCTATCTCGCAGGCCAGGTTTGGCACATTGGGTAGCCATACCTGGCCCGGAGACC
CCACTGCACAGTAATGAACTGCGGGGTCCCTACGCAAGGCCGATGAGATTCGACAGCCCGACTGGCTTGTCGTCAGTAAC
TCATGAACCTGTTCGCCATTATAATACATCCTGATAAACAACCGACCCCAGTCAATGACGGCCTCCTGACCCTCTGCCGT
CGTACAAGATGGCACGGGCGTTACAATCTCGCCTGGCAAGCACTGCCCCGGGGAAAAAAATCCCTCTTGCAAGAGACGTG
CCATATTGTTAAAATCGTGGACGGCTCCGGCCACGACTCCACATTCCACGCATTGTTCTTCCTCCGGTTTACGTACTCTA
AAGACCAGAAAATGGTGTCCATCCTGAGAAATGCCTTTGCCAATCTCTTGTAAACCCCGCGTCCTGCGTAGCGCGGCAAG
CATTCGCCTGCGCCCCCTGGTGCCTTTAAACGAGGCGTCCACGGGCATGTTACCCCTTTCGCGGATATACACAACACCCA
ATTCCCCGTCTCTGCGCCATTCAAAACAGGGGTCCGCGAGGGGCGTAACTGGTATACGGAAGCGGGTGCGCTCTTCGTCT
TCCCACTCTACTCCGGGAAATTTTCCACTGTTGACTTGACATACTATCCAATCCTTGATTGACGCTTTCCCCTCACTGGC
ACCGGTAGATATTCTTAGTTGTCGTGTCCGGCTCCACTCCGTTATCGCAGCCACCACAGCCTGCCGTGTAATATCGCCTG
CGGCTGCAGAACCCCCGGTCCCGGAGGGTCCTTCTCCCGGTGACTCCGACCTGGATGGTTCATCGCAAGGAGCCCCGGAG
CCAGATGTTCCCGGTGACCCTTGTGACAAACAAGGTTTTTTGGGTATCGCCCCAGGCGCCCCAAAAGGGTTCGGTCTTTG
GCCTGGGTCCATTGTCCCGCAACCAGACTAGCTCGCGCCGCAATGTCCAGTGGTAAGCACAGCTATGCCGGGGAGCCACC
GGCCATCAGATATAGAGAGGCGACAGGCTCTCTATATATCACGGCTAGGTGGCTGACATATTAGTGGGCCTAGCCGCAGA
ATTGCCTGGGTAGTCAAAAACCAGCGTTTCTCAAATTAACCGAAACTACATTTTTCTATTTTAAGTACGGGATACAAAGC
AGGGTCTGAGGCAATCTGCCGCCCTCCACCCCCACCCACCATACCCAAAAAAGATATGTCAGAAAGAGCACTCTACCTAT
TAACTCGTGGAGAAACATCATACAAAATCTGTACATTATTTTTAATACTTTAATTTGTGCAGGTTTCTTCACCCCACACC
TGCTTTTTGTCTGGTACAAAAAACCACTGCAGGGTCCCGCCTATAGCCAACTCCTAAGCGGGTTTTTTGCTAAAGCACTT
TTTTAGACTGTCCCAGAAACCACATAGCTTCCTTTTCACTCATTTGAAAAACAGCCCCGCCCAACTGCCTGGAGAATTTT
CCACCCCCTCTACCATTTCGCGCCTTTACCGCTGGTGCGAAATCTAGCCATCCTATCACCGCGGATCCGCTGGACCAATA
TACCACGCCCACTTTTCGTAATCAGCAACCCTCTACGCCTACACCCCTATGACTGAATATAACCCCCAACAAGGCTATGA
AATCATGAATGGTAACTGTCTGGACACCAATCTTCCGCGGGGTGGCGGCAGTGCGACGCAAGTATCCACAATAAATGGTG
CAATAATTGGCGAAATGTCGTGTCTGGTTTATTTGGACTACAAGATTACATCCGGTTTTATAATTCACATATATGATCAA
TGTAGACTATCCCAAATGGAGCCTATAAAAATTTTAACAGTCAAGGGTACATTTTGGAAATTTTCTGTAGATGCCGGGGA
TGCGCCGAAAAATACCGTCCCGCACGTCACTGGGTTGACGCTCAGCGGTGTCTGTGGGATTGCGGCTGTGGTTGCCAGGT
ATCGCGCGGTGTTGAACAGCTGCTGCGGAACTCTGGGGCTAAAGCTTCGGAGGATGCGTTCATAGCGGGAATTTGGATTA
CCAAACCACCAGCCTTCCACTTGAGTGGCGTTTCTGGAGTATATTCCAGACATCGAGCAAAATATTGGGAATCCGTGGCC
AAGGCCTTCAAAAACTCGGTTCAAAATCTCCATTTGCTCGGGTGAGGGGACTGTAAGACGCGGTATGCGAAGCAGTTCTG
GTACGAAACTCTGACATAGGTGCCCCAACGTATCCCCAACAGGCCAGCTACATAACATTGCCTCGCCCGCGTCACCTTCG
CGTCTCAGAGTTCCACGAAGGTTCCCATACACAAAGATTTCCACAACAAAAGACACCCGCTGACTATCAGGGGGATCAAA
AAACATCTTTGAAGGTGGCTTTTCGGGACCGGAGTGGCTAACGGGCGTACGCCGCCCGTGCGGGGACCTGGACCTCGGGC
GCCGCCTATCCGTGGCCTGTCTGGTTGAGGAGCTCGGTTCCTCCTGCAGCTCAGACAAAATGTTACCCAACCCTTCTTCC
CACGTACATATATCCTCTCCTTGAAGGTTCGAGAGCGTAAGAGGGAGACCCAAAGGCGGCGGCACTAAAGATTGTTCTGG
TCCATAACCCCCCACTGCATATCTATCTCCAGCATATGTACTAACAAGTGGAACTCTGGGCCTTTCGCCACTACCCGGGC
ACACACACTCCCGCCGCTCCAGCTCTGTCGGTAAATGCGAAACCTCGGGGTTCACAGCGGGCTCCGGTGCAGAATAAAGC
ACCGTAGGTTGGAAAACGCGCGGCCCACTGACAGGTAGGGGCGTGGATGCTACAGTGGTAGATGGGGTATCGGAATCCCC
AGTGAGGTCAATAATCTCCACTTCGAGGGCACCAGAACTAGTTGTCACGCGTCTGTATCCAGTCGCCATGTTGTCCCCCT
GGCAGACGTACGGTATTCCAGACGAGGATGGCTCCTGTCGCTCTGCCACCTCTGGGGTGGGTGGTGCGCCGGCGGAGGGC
GTGGCCGACGCGCCACCCTGCGTGTGGGAAAGACCCTGGTTTGGAGCGCCTCCACTAGACCACGGAATCCAAAGCGGTGT
GCGAACTTCCGGCACCACGGCGTGACCAACTGGTGGGTGCCAAACAGGCGCGCGTATGGGTCGCGTAGCTGGCGGTTCTG
CCAATGGACTCCAATTGTAACATGATGGTTTCGCATACCCGGGCGCGGGGGCGCTGGGCGGTTGAGGTTCGAAGGGATAC
ACCCGCTCACTCGCAGCACCCTGAGGAGCCCGGCCTTCTGTAGATGCCCCGCAAGCGCCTTCGGCACCGGTTTCCCGGCG
GGGAAGCCACGCGCTAGCACATTGGCCGCTTTGGGGGAGCAATCCCTGTGGCGCCAGAGGTGCACCCTGGCTGAACTCAC
CGACAAATGTTCCCGCTTGGGCGTGCGGCGGAATCCAACTGGGGGCAGCAGGATTCAGCTGGCTGCTAGGAATCCCCGTA
TATGTCCAACGGGGGGAAAGGGGATCAAATTGGCCCGTGGTTGGCGGATGCACTTTCTCCGGGAGACCAGACGCGCCCTG
AGGCCACCATCCCGTGACAGGAAGATCTCCCCATGGAAAACACGCAGGTATCCACGGGGACGTAGATGGCAGCCTAGACC
CATCGCGCATGGGAGGGGCTAGTTGCCCCGTATCCCCCGGCGTCTGTGCGACGCCGGAGACCCCTGACACAGTACCGGCA
AGCCGTGTTTCGTGCTGCGGCTTGGGCGGCGCCGTGCCCGGTAGGCCTGCACCAGATGAGTGAGGGTCTGAAGGGCCGGT
CAGCGTTGATGGAGCAGGCGGATCTCCGGGAACCCGCCACGTAAAGGACGAGGCCTGCGTAACTTGTCGCGTCCCAGAGG
ACCCCATACCTGAGGTAGATGCGCCCTCATTCACTGGTATCCACACGGAGCAGGCAGCCTTCTGTTCAGTCGTTATATCG
CCAACATTGTAATAGCGGTTCGATTTCCGAGGGCGACCCCTCAGCCCCGATGGCGCCTTAGGGGGAGCAGGTGCTGCAGC
CCCTGCCTCCTCGTAGCTTTGTTCTCTAAGTAAAAGGCACGAGAGTTAACGTGGTTAGGGTACCTAAAGTATTTCCCGCC
GACACCAACGCATCAAACCTCACACCCCCTTCCCCGAGTTACATACCTAGTGTCACTGCGTCGCGTAGCCGTGGTTTGCA
TTGGGGGGGACAACAGACACTGAATAAATCGCTGCAGTTTTTCAGGACCATACGCGGCCCCATAGCAATACGTACAGTTT
TTAAACGGCGTTCGCACCAACTGCCATACTACGTAGCTACCACCAAATGTGTCGCTGTACCGTAAATCGTTCCGCACGAC
GGCCCTCCTGGTTCCACGCAACAGTCTCCCAAAACGTCCATACACCGTCTGTCCCACGACAGGCGATGGTCCGTAGACTC
TATCACACTCCTCATCAAATGCATGGTACACCGAATACCAGCCAGGCGGGATATCGCTGCCGGCAGGCAGGGGCGCGGGG
GCTGCAAAAAGAAGGTTGTTCCTATCAAACCAGGAAAAATAGGGAAACTTATTGTTTTCAAGGGCATCAATAATCCATAA
CGTGGCCCATTCTGAGCCACCGGCTTTAGGCATGGTCCGACACAGAAACCGATCGGCGTTCGTCTTTGAGGCACAGTCCC
GACTGAGCCTTATAGTGCCCCCCTTCTTGCTATGAAAAAAACCCACGACCGTTACGCAAATTTGAGGAGCTACTCACCTA
AAAGTAGCTCCTTTGACAAATGTCCTGGTTTTATACCAATTGTTCACAATGACATATTGTGCTGGCGGAAACAGGTGTCC
CGATGTATCCTCGGCAAGTAAGCACCATTACCATGTGCCATCATATTGTGTGGCACAAAAAAAGCAACTTTTCACGCACG
CAGCATAAGACCCGAGCCAGTCGCGCCCTCCATCGCGCCTGCGAATTTTCCCACCACCCAATATTGTGGCAGATCTTTCT
TATGTATATGTGGTTACAAACACCACGCCCCTTAAGCTGTCCTCTCTCCCAAGGGGACTAGATTATAACAGTGACATACG
AAACCGAGACGCTCTCAAATGCTTTCTATTTTATTTATCGATTCCGGGTTAACATAAGCACAGGTAGCTATAAAATCCCC
ATCCTCTTGACCTGGTAACCCTGGCTTGAGGTTTCCTCTGTTATCAAACAAACCTGACCACAACTGTACAGAGAAAAGTG
GGTGAAATGTAGTGTTTATTTTATCCTCACACTTTCACTTAACCACAGCCCGTCAAACCACAGGGACCCTGTTGGCTGAC
TATTAGTCATCACATGTAACTGAACGCAATCTGAGCTTGATGACGAGGGGGACCATATCGAACTGTTCTGCCGACGTTGG
GTCACCTCCGATGAACACAGTTGTTTTTTTAATGTGCTCATGTCCCTGTATGCGATATTGTGCCACATTAAAAACATCCA
GAACAGCCCTAGATGACAGTCCGCAGATCACACCAAACTTCTTTGGAGGATTATTTCCATGATATAATACGGTAGACTTG
CACAAATTCTTAACATAAATGCCAGATCGGAGAGAAACTATCACAAGACCCGAAGCAAACGAGCGCAGCACGGCCGCCAG
CAGGTTAACGTCTCCTGGCCCTGTGTTATTGTCGTCAGGTTTGGGCAACAAAACTCTTAACCCTTTGCGCGAATGCAAGC
AAGAGTGGCTAATGTCTGCCAGTGGGTTCTGGGAACATAGAATAAACACCTTTCGTTCCACTTCCAAAGACATTGCAGGG
CGGCCAAAATAAAACACTTCCACACCAAGCCTATCGGTTATCATTACTGGCGGCCGTGCCACTCTATAATATGCGGATCT
AAGCTTCCTGTGGCGAATGCGCCTCGTGGTAGGCCTCTCGTGTCTCCGTGGCCCATCATCCCATAAAAATTCGCCAACAA
CTGGCCGGCGTCTGGACGCCGGCGGCAGTCCAGCACCATCATCGACTTCTTCGTCACTTATCTCCAACACATATTCCCCT
GCTACATTCTGGGCCTCGAGTGCCCCAGCTAAGTACACATCCTCTACACCCGCCCCGACAGCCGAGGCGGCGATTGAGCC
CTCTGTTACCACGCCGCTTGCATCCGTGTCGCCTCCGGGCTGTGATGTTGCGATAACATCCTCTGGGATGCCAAGCAGAT
CAAAGAGGTCTTCATCGCACATCGCCCTCATTAGCATGTCCATCTCCTGTCCCACGTGGTACATCAATGCACATGCAGAT
TCTTTATCAAGCAGTGTGAGGTCATCTTCAACGTTGTCTGTGTGCACCGTTGTTTCATCGGCCGGGGGGGGCTGCGAGTC
GCTATGACGCGTCGAGGGTCCTTCGTCTCCAGAGCCAGGAGAGTCGGCATTGGCATCATCAACTGGCTGAACCCCAGACG
CACTATGGCGCGTCGATGGTCCCTCGTCTCCAGAGTCCTCAGATTCCGCGCCCGTCTGCGTGACCGGCACATCGCAAAAG
GCTGGGTGATCCTCCTCACTGGAATCCGAGTTTTCACCCACAAATGGCCTACAGAAAAAAAAACAAATATGTCAACCGGA
CTAGGGTGGCCAAACCATTTGCCCCACCCCTCCCCACTCTTTCCCCAGGGGACACATCTTACCTTGGTCTTCTCCGATGC
TTCTCGAGCCGTACACTGTGTTGATACAAAATTTCCCATAGTGATGACCCACTGTGTAGGTGAGTCCTGGCATGAACGCA
CCACCAGCATTCCTTTACCTCGGCACACAGGAGGCGCCACCTTCTACAATTAATTCCCTGTACGACCTCGTACTCTTCAC
CTGGCAAGCGTCTAAGGCGCCGCGACGTGGTACATATTTTCCCAAAAGCCGTAATCGGCGAGCCCAGTAAATCTCTGGGA
TGCAGGCCCTTCGATAGGCATTCCCTCTTAAAATCAATGAAAAACTGTAGGCTATCCAGAGGAATTACGTCATTACGGGC
AGCCGGAGCAAGAAATGTTCCAGTAGATCTATCTAGCCACTTGACCAAAGGATATTTATCAGAGTCCAAAGCACCTACAA
TAAACTCAGAAATCCAGGTAAGCCTGCGTCCCGCCATGTTGACCTGTCAGAATGGTCTGCCTCCGAGCATTACCCCACCT
CAACAGAAGTAATCTACTACGCAAACCACAACATGCTTCCTGCAGCTTTAACCTTCAGTCACGGGTCAAAAAGCATTGCC
TGTATTAGACACATGTGTTTCTCACTATGAATCGTGCTCTCCAGCGCTGGCAAGAACATCTGGGGTGATGCTGCCCCGGA
CCAGCTTTGAAACAGGGTATTGCATGCATAATGAAGCCCACATGTTTGTCTTACTTTACTAACCTCATTACCTTGCATTG
CAGGGGACACCCCCTTGCCTTGGCAGCTGAGTGAATCCCAACCGCCTAGGAAAAAAATAACCACTCAGACTTTATTTTGC
AGCCACACGGTGGCGCTAACCTTTAATGATGTCCCACTCAGTGAGTTTGGCCACTCCCAAGCCCACATGGGCCTACTATA
ACAGGAAACATAGAAGTTGCGGATAGAGCCTGGTTTCTAACGGCAATGATATTTATAGTGCAAAACGGAGGGCGGTAAGA
CAAAGGGAGGTACCCGGACAGAGTGACAAGAAGACTTGTCAAAATTTTAGTCTCTGTGGTAAAATGGGGCAAGGTAAATG
TGCAAAATGACTGGATAGTGATCCCAGTCATATTCAGGCGACGGCCGGCGGCCCAGAAACAGGGACGCGTACCGGGACCC
TTCAGGTTCTCGATTATGTCGCTCCACGTCAAAAGCTTGTTGGATCTCGTGGCGGTGGGACAGGGGCCTACATTTGCCTA
TTCTTCTTCGCGATGCATTTCCAACAAAGTATGCTGGGTATTCCAATAATCCCTTCAGAAAAATGCCCATGTTTGTACCG
ATGGCCACAACTCCCATGGAAAACCTGTCCAGCGTCTGTTCCAAAGTTCGGTTTGCGTCCACACTACAGTGGGCCGTTCT
GGGAAGTAAGCATTTATACGGGGGTACCGTCTGACATATGTGTTCAGGGGAGGCCTCTGGGACTTGGGAGCAAATAACGA
TGCCCCCCGTTAAATCAAAGTGGGTCTTCACCTTTTCTCCGAAATAATACACTTCCACCACTAGGGGCACAAGCTTGTCA
CCCACTTTGTAAATAGCCTGTTTCTTACTCAGGTATGCTGCCACGGATTGGGTGGCGGTTAAGACCTTGGGCCTCATGTC
GCTTCCATACCAGTAAAATGTCTGGTCAGCTTTCTCTTGGTCCTCGACGTCCCGGTCATCACGACACAACGGTGGAATAC
AATCAATAAAATCATCCACATTGTCGGAAGCTTGGAAAGATGAACCCATGACAGAGGCCCCAGGTGCCGAACTCTCAAGG
GGATGCGTGGCGGGAAGTACTGAGACACTCTCCGTGGACCCCTCCTCACCTCCCTCCGACTGCATCGGGCCCTGAGGGCT
CGCAGTTTCACACAGAAGTTCACTCAGGTCGCCTAAGTCAGGAAGCTCCTGGCCTGAACCCATGACAGAGGCCCCAGGTG
CCGAACTCTCAAGGGGATGCGTGGCGGGAAGTACTGAGACACTCTCCGTGGACCCCTCCTCACCTCCCTCCGACTGCATC
GGGCCCTGAGGGCTCGCAGTTTCACACAGAAGTTCACCCAGGTCGCCTAAGTCAGGAAGCTCCTGGCCAACATCTGACAA
GAGATCTAACAAACACCCCTCAATGTGATCCACCATCGGTAGGCAATCATCCAGCCCACTGACATGACTGGGGACGGGGC
CTTCTGGGGAAAATGGGGTTTGCGACTGTCCAGCAGGCGGCGCTAATAAGCCTTGTGTCTCATGTGGAAAAATAACAGGA
GAAGGTAAACCCCCCGTTGGCAAACATAGATCCGTCGGGGTGTGCACGTGTAATGGGCCCTGCACCTGGCTCGTGGAGGG
ACGCGGGGAATCCGGAGCTAATAAGCTCGATGACTGACCAGATGACCCAAACCCCGACGGTTCTGGCTCTTCAAAAAACA
AACTGTGCATATCCCTCCCTACAAAACCCTGAGCCCCCACCCAAAGTTCGTTTTCGCTGTCACTCGATTCCGTATCTTCG
CTCTGTGACCGTGATGAAACTTCAGCTGCGGAGGATGTTGTGGGCGTGGCGACTGCCGCCGCCTGTTTCCTGGCGGCCTC
CCTAAACAAAAGTTAATTACACAAAGGTAAGTCTGAGTGACATCTCCAATTTCCCGTGATGCCCGCTGCACGTACATCCC
GCCGCCCACACAACCCACCGCCCAGTACATCAACCATCCTACCTCTGGGCTTTTTTTCTAAGGCTCCTTCTAAGTGCCTT
TTCTCTGTGTTTGTCATCATGGGGATAGATCCCAAACAATGCTTTTAGCATGTTTTTCATGGCTGGTTCCTGCGTCAAGT
ACACAAGACATCCTTCACATCCCTTGTATGGCCTAGGTGTCATAATCCAGCGGTTGAGTTTCATTTTTCCCTTATAGATG
GTAAAGGGCCTCTCCTGTCTGGCTCGATTGGCGGTCCTTAATAGCCGTCCAAAGCAGCCCAGGCCAGTCTCAGTCTCCGG
GATTTCTGGCAGCCCGTGCCTACGTCGCTCCTCCAAAAATGCCTCATAGAAGTCATCGAAGCCTTCTGGCATTCTCTCCC
GCCGGTTTCGACCCGGCACGGTGAATATTCTCTTTTGTTCATCCAACCACCCTACCCCCCAGAAGCGTCCACTGTCTAAA
GCATCTATAATAAAGTCCGTGAGCCATTCCGACTCCGTGTAGCGAGGCATCTTTTTAGGCAAAAGCCACGACACAAAACA
CCTTTTCCGTGGGCGACTTTCTCGCCACAACTAGCTGGACCCCAACCCCACTGGCACGTAGACTCTGTGCCATCTAACAA
CAAAACTCAATATATGCAGCTCAACACCGCCCCCCCCCCAGCCGGTTGTCGGGCTGCGGAAACTTGTGGTTAGAACTCAC
TACGGAAAAGGGAACCAATGCAGTTGAACTACTGGCACACACCCATAACCCGGGACAGCACCCAGGCACTGTCCACCCTC
TAATACAAGCGGCCTTTGGACGCGAGGGAGGGGTGTCATGGTCAACAAACCAAGAAAAACACATGTATTATTCAATTAGC
CAACAACTTTATTTATTACCGACAGGAGACATGAGATACATAAATTTCCAACCGTGCATAGGGCCAATACCATCTGTGGA
GCGTTAAGTGCCCTGTGGAGTTTTCGCCTAATTAGCTGAATCTCGACCCCCATTGCGGCCAGCATGCTCACGAGGAATAG
GCAGCAGAGGCAGGACCTAACTAGGAGCATATCCGGACCTGATCCAAGTATGTGCACCAAGGTGAGCAACACTGCCGCCA
AAGGCAGGAGAACAAATAGCGCTCGTCGGGAGGCGACGGATACGCCCACGCATGACAGTAACCCAACATAAAATAGCGTC
ATATACTTATCCAGGCCAATCAGGACCGGAGTCAGCAGGCCGATCGAGGCCGTCGATATCAGGGTGGCCAGCAGTAAGGT
CACAAACACGACAACCTCGCGCCTACAGTAGGCCCAGGCCTGGAACACTGAATAGGTGATGTACTTCCCGGGCATGATGA
ATATGGCCCTCCTCCTTTGCATTCCGGCCCTGATGTACACATGCTGTTCCAGGTGCCTAAATGCCAAAAGTCCCCCGACC
AAGAAGACAATGAAGGGCAGCCAGAAAACGCCGGACACAAAGACCTTCTTAAACAACAGAAGGTAGTACACCATAAATGC
TCCGCAGAAGCCCAGCTCATAGTACCTGTGTACTATTGGCGGCGCCTGATACACCGCCGTTGCGGTGGCTAGCGGATAAG
GTAACAGCAGTAAACAGTTAAGTACGCACAGACCCGGTATGAAGGGCACACGAGAAAATGTAAACCCAGAAAAGGCCGCG
CAAACTACAGCAGCAAACACTGCTGACGCGCAGATCCATTCCAGCCTCCGGTCCAGCTGTTTTTGCGCCGCAGGGCACAG
ACACATGCATATCAGGGCCAAGTGCGTGACTGGCAGCGACCAGAAAAACACGGCCGTGATCTCTGTGGTAAAGAGTGTGA
ACGAGTACAGGGCCTTGAAGATAAAACACCACAGAAAGGGGGTCGCCGCCAACGTCCCGCTCAGATAACTGAAGAGCGAC
AGAGCGCGCTCACTGTCCAGGCGGCACATGGTGTCAAATCAGGGGGTTAAATGTGGTTTTGGGCACCTTCCCACGATCCC
TGGACTGGCTCGAGTCTGAGCGCCTCTTGTGAGGCCTCTTTGTGCTGTCCTTAGTTGGCGCCGCTGGGGGGCAGCTGGTG
ACAGAGGCAGCGTCCTCAGAGGCGTCCTCCAGCGGCCCAAAGGGACCAACTGGTGTGAGAGGGGGAGAATCCGGAGACTC
CAATTCCGGCTGCCTCCTGGAGTCCGGTATAGAATCGGGAACCTTTTGCGAAGACTCGCCTCCCTCGGCAGACACAGATC
GGTTTACCTCTAAAAGTAGGACACTTAACTTTACGTCACCTGATTGGCAGCCAGTGGGCACACCTTCCACTTCTAATATT
TCGTTGGAGTGCCAAATCAGCCCGGGGGTAAACCAACCCGGGACTTTACACAGTCTCAGGGCGGCGATTAAGGACTCCAG
GCTAACCCGGCTCAGGGCGTCGGTATGCACCACGCCCACATCCACCGACTTCTTCCCCTTCAGACCATCCCAGCCAGAAA
CGGGTTTGGTTTCTGGCTTGAAATCAATGATCTTGCTCACGCCACCAAGAGAAAATGTCACGATCGACAGCGTCTCGCTG
ACAGACACAGTCACCGTTTGGTCCTCTTTTGTTTTTTGCTGCCTTAGCCACTTAAGTAGGAATGCACCCGTTTTGCCACA
GAGGAGAAGCCTGGTGGTCCTACCACCGGCTTCCATCCGATCGTGGAAAGGTAGGATACCCTTTTGGTCCACCACGCTTT
TGTGCACGGTGGAGGTGAGGTTGTCCCCGTAGGAAATGGTGGTCCTGACGAACTGCGGTTGGGCCCCCGTATCGCATGCC
TCCCCCTTTCGATAAAAGGCTATGCCAGCGTCGAGTACATTCGCACCGAATAGCTCACGCGTGTGCGTGAAGCCGCTACC
GACGGACGTATTCCTGAAGCTGAAGCTAACGTCTCCACTGCCTTCCGTGTGTCCCACCAGGGGCGTAAGGGCATTCTTTA
TTCTTAACCCCAGAACGCCAGCTGTCCCCACGCTGGACAGCACACTGAGGGTTGGCGTGCAAGCCGATCCGTGCACTTGC
ACTACTCCGGTTTTAGTGGCACTCTTAATGTGTTCATTGACCCTCCTGATTTTAGACAGGAGGGTCACGTCCACCCTGAC
CCCATAGTGAAAATCCACAGGCATGATTGCGGCCGTAGACGCACAGAGAAATCACAGGAAAGCTGCGCGCACACTGGGTG
ATCTGGAGACGATAGACTGCCTTAAATAGAACTTTTAGGGGAGGTGGAAGTGTGCGACATGGACAGGTTAACCTTCACAA
ATCGTCAGTCACACACGTGGTGTAATCAGAATTGTCTCGCTCAAAAAAATTCACAGCCTTGAAACTGCCGGTGTATGAGA
GGGGGCACGCTTCTGGCGGAGGCGTGCCAAATATGGGAGGAACGAAAATATCACGCAGAATCCTGTCAGCGGTGGCTTCC
AGGAACCTCCGGATGTCCACCACGTTAACAAGCGTCACCCCGGCCGCCTTGGCCTGGATAAACCGAATCTCAATATTCAC
TGCCTCCCTGAACAGCGCCTGGACCTCTGCGTGACTGGGTTTTTCCTGTATCTCCACCATAGTGTTGTACAACATACTGG
CGGCCTTGGTGTGCAGCAGCTCGTCCCTGGAAATGTAATCGTTGGCAAGGCACACCCCGGGCATGATGCCTCGCACCCTG
CACAAACTGATAGAGTAGAAGGAGCTAATAAAGTATATCCCCTCCACAATCAAAAACATCAGAATCTTCTGAGCTTTGGT
GGTCGCCTTACGCACCCTGGAGTGAAGCCACTCCAGCTTCTCGCAAAGGGCGGGGTCCAAAATGATCTTGGCAGCATATG
CTAGAAGTTCGCCTCGACTGTTGTTGAAAAATATCTTCAAGATATTGGCATACACGACACCGTGGATATTCTCCATGGCA
ACCTGTTCGGCATAATAGTGGGCCACGTCGTGGCTGTTAAAATTTGTGACAAGGTCCTCAATGTTAAAGTTAACTAGGCG
TTCGGCCATTCCCAAAAACGTAAACAAAAATCTATAAAAGTCCTTGTCGGCATCGCTGAGCTGGTGCACGTGGGAAACAT
CAAGGTGCAGGGGTATCTGGCTAGGAAACCATCGGTTCTGCCAAGTCTCGCGCGTTAGCGCCAAAAATCCGTCGTGATCG
CTTGTATACAGAAATCGATCAACTGAATCCATTGGCCTCACCCGGCTTGCAGAGACCTACCTACTGACAGACCAGGCACT
CGGGGTCTGCCGCGCAGGACTCCTCCTCCGGGTTTTTAGGTCCGGGTAACCACGCCCCATCTTGTTTCATCCCAGAGTGA
GGCGGTGACCCTGGATCTGCCAGGCACTGAAGAGCCGTCAGACTAGATTGCTTCTGAACCCTACAGTAGTACATGAGGGT
TTTTAGACCAAGCCTGTATCCATGTAGCAGCAGGTCCCTAAGATAGCTCGCATTCCTGACTCTGTCCTCCTTGAGGAAGA
AGCTCATGGACTGGCTCTGGTCTACAAACGGCGCCCTGGCACGAGCCCTATCCAGTAGCTTAAATGGACAGTAATCAAAG
GCTGTTAGGAATACCCTATATCTTTCCCTGTGATGCTTGGGGAACGTGGAAACGTCCCCACCATACTGTCTAACCACCCG
AAGGTCGTCGGGGAGAACCTTCTTAAAAAAAGTCACATTGGGCCTCAACACCTCTTCTTTATTGGTGACCTTGGAAGATA
TATTAGCAAAAAAGGGGTACACAGACTCGGCATAGCCAGTTACTTGCGAGGTCCCAGCCGTCGGCATCACCGCCAGAAAC
TGAGAATTGAATATGCCATGCTCGGCAATGCTCTTTCCCAACGCGTCCCAGCGATGGCGTGGTACAAACGAAGCATCCTC
CCCCTCCCATGTTTGCCAATGAAACCTGCCCTTGGCGAAGTTACTGACCTCCCAGCCATGAAATGGGACACCCTGTCCCT
CCAAAACAAGGTTGTGACTAGTCTCCACCGCGGTGTAGTACATAGACTGGAATATATTCTTGTCTAACTCAGCGCTCTCA
GCATCGAGGTACCCGTACCCCAATTCCGCAAACACATCCGCCAACCCCTGAACACCAATCCCCATAGACCTCTCCTTTTG
ACCTCGCTCGACCCCCGGTGTTGGATGGGAACCACCCAGAATGCAGGCGTTGATGACGAGGACTGCCACCCTTACTGCGT
CGCCCAAGGCCTCAAAACAAAAAAACGGCCTGTTGGCGTCCGTGGTGCCAACCCTCGCGCTTTCAACAGTTCTCAGACAC
TTTGGAAGGCAGATATTTGCCAGGTTGCACACCGAAGTGTTTCTTCCTGGCAGTTGGACTATCTCTGCACACAAGTTTGA
GCAGTTAATGGCCATGCCCTGAGTGTCGGTCCAGTGGTGTTCATTGAGCGCTTCTTTTAAAAGCACGTACGGTGAGCCTG
TCTTTATGATGGTGTGGATAAGAGTGAACATCATAGACTTCAACGGCATGCAACTAACGTACTTTCCAGCCCGCACCAGG
CGCTCGTATTCGTTATCGAACGCAGCACCGTATAGCTTAATCAAATTGGGGGCGGTGGCTGGATCGAACAAATACCATAA
CTTGGATGGGTCCTTTTCATACATCCTGAAAAACAATGTTGGGATGCACACGCCCTGAAAGAGACTGTGACATCTGTCGG
GATTCTCCGGTAGTTTGGCGTTCAAAAAATCACAGATTTGACTGTGCCAGAGTTCCATGTATGCGCTCGCGCCAACGGGC
CTGATGTTATTGTCATTGAAATAATGAACCTGGGCATCCACCAGTTTGAGGCAACTGGCTATGTTCTTTTGGTGGGAGAA
TGACGTAACATCCAGACCCACGCCTGACTTACTGGCCAGCAACGGACTCATATCGTGGTACAGGGCGTCCAAAGTACCCG
ACTCATTCATCATGGAGGGCTGCAGAATAAAACAGCTGGCGAGTTGTCCGCCTTCGACTCCAGCTGAGCGCAGTATTGGC
GTGGCGCAGCACACGTGCTGCGCAGCGAGGTAGCCAAAAACGTACTCCACTATAGCCATCTCAGATACAGACTTAGCGTC
CTCAATAAGGTCCCGCGCCAACCAATACAGGCATTCATGCTCTAAGCACTGACAGGCAACAAACACGGAAACCCTCATAA
ACATTTGCGCCACGCTTTCATAGACAGGCTCTGTCCCCATGGTCCTTAGGACGTAAGTATCATACAACCTCACGGCCGAT
AGGTAGCCACAGTTAAGTGTGTCCTCGTAAGCTTTGGACCGTCTGTAGGCGCACAACATATCTTCCAAGGCATCAATGTT
CTTTTGAATAAACGATTCCACCCGATGTCCCAACACGCCTCGAAAAATCCCAAGATACTGCTTGAGAGTCGCTGGGCACC
TAGCCTCCATAATTTGGTGCCACAGCCGCCCCGCCATGGCATTGGCCCGCACGTCCCACCCGACCCTAACCTTTAGAAAG
TCTATGAGAGATTGGGCACACATATCAAAATCCGACAATTGTCCCGCAGACACCTGAGACCCGCGTCGCTCTGGTGGGAC
AGCTCCCAAGTGAACCTGACAAAATGTCCGGACAGACATGACCTTACAGAAACACAGTCCAGGGGCCACACGCGGCCTCA
AAGTTTGCAAACACCAGTACAGGCAAGGACGTGCCCTTCACGTTCAGACTTTGGTGCACCGGATGAGAATCAAAGGGAAC
TGTGCCCAACGTACAAACCGCCCCAAAAACAAGCCGATTTATATACAGCTCGTGCCTCAGCTGAATATACTTGGTCCGGA
TTACATCCGTAAAGTGATCCTTTATCATGGCCACAACCTCCGCAAAGCCCTTCCCAGACTGGAAAAACGTCAGCGCCATA
GATGGTCTCTGGTTCACACGGAGATAAACCAACGAGGCATAAATAGTAACGTTTAGGCCTGCCGGTTCCCGGCGCTGGAC
CATGGGACATGACTCATCCAAATCAACTAGCATATCACAAGGGAGGGTCAAGCCTACGTGTGCACGGGGCTCGTCCCGGG
CCAACCCAACTCCCTTCATGGCGGAGGTGACCTTGGTCACGAAGGTACTGTGGACACTCTGGACCATTGGACCTACTGGG
GTAAGGAGGGTATGAAACTCCCCAGTGTCCATGAGTTCACTCAAGTTAGGGATGAAATCCGCCAGGCCGGATCCACTTCC
GTACCACACACCGGCCACTTTGTGAGTCTGTGGCGCTTTTGCCGCTTCCATTCCAGAGAGCATAAACAGGGACGTGGGTG
TTAGCAGCATATCCATAGACGAGCCGTTGTCCTCCTGCTTGAATGAAAATAAAAAGGTTCCCAGAGGCTCCTGGGGACTA
AAGGTCTGTGAATACACGAGGAAATCTCCATAGGTCGGCTGCCTAAACGGCGCCTGCCGCAAGGCCTCATGCAGCGAGCC
AACCGTGGGTCGTGTGGACGCCGCATATTTAGAGAGTAAATCCCGCACCCCCCTGGCAAACTCCGGTCCTCTAGTGAGGG
ATACCCGGTGAGTTGGTGGAGGTAAAAGACCCAACACTTGCCTACCCAGGCGAGCCGCATTTTCAGCCTGCACCTTCATA
TCCACGCCGGCAATGGACGGCACAGACGCTCTTGAAAAGCTTACCAAAGGCCTGAGTGGGGGAGGCGGGAGCCTTCACCA
GACAAAGCTGTTGATGGAATTTCAACTCCGAGGACTGCCGGTGCCTGCCCTCTTAAACAGCAGCACAACAGAGCAGTTTT
TAAATACTGTTGCCCAACTGCCGACGGACCTATCAAAATTTATACGCGACTATCGCGTGTTCGCACTGGTTCGCGCGGCG
TATTTTTTAGAACCCCCTTCTAGCATCGACCCCCTTGAGGCAGCGCGCGCTCTTGGACGCCTGGTTGATATATTATCATC
ACAACCACCGCAGAACACCGCACCGGCGCAGCCACCCACCTCCGACGACACCCTGAATAACTGTACATTGCTCAAACTAC
TAGCCCACTACGCGGATCAGATAGCAGGTTTCAAAACCCCCGCTCTCCCTCCCGTGCCACCTGGAATCATCGGCCTGTTC
ACATGCGTGGAACAGATGTACCACGCATGTTTTCAGAAATACTGGGCAGCTGCACTACCCCCAATGTGGATACTGACATA
CGACCCTCCCACTTCTCCGTTACAGGACTGGCTTATAGTCGCCTATGGTAACAAGGAAGGACTGCTACTCCCCTCTGGCA
TACCCTCGGAGGAGGTGTTAGCCAAAACATTAGTAACAGAACACCACGAGTTGTTCGTATCGCGGTCGAATTCGACCGAG
ACCGCCGTCACCATGCCCGTATCCAAAGAACGCGCCCTCGCCATCTACCGGGTGTTCGCCAAGGGTGAGGTGGTGGCGGA
AAATACTCCCATTCTTGCCTTCACCGACGTGGAACTATCCACACTCAAACCCCACTATCTGTTCATCTATGATTTTATCA
TAGAGGCATTATGCAAGAGCTACACATACTCATGCACCCAGGCCCGCCTGGAATCCTTTTTGAGCCGAGGTATAGACTTC
ATGACTGACCTAGGTCAGTACCTAGATACCGCTACTAGCGGCAAGCAGCAGCTGACGCACAGCCAAATAAAGGAAATCAA
ATACAGGCTGCTAAGCTGCGGTCTCTCGGCTTCCGCGTGTGATGTTTTCAGAACTGTGATCATGACCCTCCCATATCGAC
CGACCCCCAACCTCGCTAACCTGTCCACGTTTATGGGGATGGTTCACCAACTGACCATGTTCGGACACTATTTCTACCGG
TGCCTGGGCAGCTACAGTCCCACCGGCTTGGCCTTCACAGAATTGCAAAAGATACTGACACGCGCCAGCGCGGAGCAAAC
GGAACGTAACCCGTGGAGACATCCGGGTATCTCGGACATTCCACTGCGTTGGAAAATATCGCGTGCTCTAGCATTCTTCG
TCCCTCCGGCCCCCATAAACACTTTGCAGCGCGTGTACGCCGCGCTGCCCTCGCAACTCATGCGGGCCATCTTCGAGATC
TCGGTCAAGACCACATGGGGAGGCGCCGTACCGGCAAACCTGGCGCGCGACATTGACACAGGACCGAACACACAACATAT
CTCCTCCACACCACCGCCCACCCTCAAGGATGTTGAGACATACTGTCAAGGTCTGCGGGTGGGAGACACGGAGTACGATG
AGGACATTGTGAGAAGCCCGCTCTTTGCAGACGCGTTTACCAAGAGTCACTTGTTGCCTATACTGCGCGAGGTTCTGGAA
AACCGCCTGCAGAAAAACAGAGCTCTGTTTCAGATAAGATGGCTGATAATATTTGCTGCCGAGGCGGCAACCGGGCTCAT
CCCTGCCAGGCGCCCGCTAGCCAGAGCCTACTTCCACATCATGGACATTCTGGAGGAGAGACATTCCCAAGACGCCCTAT
ACAACCTTTTGGACTGTATCCAGGAGCTCTTCACCCACATCAGGCAGGCTGTTCCAGACGCACAGTGTCCGCACGCCTTT
CTACAGTCCCTGTTCGTCTTTCAATTCCGCCCTTTCGTACTCAAACACCAGCAGGGTGTAACCTTGTTTCTAGATGGCTT
GCAGACATCCCTCCCCCCGGTGATAAGTCTGGCCAACCTTGGAGACAAGCTGTGTCGTCTCGAGTTCGAGTACGACAGCG
AGGGCGACTTCGTGCGCGTGCCAGTTGCACCGCCAGAACAACCACCGCACGTACATCTGTCGCATTTCAAGAAGACAATA
CAGACCATCGAACAGGCCACCAGGGAGGCCACCGTAGCCATGACAACAATCGCAAAGCCAATATACCCCGCCTACATCCG
GTTACTGCAGCGGCTAGAATATCTTAACAGACTCAACCACCACATTCTCAGGATTCCCTTCCCACAGGACGCCCTTTCTG
AACTCCAGGAAACCTACCTGGCGGCGTTTGCACGGTTGACAAAATTGGCAGCGGACGCAGCAAACACTTGTAGCTACTCC
CTCACCAAGTACTTTGGAGTTTTATTCCAACACCAGCTGGTCCCCACGGCCATCGTTAAAAAACTGCTACATTTCGACGA
GGCTAAAGATACCACAGAAGCCTTTTTACAGAGCCTGGCACAACCCGTAGTGCAGGGACAACGGCAGGGGGCGGCTGGCG
GGTCGGGTGTCCTGACGCAGAAAGAACTTGAGCTCTTGAACAAAATAAACCCACAGTTTACAGACGCTCAGGCTAACATT
CCTCCATCTATTAAACGTTCATATTCAAATAAATATGACGTCCCTGAGGTCTCAGTCGACTGGGAAACGTACTCCCGGTC
TGCCTTCGAGGCACCGGACGACGAACTCCGTTTTGTCCCACTGACGCTGGCAGGCCTCCGGAAACTGTTTGTCGAATAGA
GGCCATGGCAGCCCAGCCTCTGTACATGGAGGGAATGGCCTCCACCCACCAAGCTAACTGTATATTCGGAGAACATGCTG
GATCCCAGTGCCTCAGCAACTGCGTCATGTACCTGGCGTCCAGCTATTATAACAGCGAAACCCCCCTCGTCGACAGAGCC
AGCCTGGACGATGTACTTGAACAGGGCATGAGGCTGGACCTCCTCCTACGAAAATCTGGCATGCTGGGATTTAGACAATA
TGCCCAACTTCATCACATCCCCGGATTCCTCCGCACAGACGACTGGGCCACCAAGATCTTCCAGTCTCCAGAGTTTTATG
GGCTCATCGGACAGGACGCGGCCATCCGCGAGCCATTCATCGAGTCCTTGAGGTCGGTTTTGAGTCGAAACTACGCGGGC
ACGGTACAGTACCTGATCATTATCTGCCAGTCCAAAGCCGGAGCAATCGTCGTCAAGGACAAAACGTATTACATGTTTGA
CCCCCACTGCATACCAAACATCCCCAACAGTCCTGCACACGTCATAAAGACTAACGACGTTGGCGTTTTATTACCGTACA
TAGCCACACATGACACTGAATACACCGGGTGCTTCCTTTACTTTATCCCACATGACTACATCAGCCCAGAGCACTACATC
GCAAACCACTACCGCACCATTGTGTTCGAAGAACTCCACGGGCCCAGAATGGATATCTCCCGCGGGGTGGAATCATGCTC
CATCACCGAAATCACGTCCCCTTCTGTATCCCCCGCGCCTAGGGAGGCACCATTGCGCAGGGACTCCACCCAATCACAAG
ACGAAACGCGCCCGCGCAGACCTCGCGTCGTCATTCCTCCTTACGATCCGACAGACCGCCCACGACCGCCTCACCAAGAC
CGCCCGCCAGAGCAGGCAGCGGGACACGGTGGAAACAAAGGACGCGGCGGTAACAAAGGACGCGGCGGAAAGACGGGACG
TGGCGGAAATGAAGGACGCGGTGGCCACCAGCCACCAGACGCGCACGAGCCCCCACACATCACCGCGGAACACATGGACC
AGTCCGACGGACAAGGCGCCGATGGAGACATGGATAGTACACCCGCAAATGGTGAGACATCCGTTACGGAAACCCCGGGC
CCCGAACCCAATCCCCCAGCACGGCCTGACAAAGAGCCACCGCCCACTCCCCCGGCGACCCCAGGCGCCACAGCGCTGCT
CTCTGACCTAACTGCCACAAGAGGGCAGAAACGCAAATTTTCCTCGCTTAAAGAATCTTATCCCATCGACAGCCCACCCT
CTGACGACGATGATGTGTCCCAGCCCTCCCAACAAACGGCTCCGGATACTGAAGATATTTGGATTGACGACCCACTCACA
CCCTTGTACCCACTAACGGATACACCATCTTTCGACATAACGGCGGACGTCACACCCGACAACACCCACCCCGAGAAAGC
AGCGGACGGGGACTTTACCAACAAGACCACAAGCACGGATGCGGACAGGTATGCCAGCGCCAGTCAGGAATCGCTGGGCA
CCCTGGTCTCGCCATACGATTTTACAAACTTGGATACACTGCTGGCAGAGCTGGGCCGGTTGGGAACGGCACAGCCTATC
CCTGTAATCGTGGACAGACTGACATCGCGACCTTTTCGAGAAGCCAGCGCTCTACAGGCTATGGACAGGATACTAACACA
CGTGGTCCTAGAATACGGTCTGGTTTCGGGTTACAGCACAGCTGCCCCATCCAAATGCACCCATGTCCTCCAGTTTTTCA
TTTTGTGGGGCGAAAAACTCGGCATACCAACGGAGGACGCAAAGACGCTCCTGGAAAGCGCACTGGAGATCCCCGCAATG
TGCGAGATCGTCCAACAGGGCCGGTTGAAGGAGCCCACGTTCTCCCGCCACATTATAAGCAAGCTAAACCCTTGCTTGGA
ATCCCTACACGCCACTAGTCGTCAGGACTTCAAGTCCCTGATACAGGCATTCAACGCCGAAGGGATTAGGATCGCCTCGC
GTGAGAGGGAGACGTCCATGGCCGAACTGATAGAAACGATAACCGCCCGCCTTAAACCAAATTTTAACATTGTCTGTGCC
CGCCAGGACGCACAAACCATTCAAGACGGCGTCGGTCTCCTCAGGGCCGAGGTTAACAAGAGAAACGCACAGATAGCCCA
GGAGGCTGCGTATTTTGAGAATATAATCACGGCCCTCTCCACATTCCAACCACCTCCCCAATCGCAACAGACGTTCGAAG
TGCTGCCGGACCTCAAACTGCGCACGCTCGTGGAGCACCTGACCCTGGTTGAGGCGCAGGTGACAACGCAAACGGTGGAA
AGTCTACAGGCATACCTACAAAGCGCTGCCACTGCTGAGCATCACCTTACCAACGTGCCCAACGTCCACAGTATACTGTC
TAACATATCCAACACTCTAAAAGTTATAGATTATGTAATTCCAAAATTTATAATAAACACCGATACACTGGCCCCATATA
AACAGCAGTTTTCATATCTGGGGGGTGAACTGGCATCTATGTTCTCCCTTGACTGGCCTCACGCACCTGCAGAGGCGGTA
GAGCCACTACCCGTGCTGACTTCTCTGCGAGGTAAAATCGCAGAGGCGCTGACGCGTCAAGAAAACAAAAACGCTGTAGA
TCAAATTCTAACCGACGCCGAAGGCCTCCTTAAGAACATTACCGATCCAAACGGCGCACACTTCCACGCCCAGGCCGTAT
CAATTCCAGTGTTAGAAAACTACGTACACAACGCGGGGGTCCTTCTCAAGGGCGAAAAGAGCGAGAGGTTCTCCCGGCTG
AAGACCGCCATCCAAAACCTGGTATCCTCCGAATCATTTATCACCGTGACCCTACACGGTACAAACCTTGGAAACCTAGT
TACCAACGTACCAAAACTTAGTGAGGCGTTCACCGGGGGCCCGCACCTCCTGACAAGCCCGTCCGTGAGACAGTCCCTTT
CCACCCTGTGCACAACCCTGCTGCGAGATGCCCTGGACGCCCTGGAAAAAAAGGATCCGGCCCTTCTTGGTGAGGGGACC
ACGTTGGCGCTGGAGACACTCCTAGGATACGGGTCGGTGCAGGACTACAAGGAGACGGTACAGATAATATCCAGCCTTGT
GGGCATCCAAAAATTAGTCAGGGACCAGGGCGCGGAAAAGTGGGCCACTGCCGTGACAAGGCTAAATGACCTCAAATCAA
CTCTGGCCACGACCGCCATCGAGACGGCTACGAAACGGAAACTATACAGATTGATCCAAAGGGACCTCAAAGAGGCTCAA
AAACACGAGACCAATCGGGCCATGGAGGAATGGAAGCAGAAAGTACTGGCTCTTGACAATGCGTCTCCGGAACGTGTCGC
CACCCTCCTGCAACAGGCTCCCACCGCGAAGGCTAGAGAGTTTGCAGAGAAGCACTTCAAAATACTACTCCCCGTACCCG
CGGACGCCCCCGTCCAAGCGTCTCCAACGCCGATGGAATACAGCGCCAGCCCCCTCCCGGACCCAAAGGATATAGACAGA
GCTACATCCATCCACGGGGAACAGGCGTGGAAGAAGATACAGCAGGCGTTCAAGGATTTCAACTTCGCCGTCCTGCGGCC
CGCTGACTGGGATGCCCTGGCAGCGGAGTACCAACGCCGTGGTTCGCCCCTTCCGGCGGCCGTGGGTCCAGCGCTCTCAG
GGTTCCTGGAGACGATCCTAGGGACGCTGAACGACATCTACATGGATAAGCTCCGCTCCTTTCTGCCCGACGCGCAGCCT
TTTCAGGCGCCGCCCTTCGACTGGCTAACGCCGTATCAGGACCAAGTCAGCTTTTTCTTGCGCACCATAGGGCTGCCGCT
GGTGCGAGCGCTGGCCGACAAGATCAGCGTGCAGGCGCTGAGGCTTAGCCACGCGCTCCAGTCCGGCGATTTGCAGCAGG
CCACGGTGGGCACGCCCCTGGAGCTCCCTGCCACAGAGTACGCGCGCATCGCCTCCAACATGAAGTCCGTGTTCAACGAC
CACGGACTTCAGGTGCGATCAGAGGTCGCGGATTATGTGGAGGCCCAACGAGCCGACGCACACACGCCACACGTTCCACG
TCCAAAGATACAGGCACCAAAGACTCTGATTCCACATCCGGACGCAATCGTCGCGGACGGACTACCCGCCTTTCTTAAGA
CGTCCCTACTGCAGCAAGAGGCCAAACTTCTGGCGCTACAGCGGGCGGACTTCGAGTCGCTCGAGAGCGACATGCGCGCC
GCAGAGGCCCAGAGAAAAGCATCGCGCGAGGAAACCCAGCGCAAAATGGCACACACCATCACTCAGCTCTTACAGCAGGC
ACCCAGTGCGATCTCGGGGCGCCCGATATCCTTACAGGACCCGGTGGGCTTCCTCGAGGGCATCATATACGACAAGGTCC
TGGAGCGCGAATCCTACGAGACGGGTCTCGAGGGACTGTCCTGGCTCGAGCAGACCATCAAGTCCATCACCGTATACGCT
CCCGTAGAGGAGAAGCAAAGAATGCACGTGCTGCTGGACGAGGTGAAAAAGCAGCGAGCAAACACTGAGACCGCTCTCGA
GCTAGAGGCCGCGGCTACGCACGGCGACGACGCTAGACTCCTGCAGCGAGCGGTCGATGAGCTGTCACCGTTGCGCGTTA
AGGGGGGGAAGGCCGCGGTGGAATCCTGGCGGCAGAAAATCCAAACCCTGAAATCCCTGGTACAGGAAGCGGAGCAGGCC
GGCCTCCTGTTGGCCACCATAGACACGGTGGCCGGCCAGGCCCAGGAGACCATATCACCATCCACACTCCAGGGACTGTA
CCAACAGGGACAGGAGGCCATGGCGGCCATTAAGCGGTTTAGGGACTCGCCCCAGCTAGCGGGCCTGCAGGAAAAGCTGG
CCGAGCTACAGCAGTACGTCAAGTACAAGAAGCAGTATCTGGAACACTTTGAGGCCACCCAAAGCGTAGTGTTTACAGCC
TTTCCGCTCACACAGGAGGTTACGATCCCAGCCCTGCATTACGCGGGACCTTTCGACAACTTGGAGCGGCTCTCACGATA
CCTACACATCGGCCAGACGCAGCCGGCTCCGGGACAGTGGCTCTTGACACTTCCCACATTCGACCCCACGCGCCCGGCCT
GCGTCCCAGCCGGCGGCCACGAACCCCCGTTGCACAGACAGGTGGTGTTCTCCAGTTTTTTGGAGGCCCAGATCCGATTA
GCGTTGTCCGTAGCGGGCCCCGTGCCTGGACGGGGTCTGCCCGGAACACCGCAGATCCGAAGGGGCGTGGAGGCTGCCGC
TTGTTTCCTCCACCAGTGGGACGAGATATCTCGCCTCCTTCCAGAGGTACTGGACACCTTTTTCCACAACGCGCCCCTTC
CCGCAGAGTCTTCCTCCAATGCTTTCCTGGCCATGTGCGTATTGACGCACCTCGTCTACCTAGCTGGGCGCGCCGTCTTG
GGCCCACGGGAGCCGGAGCACGCCGCCCCGGACGCGTACCCAAGGGAGGTGGCGCTGGCCCCGCGCGACCTGACCTACCT
TCTACTGGCCATGTGGCCATCTTGGATCTCGGCAATTTTGAAACAGCCTTCGCACGCGGAGGCGGCGCACGCATGTCTTG
TCACGCTGCCAACAATGCTCAAGGCTGTGCCGTACCTCACGCTGGAAGCCTCAGCTGGACCACTGCCGGCGGACATGCGC
CACTTCGCCACGCCAGAAGCGCGTCTGTTTTTCCCCGCGCGATGGCACCACGTCAACGTGCAGGAGAAACTGTGGCTGCG
TAATGATTTTATGTCGCTGTGTCACCGTTCCCCGGGGCGCGCGCGCATAGCCGTCTTGGTGTGGGCCATCACTTGCCTAG
ATCCTGAGGTAATAAGGCAGCTGTGGTCCACCTTGCGGCCCCTTACTGCGGATGAATCCGACACGGCTTCTGGACTGCTG
CGGGTGCTAGTAGAAATGGAGTTCGGTCCGCCGCCCAAGACGCCGCGGCGGGAGGCGGTGGCGCCCGGCGCAACACTGCC
ACCGTACCCCTACGGCCTTGCCACCGGCGAGCGCCTGGTCGGCCAGGCGCAGGAACGCTCTGGCGGCGCTGGCAAGATGC
CGGTGTCCGGGTTTGAGATAGTTTTAGGCGCACTGCTGTTCCGCGCCCCCCTACGCATTTTCAGCACCGCATCAACCCAC
AAGATCTCAGATTTCGAGGGCGGTTTCCAGATACTGACTCCTCTCCTGGACTGTTGCCCAGATCGCGAGCCATTCGCCTC
CCTGGCCGCCGCACCACGAAGGACGGTGCCACTGGGAGACCCGTGCGCCAACATTCACACCCCCGAAGAGATACAGATCT
TTGCGCGTCAAGCCGCCTGGCTTCAATATACCTTCGCAAATTACCAGATCCCCAGCACCGACAACCCGATACCGATCGTT
GTGCTAAACGCTAACAATAACCTTGAAAACAGCTACATCCCTCGCGATCGCAAAGCGGACCCGCTACGACCATTCTATGT
AGTCCCTCTGAAGCCGCAGGGTAGATGGCCTGAAATAATGACCACAGCAACAACCCCCTGCCGCCTACCGACATCGCCAG
AAGAGGCGGGATCACAGTTCGCCAGACTCCTTCAGAGCCAGGTGAGCGCCACATGGTCTGACATCTTCTCCAGGGTTCCC
GAGCGCCTCGCTCCCAATGCGCCTCAGAAGAGTTCCCAGACAATGTCAGAAATCCACGAGGTCGCCGCCACACCGCCACT
CACAATCACCCCAAATAAACCGACCGGAACCCCTCACGTCTCCCCGGAGGCTGATCCAATAACAGAACGCAAACGCGAGC
CGAAGATTGTCGCGGACAACATGCCTAGTCGTATTCTCCCGTCGCTACCGACCCCGAAACCCAGAGAGCCTAGAATCACG
CTACCCCACGCACTGCCCGTTATATCACCCCCAGCACATCGCCCGTCGCCTATACCGCATCTGCCAGCACCGCAGGTAAC
GGAGCCCAAAGGGGTTCTCCAAAGCAAACGTGGAACTCTCGTGCTGCGGCCCGCCGCGGTCATTGACCCACGGAAGCCCG
TCTCGGCACCGATCACGCGATATGAGAGGACGGCGCTCCAGCCCCCCCGGACTGAGGGCGAAGGCCGGCGCCCTCCCGAC
ACGCAACCCGTCACTTTAACCTTTCGTTTCCCACCTACCGCACCCACTCCCGCAACCGCAGCCCTAGAAACCAAAACAAC
TCCCCCATCCACGCCCCCACACGCCATAGACATTAGCCCACCACAGACACCTCCCATGTCCACCTCACCTCACGCGAGAG
ACACAAGCCCCCCCGCAGAAAAGCGGGCCGCACCCGTCATTCGAGTAATGGCGCCCACGCAACCGTCGGGAGAGGCAAGA
GTCAAGCGAGTGGAGATCGAACAGGGCCTTTCCACACGCAATGAAGCCCCTCCCCTTGAACGCTCGAATCGCGCCGTGCC
CGCCGTTACCCCAAGGCGCACCGTAGCCCGCGAAATCAGGATCCCGCCGGAGATAAAGGCGGGTTGGGACACTGCACCGG
ACATTCCTCTGCCCCACAGCTCCCCGGAGTCATCCCCACCGACTTCCCCCCAGCCTATCCGCGTGGATGATACATCGCCT
CTTCCCAACCTCGTAGAGAGATACGCGCGGGGTTTCCTGGACACGCCCTCTGTAGAGGTGATGTCCCTGGAAAATCAGGA
CATCGCCGTGGACCCCGGACTGCTAACCCACCGGATCCCATCCGTGGTGCCCATGCCCCATCCAATTATGTGGTCACCCA
TAGTACCCATCAGTTTACAAAACACAGACATAGACACTGCAAAGATAACACTGATTAGTTTTATTAGACGCATCAAACAA
AAAGTGGCCGCCCTATCGGCGTCCCTGGCGGAGACGGTTGACAGAATAAAGAAGTGGTACTTGTGACTCCACGGTTGTCC
AATCGTTGCCTATTTCTTTTTGCCAGAGGGGGGTTTCCTCGCGTCGGCCACCGCGGGGGCGGCCGTTTCCGTCGTGGATG
AGAGGGTTGTGAGAATGTCTGACGCCGGCGACAATGAATGGGGACCAGAGGACAGGGTGGTTATACTGCTTCCCGAGACC
CCCAGTGAGTCCTGGCCCCCGGGCGTGGCGCCGGATGCAGGGCCTGGCCTCGAAGGCACGGTGAACGTCCCCGCGTCGTA
AGCCGACGCCGCGGAAACTCGGTCAGCGCGCTCGCGCGGTTTCTGATCCCTAAGGGTCTGCAGATGATCCCGCCTTTGAA
TTCCACCCATCCTCCTCAGATAGGCCTCATAATAATGATGGGCAATTAAGAACACGAGATAGTGTCTCTTTTGCACAAGG
TATTCGGCCTGCGACATATTTCCCTGATCCAGGGTATTCATGCGAGCCACCAGGGGATGGTGAGCGTAGTCATGATCCAG
TCGCTCCTGGATCACGGGGTCTCTCACCTTAAAGTTGGACATCTTCCACACAGGCGGGCGAAATAGCCTCAGGAGGAACA
CTTCCCGCAACAGAACTCCAGCAGCTGTGAGGTGAGCTGAAGCAGTCCGCGCACGTCACGGTGCTTTAATAGGGCAGCCT
CGCAGTCGGGCGTCCCAAGGCAAGGCACTACAAAACTGACAGTTTGATCTAGGTCTCGAATGGCAAGGGCCGCGTTGTTA
GCTAGAACAGCCCTGATTACGACGCGTGCTAGGGTCCCGCGTCCGGTAATATCGCACAGGGGATACACCCTCATATGTTC
GCTGCCACAGTAAGAACAGTAGATCCTCCCCGTGGTCGCACAGATGGTGAACTGCTTCTCTTTCCTGTCCCTGCTGAAAA
ACACGTTGGTGGGAGGAAAATTGACAGTATGAAACTTGCCCCTGCCAAAGTTAAGACAGTGTCCACACTCCATGCACACA
ACCGCCCGAGCGCAACGCGCCCGCTTGGCAAGGGCCGCGCGGGCCACGCGCGAACAGATGACGGGTATGGACACGCAGGG
GGAGAGAACATTGTATGCCAGAAGCCTCCTGCCAAGGTTCCGCACGAGACCAGGTCCCTCCTGCTCGCAGGCGGGCAGCA
CTACGTGGCGGGACTTAATAAGGCTCAAAAAACACAGTGACCCAAGCATGGCGTCGAACGGGTTACCGCAGGGAACCGTA
GGGGCGACGCGCTCCAAGGCCTCCCGGAGGCCGGTATCTGCCGCCCCTATCCCGAGCCCGTTACCGTCTCCGGTCGCAGC
CACACCGCGACGGGTGGGCGAGGGCACCTCCAGGAGGGGACGACGCGGCAACGGCCCATGCCACTTCTTCCTTAGCCAGG
GTAGCGACGGTGGGGGCTTCGAACAGCAGGTCACTAACGGAAAGCGAGAGCAAAGCGCCAACAGCTTGCAGAGTTGGGCA
CAGGCCTTGGAAAATGGAAGCGACAGGTATTTTGCCCATACGTGGCGCGGTATCGCCCTAGCATGGTCGGCGGCCTGGGC
ACGGGACAGCGTCACCACAACCCATACGTGGGCGCCAAGCAGCTGCTGCGCCGCACAAATCTGCGCCTGTTTGGCGACGG
TGTCTGAGCCAGCGCGCAACACGGCGATCGCCTGCGCCAGCGACGGGCGGTCCAACAGGTGCCTGGCCCAGGAGGGCATG
TTTCCCTGGAAACCCCGCTCCCCGAATATGACAAAAGCCACATATTCCTCCACTGGCACGCCATTCTCGCCCTCGAACAC
GCGGTGGGCCGTCAGCTGGGCCTCATCCAAACCAAACCAAGACACAAGAAAGCGATCCCAGCGCTGATCCAGGGCCATGA
CCTTCTCACCAGCGCGACCGCACGGCCTAAGCTCCACTGAAAGGCGCCCAGAATCCGCACCGTCCTACCCCCCTGGCCCG
CCCAATATACCGCTGTGACGTCTGATGTACAGGCCCGCGCGTCGCGGCCGTTGGTGGGAAAACCGGCACCACCCTGTGCG
GCCGAATCCGCCACGGGGGCTGCCAGACAGTACACTGTCTCCAGCAGCGACTTCAGTCTCTTGTGACTTTTGGGCGTCAC
CACCAAAAATTGCAAAACCTGCCTGTAGTCCGTGAAGTAGGTACGGCATATTACCATGGAGTTGTACACGCCCAGGTTCT
TTGAGAACACCAGGCTCGCCTTGAACTTTGTAAAGTCATCCTGCCCCAGCACGACAGACGTATTTTTGGCAAGGTATACG
TCCGACTCCACGGGAAGGACGTGCCCAAACTGGGACACGGCGTCGCTTGGTCGGCACAGAAAGCACTTCAGGGTTGTGGA
AAGGCCATTATTCGATATAACAAAGCAGGGAGAGAACGGGTAGTGCATCTCCTCCAGGAGGTGCGCCCAAAACTTATACA
CAAACTCTAAGTGGTACACGCAACCGTGCTGCATTCTAACCGTACATATGGCGGTAGCACCGCCCTTAGCATAAACTGGG
GCCCCGTCGATGCACCGTTCCAAATCCAGGGACTGACCAGACTGTCCCAAGTATGAGGATACCACCCGACACAGTTCGTC
CACTACACGCTTACCAACGACACTCATGGCGACAGCGGGGTGGGGCTGGCAAGGCCCCCAAAGCGCGACACCCGCAGTCA
ATCAGGGCCGTGCCCGCGCCTCGGAGAATACGGCGTCCGTGCTCACGATCTTGCGCAGGACCTGCCTTACCGTGTCCACC
TTGCTCTCCAACACCAGAGTATGATCGCAGGCTGCAGGCTGTGCCCGCTGGACGAGAAAGGTTTTTAAATACTGACAGTA
GTTGATGGCGTTCAATCTACAATAGATCGTGGGAAATAAAATTTGCATGTCACGAGGCAGAAGCTGGTCAGACGCGTACT
CCATGTTGGGTTCCACGGGGAGGGGAACACACGCCCCAAGACACGACGGCGCACATAGGGAGCGGAGCAAACAATTGATT
CAAATATTTGACTCCGCAGCGAGCCGGTTTGCAGAGTGGTCACCTGCCCTGCTCCACACCCACCCCCGCGTCTCTTCCAA
CTCTCAACTCACGATCCAGGGAAACCACCGTCCAGTGGCCATGTTTGTTCCCTGGCAACTCGGTACAATTACCCGTCACC
GAGATGAGCTCCAAAAACTACTGGCAGCCTCCCTGCTCCCGGAGCACCCGGAGGAGAGCCTCGGTAACCCCATAATGACA
CAGATTCACCAGTCGCTCCAACCATCTTCCCCCTGCAGGGTCTGTCAGCTCCTATTTTCTCTGGTCCGCGATTCGTCCAC
CCCCATGGGTTTCTTCGAGGACTATGCCTGCCTCTGCTTCTTCTGTCTATACGCCCCACACTGCTGGACCTCGACCATGG
CGGCAGCGGCAGACCTGTGCGAGATCATGCATCTGCACTTTCCAGAAGAGGAGGCGACATACGGGCTATTCGGACCGGGT
CGCCTTATGGGTATCGACTTGCAGCTGCACTTCTTTGTTCAAAAGTGCTTTAAGACCACCGCCGCCGAAAAAATACTGGG
AATATCCAACCTGCAATTTTTAAAATCAGAATTCATCCGGGGCATGCTCACAGGCACCATCACCTGCAACTTCTGCTTCA
AAACGTCCTGGCCCAGGACAGACAAGGAGGAGGCCACCGGCCCCACCCCATGCTGCCAGATTACAGACACCACCACCGCA
CCCGCGAGCGGCATACCGGAACTAGCCCGGGCCACATTCTGCGGCGCAAGTCGCCCCACAAAGCCCAGCCTACTTCCCGC
GCTAATAGATATCTGGTCCACGAGCTCAGAGCTCCTTGACGAGCCGCGCCCTCGACTGATCGCAAGCGACATGAGTGAAC
TCAAATCCGTGGTCGCATCCCACGATCCGTTCTTCTCTCCCCCGCTTCAGGCAGACACCTCCCAGGGTCCATGTCTAATG
CACCCAACCCTGGGGCTACGATACAAAAACGGGACTGCATCCGTCTGCCTCCTCTGCGAGTGCCTTGCGGCACACCCAGA
GGCACCCAAGGCGCTGCAGACCCTTCAGTGCGAGGTAATGGGCCATATAGAAAACAACGTAAAGCTGGTAGACAGAATTG
CCTTTGTGTTGGACAACCCATTCGCCATGCCATATGTCTCAGATCCGCTACTTAGAGAGCTGATCCGGGGCTGTACCCCA
CAGGAAATTCACAAGCACCTGTTCTGCGACCCGCTGTGCGCCCTCAATGCTAAGGTGGTGTCAGAGGACGTACTATTCCG
CCTGCCCAGGGAGCAGGAGTATAAAAAGCTCAGGGCATCCGCGGCCGCCGGACAGCTCCTCGATGCCAACACCCTGTTCG
ACTGCGAGGTCGTGCAGACTTTGGTCTTTCTCTTTAAGGGTCTCCAAAACGCCAGGGTGGGGAAAACCACCTCACTAGAC
ATTATTCGGGAGCTAACCGCACAACTAAAAAGACACCGCCTAGACCTGGCCCACCCCTCACAGACGTCACACTTGTACGC
TTGAGCTGGTCCCGGGCCTTCGCACCCCATCCACCGATGCCGAAATCAGTGTCCAGCCACATCAGCTTGGCGACCTCAAC
CGGTCGCAGTGGACCGCGAGACATCAGAAGATGCTTGTCATCCCGCCTGCGGTCGGTCCCGCCCGGGGCGCGAAGCGCCA
GCGTCAGCAGCAAGCACAGAAACGGCCTTCGCAAGTTTATCTCAGACAAGGTATTTTTTAGCATCCTATCGCACAGACAC
GAGCTAGGAGTGGACTTTCTCCGTGAGATGGAGACCCCGATATGCACCTCCAAAACAGTAATGCTGCCCCTAGACCTGTC
TACCGTCGCACCCGGCCGCTGCGTCTCCCTCTCTCCGTTTGGACACTCCTCAAACATGGGGTTCCAGTGCGCTCTGTGCC
CATCCACAGAAAATCCCACCGTTGCCCAAGGCTCCCGGCCTCAGACAATGGTGGGCGATGCGCTCAAAAAAAATAACGAG
CTATGCTCGGTAGCGCTGGCCTTTTATCACCACGCAGACAAAGTGATCCAACACAAGACGTTTTACCTATCACTCCTCAG
TCACTCCATGGATGTGGTTCGGCAGAGCTTCCTGCAGCCTGGTCTACTGTACGCTAACCTGGTCCTAAAAACCTTTGGGC
ACGATCCCCTACCCATCTTCACTACCAACAACGGCATGCTAACAATGTGCATCCTTTTTAAAACCCGGGCACTACATCTG
GGAGAAACTGCGCTTAGGCTGCTTATGGATAACCTCCCCAACTACAAGATATCGGCAGACTGCTGCAGACAGTCCTACGT
GGTCAAGTTTGTCCCAACGCACCCGGACACCGCAAGCATTGCAGTGCAGGTACACACCATATGCGAAGCGGTTGCGGCGC
TAGACTGCACCGACGAGATGCGGGATGACATTCAAAAGGGAACCGCACTTGTCAACGCCCTATAACCTCACATGTAGCCT
GTCACCCCAGCTCCTATTGCAACTGACCATGTTCAGGTGGTAATAAAGTCATTAAACGACAAAGTGATTCTTTTAATCTG
TTTATTGTTTTTGAACATGTGGCACACGCTGCAATGTACTGCCATGAAAGGTGGTTCTATATCCACCACTTGGCGTCTGC
CGAAGTCAGTGCCACAATTTCATTAACAAACAAGGTCAATACATTGTGAGGGAGTGTTTTTTGCCATGGTGCCATTCGTG
TGGTTTGGGAGAGCGGACGCCATTTGCGTGCAAAATGTGCTTTGCTGGAGGCCAACTTCCGTCGCGCTGGTTGATGCGCG
GCACATTGTGTCAACCAGGGCACCCTCCCCCACCGAGTGCTTTAATGCGGAGAGGAATGGTGGCCTGGTTGACACCGCGT
GCCGGCCTTCTGAACTGTGACTGTGTTATGAGCCACGGGTATGCCCTCGATACGCCTGCTCTTCAGCATTGTATGTGTTT
AATGTTGTGCTTGGTGCAACCGTGATTGTGTTTTTGTATTTTATTTTACTGACACTCTTTGGGAGGGCACGCTAGCTTCA
GTGCGCGCCCGTTGCAACTCGTGTCCTGAATGCTACGGGGCCACGCTGGCCACTCGGGGGGACAACACTAATCGCCAACA
GACAAACGAGTGGTGGTATCGCCCCAAGCCTCCAGCGACACCCATTTAGTAACACATCCGGGACATGAACTGCCACAAAC
ACCGTTAAGCCTCTATCCATGCATTCGGATTGGAGTGAGGANNNNNNNNNNNNNNNNNNNNNNNNNNNNNNNNNNNNNNN
NNNNNNNNNNNNNNNNNNNNNNNNNNNNNNNNNNNNNNNNNNNNNNNNNNNNNNNNNNNNNTTCCTGGGGTGCGCCGCGC
CGGGTTCCTGGGGTGCGCCGCGCCGGGTTCCTGGGGTGCGGGGGGGGGACCGCGCCGGGGTACTGCAGGGTTCGCAGGGT
TCGGGGGTACTACCTGGTTCCTGGGGTGTGCCAGGACGGGTTCCTGGGGTGCCACCGCTCCTCGATACGTGTAAATCCAA
GAGATCCGTCCTCCGTGCCGCCGCGCGCGTAATGCGCGAGGGGGGTCGGTCTCCCCTCTTCTTTATAGCGTTTCCTGCGA
AGGGGGCGTAACCGTAGGACAAACTGCTTATGTAGGGGTTAGCCACCCATTTCCCGGGGCCGCGCCAGAGGTGAGCGTGG
ACCTAGCATCCCGCTCCCATTTACCGAAACCACCCAGAGGCGAGATTCCAGGGCCGTGACTCACTAGCTCCCCTCCCATC
GAACAACCACGCTTGGCTAACACGGCTGGAGTGGCGGTGGGCGGGGCCCCTATAATCCTGGCCCCCATCTACCGAAACGA
CCCAGTAGAAAAATCCCAACCCCATGACTCATCAGGCCCTATTATATAGAATATCCCAGTAGAGTGACCCAGCTGGTTTC
CATAAATGGATATACTTCCGGAAAACGAAGGAGGGTTGAATACAGTTGGGGGTAGTCCGCTGGTATTCCCAGCTGAGGTT
GCCTTATTTGGTAATGCTTCCGGAAATACCACCTGAGTACCCCATTGGTTTATACCTTGTTTAATTGTAGAATTACAGCT
GGATTTACCCAGCCGGGTTTACGCAGCTGCGTATACCCAGCTGTGTTTACGCAGCGGGGTTTACGCAGCTGGGTAGACCC
AGCTGGGTATACCTACTGGAATAGGGGCTGCGATGACTCAGCTGCGCTAGGATTAAAGGATTTTATATATATATATAGGA
AAAATCAAAACAAAACTCTAATCGCTGATTGGTTCCCGCTGTGGGCCAATCAGCTTGGGAGTTCTAGGGATAGGGGCCAA
TGGGAGGCCTCCGAATTTGATTGACGGCTGGGGCGTCCAATGGAATGGCGCGGTCGCCTAGCTCGAACGGGATTGGTCGG
CCGAATGGGCCAATGGCGGCTCGGAAAACTTTGATTGACGGGCCGGCGGACCAATGGGAGAGGGGCAGAGGATTACGGGG
GATTAGCAAATTCAAGATGGCGGCGCCCATAAAATGGCCAAAAATTATAATTTTTCGAGTCGCTCACGGTCCCACCTAGC
GGCGTGACCTGGAGGTGACCCCGTGCACCCGGCGCTCTGAATTTTTCTGCGCATGCGCGACTCCTCATCTACATAATTTA
TGCACATAAAAGGATTAGCGCATGCAAATTAGTCAGATAGCAGGGCCATCCACACTTTATGTTGGCCGCGTGCCAGGCGC
CGGCGTGCGCGCCGCGCGCGTGCTCTCTCAGTCGCGCCTAGCTGCTTCCAACAGACAAAAGCGGGGCGTTAGTGAGGGAG
TGCGCGCGCTGCGCTGACTTGGCCGATTTCCAGTGCATGCTTTGTCACCCCAGCGCTAGAATGGAATTTTCATTATTGAG
CAATTTGGGCACCCTGGGCACGATAACCATACATGGATACACGGGTTCCAAATATGCAAAGTAGACACTAAGGTACCATT
TGGCATATTTGGACGTCCTGGGCAGGTTAGCTACCCACCAGAATATATGGGACTCTGGGCAGGATAGCCACCCACAATTG
TTTTGCGCCCCTCTTTGGCCAGGGGACCAAGGTCGTATGGTTCGCGCTACACTAAGCCCGAACGTTCAGCTTTGCGTGCT
TTCGACGTCCAGGCGGCTGGCACACGGGCCGTGAGCGCCAGCAACATGGGATCATGGTAGTAAGATACAGCATAAATCCC
CGTCCGGTGGCGCTCAACGCCAATATGCGCGGCTGCGTGGTATCTCATCGGTGGGCACGCGTACGGTGGTCTCATGGGTA
TTGGACTTGTAGGCGAGGGGAGGCGCATACGACAAAAATTGCCGCCGTGAAGGTCGGGAACCCGCCCGCGCTTCCGCAAG
GCACGGGGCCGCATCGGACACAGGCTAAGCATTAAGGATCATAACACCGCCCTAGAAATGTTTAAGCTGTGACCAAAGCG
AACCTCGCATGAGGCATACGCGAGCGTGGAGGTAGGATTCCCAAGGCTATTGAGAGACGGTGGGTGAAATGATGAAGAAC
ACACAGAACAATAACGGGCGACTAGATAAAAAGACTCGCTCAACAGCCCGAAAACCATCAGCCCGCACCGCCGATGGATT
AGGTGCTGCTGGACAAGTCTTTCTAAACCCGCGCAGGGTTTGTGTCGATCCAGACGCTTACGAACGCCCGCTTTAAAAAC
ACTATTCATAATTAACAGAAGTTGACACCAGCCCGCAGTTACCCAACCTTCTATTTTTTTGGAGTGTTGACAAGTTTCCA
TCGCCCGTTTGGCGTTTCCCGCATGGTGTCAAATTAGTGACGCACCCTCCCCCCGTCACTATGGGTTTACCCTGATTTAG
TAAGTAAAACTGCCGCCCCCGCCCACTCATTTTTTTACCCTGTTATTTGCTGTATTTACATCTACGGACCCCCTTTTGGT
GAGATTGCCGTGGTTCTAAATAACGTTGTGGTTTTCGGACCCTTTCAGGGACCAAATCTTTTACGTGTTGCCAAGGTAGC
ATTTGCTGGACCCGCATAGGTTTTTGTGGCACCAGGTTATGGTCTTATGAGCGGGCTTGACCGGCAAGTTCCAGGCATCC
TAAGTGCTTGATGTAGACCCTTAGGGCACTAGGGACTACCTAGGTCAAACTCCCCCTTAGTCATGACGCCGTGCCCACGA
GGTTTGAGAGGCGTAGACATCCGTGTCGACTGCTGGACGGAGGTAGTATAATCAGCTAGGCCTCAGTATTCTATGTAACA
AATGAATGCCCTAGAGTACTGCGGTTTAGCTAGTTATACTGCCCGGTTCCACCAGGCGGCGTTGTGGCCACGGGCGGTTC
GTCGCTTGGACCTGGAGGGGTGTCACATTCTGTGACCGCGACGTTGACGTTAGACACACGTCGCTGCCGTCCTCAGAATG
TGATAGCCCATTACAGGCATTGTAGCTGTTGCGTTGGTTGGGAGTTTGGGGACCAAATTTCTATAATTGGTGTCACCGCG
GCAGCTCTAGCCCTGGAAGATCTGGAAGCTTGCTTCAATGGCTCAGATCGACCCGGACTACAGTTAGCGAAGTAGACCCA
TTATAATCTTAATCTTAAATCTGGTTGACGGACTTTCGCGCCGGGAACACGCAGGTGGCAGCGGATGTGTTTTGCCCAAA
CACGAGGGTTGCAGGAAACAGGTGCTGCCGGGGATTATGTACAGCTTACACCCAGTTTCCTGTAATCGCCCGCATCCGGC
CGTCCTGGGCAGCACCGCACCCTGCGTAAACAACCGCGTACTTTTTCCTCGTCCCCCCGCCCCCACATCCTTCCTCCCAC
CCTGCCAGTCCAACCCGCTTCCTGTTTTATTCGCCTTCAAACAGAAGCACGCATTCTAATGATTCTTACAAAACTTGTTA
GTGTTTATTAAATCAGATACATACATTCTACGGACCAAAAATTAGCAACAGCTTGTTATCTATGGTGTATGGCGATAGTG
TTGGGAGTGTGATGGGCCGGAAAGGTGAAGGCCCATTAGGGTTTGCACTTGGCGCTGTAGGTCTACTCTTGACAAAGATC
TAAGCATTGACATTAGGGCATCCACGTCAGTGGGACCCAGTAGGTCTAAGTTTTCCATACAGTACACCCAGTGTAAGAAT
GTCTGTGGTGTGCTGCGAGACCCTATAGTGTCCTTGCTTAAAAATATCAAAGACCTAATATCCCTCGCACACAGCTCCCC
GTCTACGTGGAGAACAGTGAGCTGATAAGGGCTGAAATAACTCATTGTGCCCGCTAGGTGGCGCTCTAAAAAACGCGGGT
CTAAGTGAAGCAGGTCGCGCAAGAGGTCTCTGCGACCTGCACGAAACAGACATTCCGCTAACAGGGGAAACGTTAACCTG
CCCTCCTCCTTTAAAGCTCTAAGAGCTCCAATTAATTGGGCCAGTGTGGGTTGAGGTATGAACACGTTTAGGAGGAACAA
TACCACTTCCCTGTCATCCGTGCCCAGTTTCCGCGCCACCTCACAGAGAACCTCGTAAGTGGCCATGGTGCCGGCTTGTA
TATGTGAAGGCACCGATGTGGAAAAACAAAGGAAAATTTATTTTTCCACCCTAAACAAAATCACAAGCTTAATAGCTGTC
CAGAATGCGCAGATCAAAGTCCGAAACAGATGTTAGGATCTGTTCCACTGCCGCCTGTAGAACGGAAACATCGCATCCCA
ATATGCTTGCCAGCTGAGGAACTACCCCACCCGAGTGGGTATCCTGCGGAATGACGTTGGCAGGAACCAACAGCGCACAG
CCTGCAGCGCTGATAATAGAGGCGGGCAATGAGCCAGTCTTTGGGTCAACTAAGGCTTTTGTAATCAGGGTGTTGACCTC
GTGGTGCCAAAAGTCCAGGTGTTGGGAGCCCCCCAGCAATTTAAGTAACAAGAAGGAAGTGACGTCCGTCGCTAAGACTG
CCTCTGTTCGCCACGCCAACTTCTCAAGGAGTTCTTTCTCCTGGTCTATAAGTTCTTGGCGGGAAAAGGAGTCTGCCGCG
GCATAGCAAAGTAAACTGGTAGAAATAGGCGTGAGGCTTCTGAGCTTACTGGCCACTAACAGGCAGGCGCTCCCTGTCTT
TTGAAAGTGTTCTTTGGACACCTGCTTTATAAGTAGGAGTCTGTCCAAAAGATTAAGGGCCAACGCGACCACGTTAGGTT
CTAGGTTGTATTCCTGGCAAACTGAAAACATCCATGTGCCCAGTAACTTACGCATATGCGAAGTAAGAGATTGTTGAAAG
GTCCCAAATACAGAGTCAGAAGTTAAAAAGCGCGGCTCAATTTCAAGAATATTGTAAAAGATCCGATCCTCACATAGCGT
GGGATCCAGAAGTCCCGAGGGCGGGTTATTGGCAGTTGCCATATAGAGTGGCGAGCGTATGTGGCCTACCTGTAGAGCCT
GGAGTTTCAGGGTGCTCTGTCAGGTTCTCCCATCGACGACGCTGGGCCGCGAGAGTACGCTAGCCGTTGTCCGTGTGTTC
AGTTGAGGTAGATGGGTCGTGAGAACACTGCCCCACACACACACCAGCACCCATGGCGCCAAATGCAAGTGCGGAGCGGC
GACGGTGGCTTCTAGGGAGGAAAAAGGGGGAGAGGTGTGGCTTTTATGTCATTTCCTGTGGAGAGTCCCCAGGACCTTGG
TTTTCCCCTGGCTGGGTTAATGGCAGGGGCTTTTTAAACTTAACTATGGAAGATTGTAGGTTTCCTGCCAGGGGGTGACT
AGCTTCCCAGGCTAGGCGGGCCATTTGTACTTTCTTACTTGTGTCTTTGTTCTGACAATACACATATACACAATAAGTTA
TGGGCGACTGGTCTGGTCCAAGGTGGGGCAAGCAGGACACGGGGCCTGCCTTTACTCCTCCAAACTGGAAGGCCTGAGAT
AATTTTTTAAGTCCGTATGGGTCATTGCCCCAAAAAATCACTGCAAACTTCCATTGACACTTTGGATCTCGTCTTCCATC
CTTTCCCAAAAAGCGTCTATAAAAGATGTGTTGTGGCCTAGCTTTCGCAGGACAATCATCTATCTGTCTGTAAGGGACCG
GTGGTTGTTGGTATCTTGGATGTGGCTTTTTTGGGTGGGTAACTGGAACGCGCCTCATACGAACTCCAGGTCTGTGGGGT
GGTGATGTTCTGAGTACATAGCGGTATTCGCGAGATGGGCCAGGTTGTGGGTCATCGTCTGGTGTATTATCTCCTGGTGG
GCTACTGGCAATTTGTTCATGTGTGCTAACAACAGGGTAATCCACTTCCATTTCGTCCTCGGATGACGACCCGTGCAAGA
TTATGGGCTCTTCCACCGTCTCCTGCTCCTGCTGTTCCACCCCCTGCTGCTCCTGCTCTTCCACCTCCTCTAACTCCTGC
TCTTCCTGCTCTTCCACCTCCTCTAACTCCTGCTCTTCCTGCTCTTCCACCTCCTCTAACTCCTGCTCCTCCTGCTCCTC
CTGCTCCTGCTCTTGCTCCTCCACCTCCTCTAATTCCTGCTCTTCCTGCTCCTGCTCTTGCTCTTCCACCTCCTCTAACT
CCTGCTCCTGCTCCTGCTCCTCTAACTCCTGCTCCTGCTCCTCTAACTCCTGCTCCTGCTCCTCTAACTCCTGCTCCTGC
TCCTCTAACTCCTGCTCCTGCTCCTCTAACTCCTGCTCCTGCTCCTCTAACTCCTGCTCCTGCTCCTCTAACTCCTGCTC
CTGCTCCTCTAACTCCTGCTCCTGCTCCTCTAACTCCTGCTCCTGCTCCTCTAACTCCTGCTCCTGCTCCTCTAACTCCT
GCTCCTGCTCCTCTAACTCCTGCTCCTGCTCCTCTAACTCCTGCTCCTGCTCCTCTAACTCCTGCTCCTGCTCCTCTAAC
TCCTGCTCCTGCTCCTCTAACTCCTGCTCCTGCTCCTCTAACTCCTGCTCCTGCTCCTCTAACTCCTGCTCCTGCTCCTC
TAACTCCTGCTCCTGCTCCTCTAACTCCTGCTCCTGCTCCTCTAACTCCTGCTCCTGCTCCTCTAACTCCTGCTCCTGCT
CCTCCTGCTGCTCCTGCTCCTCCTGCTGCTGCTCATCCTGCTGCTGCTGCTCATCCTGCTGCTGCTGCTCATCCTGCTGC
TGCTGCTCATCCTGCTGCTCCTGCTCATCCTGCTGCTGCTCATCCTGCTGCTGCTCATCCTGCTGCTGCTCATCCTGCTG
CTGCTCATCCTGCTGCTGCTCATCCTGCTGCTGCTCATCCTGCTGCTGCTCATCCTGCTGCTGTGGCTCCTGCTGTTGTG
GCTCCTGCTGTTGTGGCTCCTGCTGTTGTGGCTCCTGCTGTTGTGGCTCCTGCTGCTGTGGCTCCTGCTGCTGTGGCTCC
CGCTGCTGGGGCTCCCGCTGCTGGGGCTCCCGCTGCTGGGGCTCCCGCTGCTGGGGCTCCCGCTGCTGTGGCTCCCGCTG
CTGTGGCTCCTGCTGTTGTGGCTCCCGCTGCTGTGGCTCCTGCTGTTGTGGCTCCCGCTGCTGTGGCTCCTGCTGTTGTG
GCTCCTGCTGCTGTGGCTCCTGCTGTTGTGGCTCCTGCTGCTGTGGCTCCTGCTGTTGTGGCTCCTGCTGCTGTGGCTCC
TGCTGCTGTGGCTCCTGCAGGGGCTCCTGCTGCTGTGGCTCCTGCTGCTGTGGCTCCTGCTGTTGTGGCTCCTGCTGCTG
TTGTGAACTTTGGATGCTCAACGTTTTGTTTCCATCGCCCCCGTCCTCCTCGTCCTCCTTCTTGTCCTCCTCCTCGTCAT
CCTCCTCGTCCTCATTGTCCTCATCATCGTCATCCTCCTCGTCCTCCTCCTCCTCCTCGTCCTCCTCCTCGTCCTCCTCC
TCGTCATCCTCCTCGTCATCCTCCTCGTCATCCTCCTCGTCATCCTCCTCGTCATCCTCCTCGTCATCCTCCTCGTCATC
CTCCTCGTCATCCTCCTCGTCATCCTCCTCGTCATCCTCCTCGTCATCCTCCTCGTCATCCTCATCTGTCTCCTGCTCCT
CCTCATCATCCTTATTGTCATTGTCATCCTTGTCAACCTGACTTTCCTTGCTAATCTCGTTGTCCCCATTATCCTCGCCA
GCCTGATTATTTTCGGAACATTCTTTTTCATTCTTGGATGCTTCTTCTGCAATCTCCGCAAGGAGCACCAACATGGCTGT
GTCATCACCCCAGGATCCCTCAGACGGGGATGATGATCCTATGGAGATGGGAGATGTAGGCGGTTGGCGTGGCGGAGTAT
CGCCATCGCTGGATGATCCCACGTAGATCGGGGACTCTGTGGCCCATGGGGGGTACACACTACGGTTGGCGAAGTCACAT
CTAGGGGGAGAGACTGGGGGCGACTGACATATTGGGTTTAGTGTAGAGGGACCTTGGGGGGACGATAGCCTTCTTTTTCT
CAGGCTACGCAGGGTAGACGGAGCTAAAGAGTCTGGTGACGACTTGGAGGGAGGCTCGGGTGGAGGAGTCGTGGGTGAGT
GTGGAGGTGTAGTCTGCTGCGAGGGTGGCGGACGCATAGGTGTTGAAGAGTCTGGCCTTCCTGTAGGACTTGAAAGCGGT
GGCCTTTGAGAAGACTCTGGAGACTGCGTGGGTGGCAATGCAGGAGATGGAGAATGAGTATCCGTGGTCCCCGGAGACAC
AGGATGGGATGGAGGGATTGGGGAGGAAGACGTGGTTACGGGGGATAAGAGTGCCGGTGGAGGTAAAGGTGTTGCGGGAG
CGGGTGAAGGAATGGGAGCCACCGGTAAAGTAGGACTAGACACAAATGCTGGCAGCCCGGATGTGAACACTGTGGGACTT
CCAGGTATAGGCAAGGTGTGGGGTCCACATTCCCGGCCGTCGACGGAGTCGGCGACATGCTTCCTTCGCGGTTGTAGATG
TAGGTCATTGCCAAGGTCACATCTTTCCGGAGACCTGTTTCGTTTCCTACAACTTCCTCTCGTTAAGGGCGCGCCGGTGC
TCCGTCCCGACCTCAGGCGCATTCCCGGGGGCGCCATCCTCGGGAAATCTGGTCTGACAACCAAAGTAAAATTATGGAGG
CGGTGGCAGTATATTCACATTATGCAATACCCGTAGTGACCACAAGGGGGAGCTCTCAGACAATTAAGCGGTTACACACA
GTAGCAGGCTGCAGTACCGCCCATGGCCACAGGATGGAGATCGCAGACACTGAAACGCTGAAACACAGCATTAAGCTGCA
ATACCGCCGATGGCCACCAGATGGCACGCGCCGCCAGCAAATTTAAGTCCTGGTGGCTCACCTGCCAGGTAAACAAGGTT
AAAGTGGGTTTGCTGGCCTTGCGTTGCCATGGATGCTACCTAGGCAAGTCCAGATATATAATCCGGGCGTGAGAAACAGA
AACGGCCAATAACCCATGTTTTTCGAAAACCACCACACACCTTAACACAAATCATGTACACCTGGTATTACTATTTCCCA
CACATCTTATAGCATTTCAAAGATAAGGGTGCCTTACGGGCCGCCCGAAACAAGTGGGCGGGCGCTACTCACTGTTTATA
AGTCAGCCGGACCAAGCTGCTGCTCTTGGGGACGTGACTGCTTCGTGGCGCAGCTGCCTCCAAATGATACACACATTTTT
TGATTGTCCCGGGCGCCGCGTAGTGGAGGGCGGAGTTATATCAAGCTACTTTCTGATTGGTGCCCCAGGCAGGACTGCCA
TAAAAACTGAAGAAGGCGTGTCTGCTTTGCAGAATTTACCCCCCACTGTGCTCCCGGTTGCTGGCACCGGTTCAGTGGTC
CGACCTGTCGTCTGTGCTCCCCCGTGGACGACGCCGAGTGCCTCTCGGGGGTCCATGTCTAGCCTCTTCATTTCATTACC
TTGGGTGGCGTTCATCTGGCTAGCCCTCCTTGGCGCGGTTGGGGGTGCCCGCGTTCAGGGGCCCATGCGGGGCTCTGCTG
CCCTCACCTGCGCCATCACGCCCCGTGCTGACATAGTTAGCGTTACCTGGCAAAAAAGGCAGCTCCCCGGTCCCGTAAAC
GTCGCCACGTACAGCCATTCATATGGGGTGGTGGTTCAGACCCAGTACCGCCACAAGGCAAATATAACCTGTCCTGGGCT
TTGGAACTCTACCCTTGTTATCCATAACCTTGCAGTGGATGATGAGGGCTGTTACCTGTGTATCTTTAACTCATTTGGTG
GCCGGCAGGTGTCATGCACAGCCTGCCTGGAAGTGACATCTCCCCCTACTGGACACGTGCAGGTAAATAGCACAGAAGAC
GCAGACACCGTCACCTGTTTGGCAACTGGTCGCCCACCCCCCAATGTCACCTGGGCCGCACCCTGGAACAACGCCTCTTC
TACCCAGGAGCAGTTCACTGACAGTGATGGTCTTACAGTTGCGTGGAGGACCGTGAGGCTGCCGCGTGGGGATAATACCA
CCCCAAGTGAGGGAATATGTCTCATCACCTGGGGAAATGAGAGCATATCAATCCCGGCTTCTATTCAAGGCCCCTTGGCC
CATGACCTTCCCGCGGCCCAGGGAACTCTTGCCGGGGTTGCCATTACTCTGGTGGGCCTATTTGGGATATTCGCATTACA
TCATTGCCGCCGCAAGCAGGGCGGTGCATCACCTACTTCAGATGACATGGACCCCCTATCCACCCAGTGACTAGATGGAC
ACCCCGTGAACCGTCGTGCTTACCCACCCCCTTCTGATTCTGACAGACAACACTACTATGTCCCAAAGACTGTTTTTTAC
AGCCCGATGGCCCTTCAGGCCTCCTTGAGTGTCTAGCTGGTCCCGTGGTCATTGTGTGGTTTGGCAGTCACTTCCCCATT
TTGGTGTCGCGTTTTGGGTTTTGCCCTGCCCCCAGCCAACGTGGATCATATTCTTTCCCGTCAGGGGAGTGACAAGCTAT
AGGACAGAAAGGTCACCTGGCCCAAACGGAGGATCCTAGGTGGGTGTGCATTTATTAGACGTTGGTGTGTTGAAGGACGG
ATCAGGCGGGGAGGAGGGGGTGGGGGAGACTTACTGCAGCACTAGGTTAGGTTGAAAGCCGGGGTAAAAGGCGTGGCTAA
ACAACACCTATACTACTTGTTATTGTAGGCCATGGCGGCCGAGGATTTCCTAACCATCTTCTTAGATGATGATGAATCCT
GGAATGAAACTCTAAATATGAGCGGATATGACTACTCTGGAAACTTCAGCCTAGAAGTGAGCGTGTGTGAGATGACCACC
GTGGTGCCTTACACGTGGAACGTTGGAATACTCTCTCTGATTTTCCTCATAAATGTTCTTGGAAATGGATTGGTCACCTA
CATTTTTTGCAAGCACCGATCGCGGGCAGGAGCGATAGATATACTGCTCCTGGGTATCTGCCTAAACTCGCTGTGTCTTA
GCATATCTCTATTGGCAGAAGTGTTGATGTTTTTGTTTCCCAATATCATCTCCACAGGCTTGTGCAGACTTGAAATTTTT
TTTTACTATTTATATGTCTACTTGGATATCTTCAGTGTTGTGTGCGTCAGTCTAGTGAGGTACCTCCTGGTGGCATATTC
TACGCGTTCCTGGCCCAAGAAGCAGTCCCTCGGATGGGTACTGACATCCGCTGCACTGTTAATTGCATTGGTGCTGTCGG
GGGATGCCTGTCGGCACAGGAGCAGGGTGGTCGACCCGGTCAGCAAGCAGGCCATGTGTTATGAGAACGCGGGAAACATG
ACTGCAGACTGGCGACTGCATGTCAGAACCGTGTCAGTTACTGCAGGTTTCCTGTTACCCCTGGCCCTCCTTATTCTGTT
TTATGCTCTCACCTGGTGTGTGGTGAGGAGGACAAAGCTGCAAGCCAGGCGGAAGGTAAGGGGGGTGATTGTTGCTGTGG
TGCTGCTGTTTTTTGTGTTTTGCTTCCCTTACCACGTACTAAATCTACTGGACACTCTGCTAAGGCGACGCTGGATCCGG
GACAGCTGCTATGCGCGGGGGTTGATAAACGTGGGTCTGGCAGTAACCTCGTTACTGCAGGCACTGTACAGCGCCGTTGT
TCCCCTGATATACTCCTGCCTGGGATCCCTCTTTAGGCAGAGGATGTACGGTCTCTTCCAAAGCCTCAGGCAGTCTTTCA
TGTCCGGCGCCACCACGTAGCCCGCGGATGTCTACGTGCCCTTCCCCCTTAATTTAATCTAGCCTCCCGTTCCCATGATG
CAGAGAGGCGAATCTGGTTTGTACACAGATGTGACTATGTATTTGTTTTATTATGCGATTAAATGAGGGGTCTGATCCCA
AAAGCAATGTTTAGTGGTGGTCGTTGATCTTCTTGACGCTCCATAGGTAGATTGACTGGAACGCCATGGCCCACGGGGAC
ATGGACAGGGGTGTTAGGTCTGGTGGAACATGCTGCCACTGCCACGGATGGAACATCAGGGATGGGTCTATGATCAGGGC
AGCGTGTCGCCCGTCACTGGATGTAAGTCCGGCCACCGTGGAGTTGCCTGTGGGGTTTCTGGGATAGTGTCTGGCTGGCA
GGGTCTCATCCGCGGCATTTCCATGGTAGGTGAGGGTTATCTCGCCTCGCTGTCTCAGTATGTACTCGAGGGCGTCCTGC
TCGTACCGGACCCCCAGGTACTCGCCCTGGGCCCAGCTGGGCAGCACCGTCCCCCGCAACACTCGGAGGAAAACGCTCTT
AGTGTTCTGAGGGATCTGTATGTTTAGCCAGTGGCTGTCATACAGCTTGGACACGTTGGTCTCCAGGTTTACCGCCCAGC
GCTGGGGTGGTGTGGGTCCGTACGTGTATGGTGAGGATTCCGACCGGCCCACTACACCCAGGGCCACCAGAAGCTGGAAG
CCCACTTCGCCACAGCAGATGGAGAATGTGTCGGGCCTGTTTAGAAACTCTGTCAGGGTGGAGGCACAGGTAGGGTCGTT
ACACAGCGCCAGGACCCATCCCCTGGCGCTGGCGTAGCTGGCCTGGCAGCCTGTTCTGAGACATGTAATCAGACCAGAGA
ACCCCGACAAGGACTGTCCTCGTTTAAGCTCTTCCACAGTCACCGTGGCCACCTCAAAGCCCGTGTTCTGCAACGCGGCC
ATGAGCGCGTACGGGGCGCTGCTCCCAGGCAGCACCAACGCGGCCACACGGCGCGGGGAGGTGGGGCATGAAAACAGGCG
CAGCTGACTCCCAAGGCACATGGCCCTTAGGCTGCCCAGGTGATGCTCCAGACGTCCCAGGTCCTTCCTGTGCATGTCCT
CCAGTGGGTGCAGGGGAGGCGTCACCAGGTTCCACATTTCGTCAGAAAAGGAGGTCCATGAGACTTGCAAGGAAGTCAGG
GTCTCTTGAAACACAACTGTCTCGTTCTGCAAAACCGTGACGTTGTTGCCTTGTCCCTCGGGGCCAACGGTGCCCAGTGG
GTGTGCCACGCAGCGGTAGTCCCTAGCCGCCCGCAGCACCTCTGACAAGTGTACCTGGGGCACCTCAACCAGTGCCCCAG
GGGTCTCTGAAACCATAAGTTCGAGCGGGTTAGGGTGGGCGGGTAGTGAGAGCTGCAGTCCCCTGCAGCCGGCCAGGGCC
ATCTCGATTGCAGATGGGAGAAGCCCCCCGTCCCCTATGTCGTGCCCCGATACAATGAGCCTCTTGGACATCAGGTACTT
AACAAGCATGAACAGGCTGGCGACCGTGGACGGGTTCAGAGGGGGTATTGGGTGCCTGGATGCCAGGAAGTTGTGCTCGA
AGGTGGACCCGGCTATGAGACAGCTCTGATTCACGGCCAGGTATACCAGGGCGTTGCCTTCGACCTTTACGTCCGGGGTG
ACCCTGTATCTGGATCCCTTGACCTCGGCCCAGCTGGTAAACACCACCGAGTTGAAGGGAAGGACCTCCACCGTTTCTTG
CTGTTGTGTGATGCGCACATGGCGCTCCGAAAGCGTCGGAGAGCTGGCAGCCGAGGAGATGGACAGTGCCACTCCCAGCT
CCCGGCAGAATTCCTTGCAGGCGAAGAGGCACTCCTGTAGGAGGCCGGCTTGGTGGTCCTCCGGACTCCACGCCACGGCG
CCAGTTAGCACTACGTCCTGGAGCTTGGACACGGGACTGAACATGAGGTTGGTGAGAGCCTCGGTGATGGCATAGGTGGC
CCCGGTGGATACATTAGTAGCCATCTTGTAGGCCTGCTCCCCCATGGCCATGGCCTGACCCCTCCACGCTGGCACTGGAA
GCAGCTCCTGGGGCAGGGCCTTCACCCAGGTCTCGAAGTCCTTGTGTAGGAGGTTGGCCATGGACGGAGTGATGGCCTCC
ACCGTGTCGGGCACTCTGGGCGCCACCCTCTCGGCCAGCATGGACGAGTGCAGCACCAGGTGATAGTCTGAAACCGGTAT
GTCCAGGGGTCCCACGCCAGCCTGTTGGGCGATGAGGCCGTTGGAGCATCTGTCCATGTGTCGCGTGAAGAACTCCTTGC
TGCCAACCGTCGCGTGGCGAAGTAACTGGTGGATTGTGGAGCCGGTGGCAAAAAGGCCCCAGTCAACATCCTCGGGGTGC
CCCGAGACGCGGACACCATCGGACAGCGCCAGCCAGGGGGACGGGGGGGTGGACGAGGGCTGGTCTACAGAGAAGACCCT
CGTGGTCTCCCCGGTCAGGTCGTCTACTATTCTGATGCCTGGCTGCTCCGAGGTCCTCCCGAGGACCGTTATCTGGCACG
CGCACAGGCGCGCAGCGCGCTGCAGTACCTCCAACGGGGTCTCGCCCAGATCCCCAGGCACCGCGCCCGACTCTGCCACC
ACCGCAAACACCAGGGAGCAATACACGTTGAGAAAGTGCTCTGCCACCGCCGCCTCCACGGCATCCGGACCGGCAGCGGG
ATCCGCTGGCAGGTGGGCGCGCACCTCGTCGGGTAGCTTGGAGACAAACAGCTCCAGGCCAGTCCGCGGCGCTAGCGCCT
GCAGGTGCCTCACCACCGGGGCCGGGTCATGCGATCTGTTTAGTCCGGAGAAGATAGGGCCCTTGGCAAGCCGCTGAACC
AGCTTCAGGGTCTCCAAGATGCGCACCGCGTTGTCGGAGCTGTCGCGATAGAGGTTAGGGTAGGTGTCCGGTCCGTCCGT
GGGCTCAAACCTGCCCAGACACACCACTGTCTGCTGGGGGATCATCCTTCTCAGGGAGATGCATTCTTTGGAAGTAGTGG
TAGAGATGGAGCAGACTGCCAGGGCGTTGCCAGGAGTGGTGGCGATGGTGCGCACCGTTTTTAAGAAACCCCCCAGGGTG
GGGACTCCCGCTCCCTGCAGCATCTCGGCCTGCTGTACGCCCTTGGCGAATATGCGACGAAATCGGCTGTGCGCACGGGG
TCCCAGGGCCGGTTCGGTGGCATACAGGCCGGTGAGGGCCCCCTGGGTCTGTCCGCCTGGAAACAGGGTGCTGTGAAACA
ACAGGTTGCCAAGGCCGCGAATACCCCTCTGCACGCTGCTGTGGACGTGGGTGTATGCTCCGTGGATCCCGAATGCCTGT
CTGGCACAGTTCCAGGGCCACCGTTCCATGGTGCATCTTCCCGGTATCACAAAGTACCTGGCCACGTTATAATTGTCCCC
GGTTGAAGCCTGCACCGCCAGCGGTAGCAGGTCTGCCCCCAGGGATATCATAACAGCCTGCATAATGACATCATCTTCAA
TGTGTGGCCTAGCCACGGGCTGGGGACCCTCGGGCACTTCCAACCCCTCGTACGGTACCAGGTCAGTATTTTGTGTAAAT
GCCCTGATAAACTGAGGTGGGTGTGGTTCTAGCAGGGTCTGTGTGATTTTGGACACCAGGTGCCTGCCCACTTCCACTCT
AGCCCACTCCTGCAGTCCTAGCTCTCGCAGCAAAACTCCAAGCTCTGTTGACAGTGTTGTGGGCCTGTGGTTTATGTTTG
GCCCGTAGCCAAAGGATACAACACGCTCGCTCCCCCGTGGCGGAGACCGCCTGATGACATGGGGATATCCAAGGAGCGGT
GACAGCACAGCGAGCACCGTCTGTATTTCCACATCCCGTCTCTCTCGCTCCTCCCTCGAAGTGGGAGGTCTTCGGAAAGT
TATCCATAGCAGATAGTAGCCTCCGGTGCCACCGGGTACGAGAGTGAGTGTGCCCGTACGGCTTGTATAAAAGCTGACAA
AAGCTTCCTCATCCGCGGTGAGATCACTCTCCAACCACAGCCCAGTGACGTCGTAGGCCATGCCTAGAGGGTGCCCCGCC
CCCGGGGACACCCTCTGTAGTCAGACTTGGGTTAGGGCTTTGATTTCTCTGGGGAGTAGGAAGAAACTGAGAATCCCCAA
ATATTACGCAGGCACAGGTTGCTCTGCAGAGTTTGTTTTCGCTTTCGTGGAATCCACAGTTACATGTAGCCATGTCACTA
ACCTCAAATACTCAAAAAAAGGTATCGATGTCAAAAAGTCTGTGGTCGTGGAGGGCTAGTTCCTGGGAAATAAAACCTCC
TCATACAGGTCGTCTGTCGGTTGGGTGGCGGCTTGGGCGGTGTCTATACGGAAGGCACTCCCACCATCAACCCTTAAAAT
TGACATTCCTGATTGGTCTGGCTGTGGTGATGGTTCACGTGATTCTTCCGCACCGGACACTAAAATACTGGCATACCCGA
ATACATTGGGTGGGTCCCTATTCACTTCCTGTAACTCCACCTCGTTCAGTGGTTGGCTCCCGCGGCCCCTATCGGTGACA
TGGCTAGGTAACCTAACAGGCTGTCTAAAAAAAGGTGGTAATGGTGGAGGGCTAATTACATTATTGCCAAGGTGGTTGTC
ATTGTGGTGTAAGTTCTGGTCCCGCGTGTATATGCGCCGCCTTCTCTGTCGGTAACTATTTACAGCCACCACTTTTTTTT
CCTTATATAAATAAAATACCAGCAGTCCTTGTAACGTACCTAAATTTTAAAATAGAAAAATACTTTTTTTACATAGTATA
TGTCATGTGGTGATATAATTTATGGTAATTAGTCTTTAACTTACTGAATAGTGTACTGATGCAGATGATCATTGTTAGGA
TGCCTCTTGTTAAACCACTAGGGAGAAGCATTACTAATTGTACACAACCTCCAGTGTGGGACCACGCTAAAAAATAGAGG
ATAGTTATGTTTTTGTGTCATTGTTAAAAAATAAAATCCAACTTTATAATGTGGAAAGTGCTACCTACCTGCAATTAAAT
GCAGCATTCCAGTAACAAGAGACGCCTTGTTAAAACTTTGCCACACATAAAGGCACCATAGAAAAATGAGGCATACAAGA
AGCAATATTTCGTGGCCTGTTTATACATAAAAACACAAATTATGTAGTGTCCATTTATTTAGATGCTTGAACCATACCAT
CAATGCTATACAACAAACCTTTGATATTGCCAGTGGTGCTAGTAATTGCAAGTAGTTCGGTTGTTAAAGTTTGTGTGGTT
AGCACTCCCCCCTGAAGAAGCAGGAACGTTAATATTCCACGTTTTGGTGGAGCCCATGACTTATGAAGAGTGCTGATTAT
GCCAGTGAATCCTACAAAAAATGTCGTTAACAGCAACATGTACTATGCACCAACTAAAACTTGTATTTAAAAAATACTTG
TTCTGTACCCAAATAAATGCTGGAAAGACTTAATCCTGCAGCGGTGGCAGTACATGTATGCGTTTTACAGCAGGATACAG
GGTAACCCATGACCAAGCCTATAAAAAAAGATAACCGAGTGTTAACTTCAGTTTAGTTGACAGGCCTATCTGTGAATTTC
CGGTGTGAAAACAGTGGTTAACTTACCTGCACAAATGAAAGAGACAGATGACACTAATTTAATATTGCCTGTTTTCACGG
TGGCAAATGCATACAAGAATGGCAAGCTGAGAGTGAAGCTAATTGGAAAAAATATCCAAGACGATTGCCAGGTGTTTGAC
ATGTGGACCAGCATGTTTGTCATCAACACAGCAAACGTTGATGTGAATAATATTCCATGTTCAAGTTGTAATTTACAGGC
GGTGCAGTGTTTTATTAACGTCAAAAAAGCTATAAAATACAAAAAGAATGTTAAGTGCCATAATAAGTATGAGTTTGTTG
GATATAAGATATAGACCCACCATACTACCTACCTGTTACCAGTGATAAAATGGCCGTGGTGATTAAGCAAGCATAGGTTA
CAGAGTTGGTAGTTGACAAGTTCCAAAGTTTAAGGACAATGCAAGCTATAAAAACAAATGTATGTGAATATACAAGTGTC
AGCTTGCAATGTTTATACTACAATGAAAAAAAGGAAAAGCTACTTACCAGGAATTCCTGGTAGCCAGTACTTACCAATAA
TTCCTAGGTGCCAGGATGAAGGCCATTTAGGATTGTTGCTAGAGATTGCCTGTGTATACTTATTAATAGCACTGACAAAC
AAAATGCACATAACAAGCAAAGAAGCCATTGTATCAATTGAGTTGGTAGTTACACAGACAAGAGTGATACACCAAAAACA
TACCAGTAGGGCCCAAAGCCATAAATTCCAGAAGAATATGAGTGTCTTCATTTTGACTAGGTATCCACAGGGCTTACTCT
AGAGTTGTTGTAAATGGGGTTTGTGATTTTTAAATACGTTTTAGGATTCACGTGATACTAGAAAGGGCATTTAAGGTTTT
GTGTACAATTGTTTTAGGAAGCCACATGGAATTTTGCTGATTTCCTAAGTATTCCCGACACAAGGCTCATAAATATTCCG
GATACAAGGCTCGTAAATTGTTACAGCTGCAAAAAACAGATAAGATGAAGAGTATCCTGGAAATGGGGGAAGGGAAGGGC
GCGCCTGGTCCCCGCCCCCGCGTGAACACCCCGCGCCCCGCGCCCCCCACACCGCGCCGCCCCTCCCCCTCCCCCCGCTC
GCCTCCCGGCGCTGCCGCCAGGCCCCGGCCGGAGCCGGCCGCCCGCGGGGGGCAGGGCGCGCCCGGCGGCTCCCTCGCGG
GGCGGGGGACGGGGGAGGGGGGCGCCGGGCCCCCGCGCGCCGCGGCAGCGGAGCGCGAGCGCCCCCGCCGGCCGCCAGCG
GCGGCGCAGGCCCCGGGGCCCCGAGCCCCGAGCCCCGCCGGGGTACGGGGCTAGGCCACGCCTACTTTTTTTTTCGGGCG
GCCCCCCGACCCTCTCTCGGCCCCCCGGTCCCCGCGGCCCGCGCGCGCCCCCCCGGGGGGGTAAAACAGGGGGGGGGGGA
TGCGGCCGCGGCGGCGCCCGCGGCGGCGGCGGCGCTTGCTTTCGTTTTCTCCCGCGGCCCCCCGGGCGCGAGCCGCGCGG
CGGCGGCGGGCGCCCCCTCCCCCGGGGGGCTCGGCGGGGGGCCCCCTGTCCCCGCGCGGGCCCGCGACCCCCGGCGCCGC
CGCGCCCCGATCCCGCGGGCGCCCCGCCCCCCTGCCGGGGACGCCGCCGGGCCTGCGGCGCCTCCCGCCCGGGCATGGGG
CCGCGCGCCGCCTCAGGGCCCGGCGCGGCCGGCGCCTGGTCCCCGCCCCCGCCCGCGGGGGACCCCGGGCAGCGAGGGAA
GGGGGCGCCCTCTCTCTACTGTGCGAGGAGTCTGGGCTGCTGTGTGTGAGCCTGTTTGGGGGAGCCTCCTCAGTGCTTGC
TACGTGGAGCCCTGGACACTACGTGAACACCCCGCGCCCCGCGCCCCCCACACCGCGCCGCCCCTCCCCCTCCCCCCGCT
CGCCTCCCGGCGCTGCCGCCAGGCCCCGGCCGGAGCCGGCCGCCCGCGGGGGGCAGGGCGCGCCCGGCGGCTCCCTCGCG
GGGCGGGGGACGGGGGAGGGGGGCGCCGGGCCCCCGCGCGCCGCGGCAGCGGAGCGCGAGCGCCCCCGCCGGCCGCCAGC
GGCGGCGCAGGCCCCGGGGCCCCGAGCCCCGAGCCCCGCCGGGGTACGGGGCTAGGCCACGCCTACTTTTTTTTTCGGGC
GGCCCCCCGACCCTCTCTCGGCCCCCCGGTCCCCGCGGCCCGCGCGCGCCCCCCCGGGGGGGTAAAACAGGGGGGGGGGG
ATGCGGCCGCGGCGGCGCCCGCGGCGGCGGCGGCGCTTGCTTTCGTTTTCTCCCGCGGCCCCCCGGGCGCGAGCCGCGCG
GCGGCGGCGGGCGCCCCCTCCCCCGGGGGGCTCGGCGGGGGGCCCCCTGTCCCCGCGCGGGCCCGCGACCCCCGGCGCCG
CCGCGCCCCGATCCCGCGGGCGCCCCGCCCCCCTGCCGGGGACGCCGCCGGGCCTGCGGCGCCTCCCGCCCGGGCATGGG
GCCGCGCGCCGCCTCAGGGCCCGGCGCGGCCGGCGCCTGGTCCCCGCCCCCGCCCGCGGGGGACCCCGGGCAGCGAGGGA
AGGGGGCGCCCTCTCTCTACTGTGCGAGGAGTCTGGGCTGCTGTGTGTGAGCCTGTTTGGGGGAGCCTCCTCAGTGCTTG
CTACGTGGAGCCCTGGACACTACGTGAACACCCCGCGCCCCGCGCCCCCCACACCGCGCCGCCCCTCCCCCTCCCCCCGC
TCGCCTCCCGGCGCTGCCGCCAGGCCCCGGCCGGAGCCGGCCGCCCGCGGGGGGCAGGGCGCGCCCGGCGGCTCCCTCGC
GGGGCGGGGGACGGGGGAGGGGGGCGCCGGGCCCCCGCGCGCCGCGGCAGCGGAGCGCGAGCGCCCCCGCCGGCCGCCAG
CGGCGGCGCAGGCCCCGGGGCCCCGAGCCCCGAGCCCCGCCGGGGTACGGGGCTAGGCCACGCCTACTTTTTTTTTCGGG
CGGCCCCCCGACCCTCTCTCGGCCCCCCGGTCCCCGCGGCCCGCGCGCGCCCCCCCGGGGGGGTAAAACAGGGGGGGGGG
GATGCGGCCGCGGCGGCGCCCGCGGCGGCGGCGGCGCTTGCTTTCGTTTTCTCCCGCGGCCCCCCGGGCGCGAGCCGCGC
GGCGGCGGCGGGCGCCCCCTCCCCCGGGGGGCTCGGCGGGGGGCCCCCTGTCCCCGCGCGGGCCCGCGACCCCCGGCGCC
GCCGCGCCCCGATCCCGCGGGCGCCCCGCCCCCCTGCCGGGGACGCCGCCGGGCCTGCGGCGCCTCCCGCCCGGGCATGG
GGCCGCGCGCCGCCTCAGGGCCCGGCGCGGCCGGCGCCTGGTCCCCGCCCCCGCCCGCGGGGGACCCCGGGCAGCGAGGG
AAGGGGGCGCCCTCTCTCTACTGTGCGAGGAGTCTGGGCTGCTGTGTGTGAGCCTGTTTGGGGGAGCCTCCTCAGTGCTT
GCTACGTGGAGCCCTGGACACTACGTGAACACCCCGCGCCCCGCGCCCCCCACACCGCGCCGCCCCTCCCCCTCCCCCCG
CTCGCCTCCCGGCGCTGCCGCCAGGCCCCGGCCGGAGCCGGCCGCCCGCGGGGGGCAGGGCGCGCCCGGCGGCTCCCTCG
CGGGGCGGGGGACGGGGGAGGGGGGCGCCGGGCCCCCGCGCGCCGCGGCAGCGGAGCGCGAGCGCCCCCGCCGGCCGCCA
GCGGCGGCGCAGGCCCCGGGGCCCCGAGCCCCGAGCCCCGCCGGGGTACGGGGCTAGGCCACGCCTACTTTTTTTTTCGG
GCGGCCCCCCGACCCTCTCTCGGCCCCCCGGTCCCCGCGGCCCGCGCGCGCCCCCCCGGGGGGGTAAAACAGGGGGGGGG
GGATGCGGCCGCGGCGGCGCCCGCGGCGGCGGCGGCGCTTGCTTTCGTTTTCTCCCGCGGCCCCCCGGGCGCGAGCCGCG
CGGCGGCGGCGGGCGCCCCCTCCCCCGGGGGGCTCGGCGGGGGGCCCCCTGTCCCCGCGCGGGCCCGCGACCCCCGGCGC
CGCCGCGCCCCGATCCCGCGGGCGCCCCGCCCCCCTGCCGGGGACGCCGCCGGGCCTGCGGCGCCTCCCGCCCGGGCATG
GGGCCGCGCGCCGCCTCAGGGCCCGGCGCGGCCGGCGCCTGGTCCCCGCCCCCGCCCGCGGGGGACCCCGGGCAGCGAGG
GAAGGGGGCGCCCTCTCTCTACTGTGCGAGGAGTCTGGGCTGCTGTGTGTGAGCCTGTTTGGGGGAGCCTCCTCAGTGCT
TGCTACGTGGAGCCCTGGACACTACGTGAACACCCCGCGCCCCGCGCCCCCCACACCGCGCCGCCCCTCCCCCTCCCCCC
GCTCGCCTCCCGGCGCTGCCGCCAGGCCCCGGCCGGAGCCGGCCGCCCGCGGGGGGCAGGGCGCGCCCGGCGGCTCCCTC
GCGGGGCGGGGGACGGGGGAGGGGGGCGCCGGGCCCCCGCGCGCCGCGGCAGCGGAGCGCGAGCGCCCCCGCCGGCCGCC
AGCGGCGGCGCAGGCCCCGGGGCCCCGAGCCCCGAGCCCCGCCGGGGTACGGGGCTAGGCCACGCCTACTTTTTTTTTCG
GGCGGCCCCCCGACCCTCTCTCGGCCCCCCGGTCCCCGCGGCCCGCGCGCGCCCCCCCGGGGGGGTAAAACAGGGGGGGG
GGGATGCGGCCGCGGCGGCGCCCGCGGCGGCGGCGGCGCTTGCTTTCGTTTTCTCCCGCGGCCCCCCGGGCGCGAGCCGC
GCGGCGGCGGCGGGCGCCCCCTCCCCCGGGGGGCTCGGCGGGGGGCCCCCTGTCCCCGCGCGGGCCCGCGACCCCCGGCG
CCGCCGCGCCCCGATCCCGCGGGCGCCCCGCCCCCCTGCCGGGGACGCCGCCGGGCCTGCGGCGCCTCCCGCCCGGGCAT
GGGGCCGCGCGCCGCCTCAGGGCCCGGCGCGGCCGGCGCCTGGTCCCCGCCCCCGCCCGCGGGGGACCCCGGGCAGCGAG
GGAAGGGGGCGCCCTCTCTCTACTGTGCGAGGAGTCTGGGCTGCTGTGTGTGAGCCTGTTTGGGGGAGCCTCCTCAGTGC
TTGCTACGTGGAGCCCTGGACACTACGTGAACACCCCGCGCCCCGCGCCCCCCACACCGCGCCGCCCCTCCCCCTCCCCC
CGCTCGCCTCCCGGCGCTGCCGCCAGGCCCCGGCCGGAGCCGGCCGCCCGCGGGGGGCAGGGCGCGCCCGGCGGCTCCCT
CGCGGGGCGGGGGACGGGGGAGGGGGGCGCCGGGCCCCCGCGCGCCGCGGCAGCGGAGCGCGAGCGCCCCCGCCGGCCGC
CAGCGGCGGCGCAGGCCCCGGGGCCCCGAGCCCCGAGCCCCGCCGGGGTACGGGGCTAGGCCACGCCTACTTTTTTTTTC
GGGCGGCCCCCCGACCCTCTCTCGGCCCCCCGGTCCCCGCGGCCCGCGCGCGCCCCCCCGGGGGGGTAAAACAGGGGGGG
GGGGATGCGGCCGCGGCGGCGCCCGCGGCGGCGGCGGCGCTTGCTTTCGTTTTCTCCCGCGGCCCCCCGGGCGCGAGCCG
CGCGGCGGCGGCGGGCGCCCCCTCCCCCGGGGGGCTCGGCGGGGGGCCCCCTGTCCCCGCGCGGGCCCGCGACCCCCGGC
GCCGCCGCGCCCCGATCCCGCGGGCGCCCCGCCCCCCTGCCGGGGACGCCGCCGGGCCTGCGGCGCCTCCCGCCCGGGCA
TGGGGCCGCGCGCCGCCTCAGGGCCCGGCGCGGCCGGCGCCTGGTCCCCGCCCCCGCCCGCGGGGGACCCCGGGCAGCGA
GGGAAGGGGGCGCCCTCTCTCTACTGTGCGAGGAGTCTGGGCTGCTGTGTGTGAGCCTGTTTGGGGGAGCCTCCTCAGTG
CTTGCTACGTGGAGCCCTGGACACTACGTGAACACCCCGCGCCCCGCGCCCCCCACACCGCGCCGCCCCTCCCCCTCCCC
CCGCTCGCCTCCCGGCGCTGCCGCCAGGCCCCGGCCGGAGCCGGCCGCCCGCGGGGGGCAGGGCGCGCCCGGCGGCTCCC
TCGCGGGGCGGGGGACGGGGGAGGGGGGCGCCGGGCCCCCGCGCGCCGCGGCAGCGGAGCGCGAGCGCCCCCGCCGGCCG
CCAGCGGCGGCGCAGGCCCCGGGGCCCCGAGCCCCGAGCCCCGCCGGGGTACGGGGCTAGGCCACGCCTACTTTTTTTTT
CGGGCGGCCCCCCGACCCTCTCTCGGCCCCCCGGTCCCCGCGGCCCGCGCGCGCCCCCCCGGGGGGGTAAAACAGGGGGG
GGGGGATGCGGCCGCGGCGGCGCCCGCGGCGGCGGCGGCGCTTGCTTTCGTTTTCTCCCGCGGCCCCCCGGGCGCGAGCC
GCGCGGCGGCGGCGGGCGCCCCCTCCCCCGGGGGGCTCGGCGGGGGGCCCCCTGTCCCCGCGCGGGCCCGCGACCCCCGG
CGCCGCCGCGCCCCGATCCCGCGGGCGCCCCGCCCCCCTGCCGGGGACGCCGCCGGGCCTGCGGCGCCTCCCGCCCGGGC
ATGGGGCCGCGCGCCGCCTCAGGGCCCGGCGCGGCCGGCGCCTGGTCCCCGCCCCCGCCCGCGGGGGACCCCGGGCAGCG
AGGGAAGGGGGCGCCCTCTCTCTACTGTGCGAGGAGTCTGGGCTGCTGTGTGTGAGCCTGTTTGGGGGAGCCTCCTCAGT
GCTTGCTACGTGGAGCCCTGGACACTACGTGAACACCCCGCGCCCCGCGCCCCCCACACCGCGCCGCCCCTCCCCCTCCC
CCCGCTCGCCTCCCGGCGCTGCCGCCAGGCCCCGGCCGGAGCCGGCCGCCCGCGGGGGGCAGGGCGCGCCCGGCGGCTCC
CTCGCGGGGCGGGGGACGGGGGAGGGGGGCGCCGGGCCCCCGCGCGCCGCGGCAGCGGAGCGCGAGCGCCCCCGCCGGCC
GCCAGCGGCGGCGCAGGCCCCGGGGCCCCGAGCCCCGAGCCCCGCCGGGGTACGGGGCTAGGCCACGCCTACTTTTTTTT
TCGGGCGGCCCCCCGACCCTCTCTCGGCCCCCCGGTCCCCGCGGCCCGCGCGCGCCCCCCCGGGGGGGTAAAACAGGGGG
GGGGGGATGCGGCCGCGGCGGCGCCCGCGGCGGCGGCGGCGCTTGCTTTCGTTTTCTCCCGCGGCCCCCCGGGCGCGAGC
CGCGCGGCGGCGGCGGGCGCCCCCTCCCCCGGGGGGCTCGGCGGGGGGCCCCCTGTCCCCGCGCGGGCCCGCGACCCCCG
GCGCCGCCGCGCCCCGATCCCGCGGGCGCCCCGCCCCCCTGCCGGGGACGCCGCCGGGCCTGCGGCGCCTCCCGCCCGGG
CATGGGGCCGCGCGCCGCCTCAGGGCCCGGCGCGGCCGGCGCCTGGTCCCCGCCCCCGCCCGCGGGGGACCCCGGGCAGC
GAGGGAAGGGGGCGCCCTCTCTCTACTGTGCGAGGAGTCTGGGCTGCTGTGTGTGAGCCTGTTTGGGGGAGCCTCCTCAG
TGCTTGCTACGTGGAGCCCTGGACACTACGTGAACACCCCGCGCCCCGCGCCCCCCACACCGCGCCGCCCCTCCCCCTCC
CCCCGCTCGCCTCCCGGCGCTGCCGCCAGGCCCCGGCCGGAGCCGGCCGCCCGCGGGGGGCAGGGCGCGCCCGGCGGCTC
CCTCGCGGGGCGGGGGACGGGGGAGGGGGGCGCCGGGCCCCCGCGCGCCGCGGCAGCGGAGCGCGAGCGCCCCCGCCGGC
CGCCAGCGGCGGCGCAGGCCCCGGGGCCCCGAGCCCCGAGCCCCGCCGGGGTACGGGGCTAGGCCACGCCTACTTTTTTT
TTCGGGCGGCCCCCCGACCCTCTCTCGGCCCCCCGGTCCCCGCGGCCCGCGCGCGCCCCCCCGGGGGGGTAAAACAGGGG
GGGGGGGATGCGGCCGCGGCGGCGCCCGCGGCGGCGGCGGCGCTTGCTTTCGTTTTCTCCCGCGGCCCCCCGGGCGCGAG
CCGCGCGGCGGCGGCGGGCGCCCCCTCCCCCGGGGGGCTCGGCGGGGGGCCCCCTGTCCCCGCGCGGGCCCGCGACCCCC
GGCGCCGCCGCGCCCCGATCCCGCGGGCGCCCCGCCCCCCTGCCGGGGACGCCGCCGGGCCTGCGGCGCCTCCCGCCCGG
GCATGGGGCCGCGCGCCGCCTCAGGGCCCGGCGCGGCCGGCGCCTGGTCCCCGCCCCCGCCCGCGGGGGACCCCGGGCAG
CGAGGGAAGGGGGCGCCCTCTCTCTACTGTGCGAGGAGTCTGGGCTGCTGTGTGTGAGCCTGTTTGGGGGAGCCTCCTCA
GTGCTTGCTACGTGGAGCCCTGGACACTACGTGAACACCCCGCGCCCCGCGCCCCCCACACCGCGCCGCCCCTCCCCCTC
CCCCCGCTCGCCTCCCGGCGCTGCCGCCAGGCCCCGGCCGGAGCCGGCCGCCCGCGGGGGGCAGGGCGCGCCCGGCGGCT
CCCTCGCGGGGCGGGGGACGGGGGAGGGGGGCGCCGGGCCCCCGCGCGCCGCGGCAGCGGAGCGCGAGCGCCCCCGCCGG
CCGCCAGCGGCGGCGCAGGCCCCGGGGCCCCGAGCCCCGAGCCCCGCCGGGGTACGGGGCTAGGCCACGCCTACTTTTTT
TTTCGGGCGGCCCCCCGACCCTCTCTCGGCCCCCCGGTCCCCGCGGCCCGCGCGCGCCCCCCCGGGGGGGTAAAACAGGG
GGGGGGGGATGCGGCCGCGGCGGCGCCCGCGGCGGCGGCGGCGCTTGCTTTCGTTTTCTCCCGCGGCCCCCCGGGCGCGA
GCCGCGCGGCGGCGGCGGGCGCCCCCTCCCCCGGGGGGCTCGGCGGGGGGCCCCCTGTCCCCGCGCGGGCCCGCGACCCC
CGGCGCCGCCGCGCCCCGATCCCGCGGGCGCCCCGCCCCCCTGCCGGGGACGCCGCCGGGCCTGCGGCGCCTCCCGCCCG
GGCATGGGGCCGCGCGCCGCCTCAGGGCCCGGCGCGGCCGGCGCCTGGTCCCCGCCCCCGCCCGCGGGGGACCCCGGGCA
GCGAGGGAAGGGGGCGCCCTCTCTCTACTGTGCGAGGAGTCTGGGCTGCTGTGTGTGAGCCTGTTTGGGGGAGCCTCCTC
AGTGCTTGCTACGTGGAGCCCTGGACACTACGTGAACACCCCGCGCCCCGCGCCCCCCACACCGCGCCGCCCCTCCCCCT
CCCCCCGCTCGCCTCCCGGCGCTGCCGCCAGGCCCCGGCCGGAGCCGGCCGCCCGCGGGGGGCAGGGCGCGCCCGGCGGC
TCCCTCGCGGGGCGGGGGACGGGGGAGGGGGGCGCCGGGCCCCCGCGCGCCGCGGCAGCGGAGCGCGAGCGCCCCCGCCG
GCCGCCAGCGGCGGCGCAGGCCCCGGGGCCCCGAGCCCCGAGCCCCGCCGGGGTACGGGGCTAGGCCACGCCTACTTTTT
TTTTCGGGCGGCCCCCCGACCCTCTCTCGGCCCCCCGGTCCCCGCGGCCCGCGCGCGCCCCCCCGGGGGGGTAAAACAGG
GGGGGGGGGATGCGGCCGCGGCGGCGCCCGCGGCGGCGGCGGCGCTTGCTTTCGTTTTCTCCCGCGGCCCCCCGGGCGCG
AGCCGCGCGGCGGCGGCGGGCGCCCCCTCCCCCGGGGGGCTCGGCGGGGGGCCCCCTGTCCCCGCGCGGGCCCGCGACCC
CCGGCGCCGCCGCGCCCCGATCCCGCGGGCGCCCCGCCCCCCTGCCGGGGACGCCGCCGGGCCTGCGGCGCCTCCCGCCC
GGGCATGGGGCCGCGCGCCGCCTCAGGGCCCGGCGCGGCCGGCGCCTGGTCCCCGCCCCCGCCCGCGGGGGACCCCGGGC
AGCGAGGGAAGGGGGCGCCCTCTCTCTACTGTGCGAGGAGTCTGGGCTGCTGTGTGTGAGCCTGTTTGGGGGAGCCTCCT
CAGTGCTTGCTACGTGGAGCCCTGGACACTACGTGAACACCCCGCGCCCCGCGCCCCCCACACCGCGCCGCCCCTCCCCC
TCCCCCCGCTCGCCTCCCGGCGCTGCCGCCAGGCCCCGGCCGGAGCCGGCCGCCCGCGGGGGGCAGGGCGCGCCCGGCGG
CTCCCTCGCGGGGCGGGGGACGGGGGAGGGGGGCGCCGGGCCCCCGCGCGCCGCGGCAGCGGAGCGCGAGCGCCCCCGCC
GGCCGCCAGCGGCGGCGCAGGCCCCGGGGCCCCGAGCCCCGAGCCCCGCCGGGGTACGGGGCTAGGCCACGCCTACTTTT
TTTTTCGGGCGGCCCCCCGACCCTCTCTCGGCCCCCCGGTCCCCGCGGCCCGCGCGCGCCCCCCCGGGGGGGTAAAACAG
GGGGGGGGGGATGCGGCCGCGGCGGCGCCCGCGGCGGCGGCGGCGCTTGCTTTCGTTTTCTCCCGCGGCCCCCCGGGCGC
GAGCCGCGCGGCGGCGGCGGGCGCCCCCTCCCCCGGGGGGCTCGGCGGGGGGCCCCCTGTCCCCGCGCGGGCCCGCGACC
CCCGGCGCCGCCGCGCCCCGATCCCGCGGGCGCCCCGCCCCCCTGCCGGGGACGCCGCCGGGCCTGCGGCGCCTCCCGCC
CGGGCATGGGGCCGCGCGCCGCCTCAGGGCCCGGCGCGGCCGGCGCCTGGTCCCCGCCCCCGCCCGCGGGGGACCCCGGG
CAGCGAGGGAAGGGGGCGCCCTCTCTCTACTGTGCGAGGAGTCTGGGCTGCTGTGTGTGAGCCTGTTTGGGGGAGCCTCC
TCAGTGCTTGCTACGTGGAGCCCTGGACACTACGTGAACACCCCGCGCCCCGCGCCCCCCACACCGCGCCGCCCCTCCCC
CTCCCCCCGCTCGCCTCCCGGCGCTGCCGCCAGGCCCCGGCCGGAGCCGGCCGCCCGCGGGGGGCAGGGCGCGCCCGGCG
GCTCCCTCGCGGGGCGGGGGACGGGGGAGGGGGGCGCCGGGCCCCCGCGCGCCGCGGCAGCGGAGCGCGAGCGCCCCCGC
CGGCCGCCAGCGGCGGCGCAGGCCCCGGGGCCCCGAGCCCCGAGCCCCGCCGGGGTACGGGGCTAGGCCACGCCTACTTT
TTTTTTCGGGCGGCCCCCCGACCCTCTCTCGGCCCCCCGGTCCCCGCGGCCCGCGCGCGCCCCCCCGGGGGGGTAAAACA
GGGGGGGGGGGATGCGGCCGCGGCGGCGCCCGCGGCGGCGGCGGCGCTTGCTTTCGTTTTCTCCCGCGGCCCCCCGGGCG
CGAGCCGCGCGGCGGCGGCGGGCGCCCCCTCCCCCGGGGGGCTCGGCGGGGGGCCCCCTGTCCCCGCGCGGGCCCGCGAC
CCCCGGCGCCGCCGCGCCCCGATCCCGCGGGCGCCCCGCCCCCCTGCCGGGGACGCCGCCGGGCCTGCGGCGCCTCCCGC
CCGGGCATGGGGCCGCGCGCCGCCTCAGGGCCCGGCGCGGCCGGCGCCTGGTCCCCGCCCCCGCCCGCGGGGGACCCCGG
GCAGCGAGGGAAGGGGGCGCCCTCTCTCTACTGTGCGAGGAGTCTGGGCTGCTGTGTGTGAGCCTGTTTGGGGGAGCCTC
CTCAGTGCTTGCTACGTGGAGCCCTGGACACTACGTGAACACCCCGCGCCCCGCGCCCCCCACACCGCGCCGCCCCTCCC
CCTCCCCCCGCTCGCCTCCCGGCGCTGCCGCCAGGCCCCGGCCGGAGCCGGCCGCCCGCGGGGGGCAGGGCGCGCCCGGC
GGCTCCCTCGCGGGGCGGGGGACGGGGGAGGGGGGCGCCGGGCCCCCGCGCGCCGCGGCAGCGGAGCGCGAGCGCCCCCG
CCGGCCGCCAGCGGCGGCGCAGGCCCCGGGGCCCCGAGCCCCGAGCCCCGCCGGGGTACGGGGCTAGGCCACGCCTACTT
TTTTTTTCGGGCGGCCCCCCGACCCTCTCTCGGCCCCCCGGTCCCCGCGGCCCGCGCGCGCCCCCCCGGGGGGGTAAAAC
AGGGGGGGGGGGATGCGGCCGCGGCGGCGCCCGCGGCGGCGGCGGCGCTTGCTTTCGTTTTCTCCCGCGGCCCCCCGGGC
GCGAGCCGCGCGGCGGCGGCGGGCGCCCCCTCCCCCGGGGGGCTCGGCGGGGGGCCCCCTGTCCCCGCGCGGGCCCGCGA
CCCCCGGCGCCGCCGCGCCCCGATCCCGCGGGCGCCCCGCCCCCCTGCCGGGGACGCCGCCGGGCCTGCGGCGCCTCCCG
CCCGGGCATGGGGCCGCGCGCCGCCTCAGGGCCCGGCGCGGCCGGCGCCTGGTCCCCGCCCCCGCCCGCGGGGGACCCCG
GGCAGCGAGGGAAGGGGGCGCCCTCTCTCTACTGTGCGAGGAGTCTGGGCTGCTGTGTGTGAGCCTGTTTGGGGGAGCCT
CCTCAGTGCTTGCTACGTGGAGCCCTGGACACTACGTGAACACCCCGCGCCCCGCGCCCCCCACACCGCGCCGCCCCTCC
CCCTCCCCCCGCTCGCCTCCCGGCGCTGCCGCCAGGCCCCGGCCGGAGCCGGCCGCCCGCGGGGGGCAGGGCGCGCCCGG
CGGCTCCCTCGCGGGGCGGGGGACGGGGGAGGGGGGCGCCGGGCCCCCGCGCGCCGCGGCAGCGGAGCGCGAGCGCCCCC
GCCGGCCGCCAGCGGCGGCGCAGGCCCCGGGGCCCCGAGCCCCGAGCCCCGCCGGGGTACGGGGCTAGGCCACGCCTACT
TTTTTTTTCGGGCGGCCCCCCGACCCTCTCTCGGCCCCCCGGTCCCCGCGGCCCGCGCGCGCCCCCCCGGGGGGGTAAAA
CAGGGGGGGGGGGATGCGGCCGCGGCGGCGCCCGCGGCGGCGGCGGCGCTTGCTTTCGTTTTCTCCCGCGGCCCCCCGGG
CGCGAGCCGCGCGGCGGCGGCGGGCGCCCCCTCCCCCGGGGGGCTCGGCGGGGGGCCCCCTGTCCCCGCGCGGGCCCGCG
ACCCCCGGCGCCGCCGCGCCCCGATCCCGCGGGCGCCCCGCCCCCCTGCCGGGGACGCCGCCGGGCCTGCGGCGCCTCCC
GCCCGGGCATGGGGCCGCGCGCCGCCTCAGGGCCCGGCGCGGCCGGCGCCTGGTCCCCGCCCCCGCCCGCGGGGGACCCC
GGGCAGCGAGGGAAGGGGGCGCCCTCTCTCTACTGTGCGAGGAGTCTGGGCTGCTGTGTGTGAGCCTGTTTGGGGGAGCC
TCCTCAGTGCTTGCTACGTGGAGCCCTGGACACTACGTGAACACCCCGCGCCCCGCGCCCCCCACACCGCGCCGCCCCTC
CCCCTCCCCCCGCTCGCCTCCCGGCGCTGCCGCCAGGCCCCGGCCGGAGCCGGCCGCCCGCGGGGGGCAGGGCGCGCCCG
GCGGCTCCCTCGCGGGGCGGGGGACGGGGGAGGGGGGCGCCGGGCCCCCGCGCGCCGCGGCAGCGGAGCGCGAGCGCCCC
CGCCGGCCGCCAGCGGCGGCGCAGGCCCCGGGGCCCCGAGCCCCGAGCCCCGCCGGGGTACGGGGCTAGGCCACGCCTAC
TTTTTTTTTCGGGCGGCCCCCCGACCCTCTCTCGGCCCCCCGGTCCCCGCGGCCCGCGCGCGCCCCCCCGGGGGGGTAAA
ACAGGGGGGGGGGGATGCGGCCGCGGCGGCGCCCGCGGCGGCGGCGGCGCTTGCTTTCGTTTTCTCCCGCGGCCCCCCGG
GCGCGAGCCGCGCGGCGGCGGCGGGCGCCCCCTCCCCCGGGGGGCTCGGCGGGGGGCCCCCTGTCCCCGCGCGGGCCCGC
GACCCCCGGCGCCGCCGCGCCCCGATCCCGCGGGCGCCCCGCCCCCCTGCCGGGGACGCCGCCGGGCCTGCGGCGCCTCC
CGCCCGGGCATGGGGCCGCGCGCCGCCTCAGGGCCCGGCGCGGCCGGCGCCTGGTCCCCGCCCCCGCCCGCGGGGGACCC
CGGGCAGCGAGGGAAGGGGGCGCCCTCTCTCTACTGTGCGAGGAGTCTGGGCTGCTGTGTGTGAGCCTGTTTGGGGGAGC
CTCCTCAGTGCTTGCTACGTGGAGCCCTGGACACTACGTGAACACCCCGCGCCCCGCGCCCCCCACACCGCGCCGCCCCT
CCCCCTCCCCCCGCTCGCCTCCCGGCGCTGCCGCCAGGCCCCGGCCGGAGCCGGCCGCCCGCGGGGGGCAGGGCGCGCCC
GGCGGCTCCCTCGCGGGGCGGGGGACGGGGGAGGGGGGCGCCGGGCCCCCGCGCGCCGCGGCAGCGGAGCGCGAGCGCCC
CCGCCGGCCGCCAGCGGCGGCGCAGGCCCCGGGGCCCCGAGCCCCGAGCCCCGCCGGGGTACGGGGCTAGGCCACGCCTA
CTTTTTTTTTCGGGCGGCCCCCCGACCCTCTCTCGGCCCCCCGGTCCCCGCGGCCCGCGCGCGCCCCCCCGGGGGGGTAA
AACAGGGGGGGGGGGATGCGGCCGCGGCGGCGCCCGCGGCGGCGGCGGCGCTTGCTTTCGTTTTCTCCCGCGGCCCCCCG
GGCGCGAGCCGCGCGGCGGCGGCGGGCGCCCCCTCCCCCGGGGGGCTCGGCGGGGGGCCCCCTGTCCCCGCGCGGGCCCG
CGACCCCCGGCGCCGCCGCGCCCCGATCCCGCGGGCGCCCCGCCCCCCTGCCGGGGACGCCGCCGGGCCTGCGGCGCCTC
CCGCCCGGGCATGGGGCCGCGCGCCGCCTCAGGGCCCGGCGCGGCCGGCGCCTGGTCCCCGCCCCCGCCCGCGGGGGACC
CCGGGCAGCGAGGGAAGGGGGCGCCCTCTCTCTACTGTGCGAGGAGTCTGGGCTGCTGTGTGTGAGCCTGTTTGGGGGAG
CCTCCTCAGTGCTTGCTACGTGGAGCCCTGGACACTACGTGAACACCCCGCGCCCCGCGCCCCCCACACCGCGCCGCCCC
TCCCCCTCCCCCCGCTCGCCTCCCGGCGCTGCCGCCAGGCCCCGGCCGGAGCCGGCCGCCCGCGGGGGGCAGGGCGCGCC
CGGCGGCTCCCTCGCGGGGCGGGGGACGGGGGAGGGGGGCGCCGGGCCCCCGCGCGCCGCGGCAGCGGAGCGCGAGCGCC
CCCGCCGGCCGCCAGCGGCGGCGCAGGCCCCGGGGCCCCGAGCCCCGAGCCCCGCCGGGGTACGGGGCTAGGCCACGCCT
ACTTTTTTTTTCGGGCGGCCCCCCGACCCTCTCTCGGCCCCCCGGTCCCCGCGGCCCGCGCGCGCCCCCCCGGGGGGGTA
AAACAGGGGGGGGGGGATGCGGCCGCGGCGGCGCCCGCGGCGGCGGCGGCGCTTGCTTTCGTTTTCTCCCGCGGCCCCCC
GGGCGCGAGCCGCGCGGCGGCGGCGGGCGCCCCCTCCCCCGGGGGGCTCGGCGGGGGGCCCCCTGTCCCCGCGCGGGCCC
GCGACCCCCGGCGCCGCCGCGCCCCGATCCCGCGGGCGCCCCGCCCCCCTGCCGGGGACGCCGCCGGGCCTGCGGCGCCT
CCCGCCCGGGCATGGGGCCGCGCGCCGCCTCAGGGCCCGGCGCGGCCGGCGCCTGGTCCCCGCCCCCGCCCGCGGGGGAC
CCCGGGCAGCGAGGGAAGGGGGCGCCCTCTCTCTACTGTGCGAGGAGTCTGGGCTGCTGTGTGTGAGCCTGTTTGGGGGA
GCCTCCTCAGTGCTTGCTACGTGGAGCCCTGGACACTACGTGAACACCCCGCGCCCCGCGCCCCCCACACCGCGCCGCCC
CTCCCCCTCCCCCCGCTCGCCTCCCGGCGCTGCCGCCAGGCCCCGGCCGGAGCCGGCCGCCCGCGGGGGGCAGGGCGCGC
CCGGCGGCTCCCTCGCGGGGCGGGGGACGGGGGAGGGGGGCGCCGGGCCCCCGCGCGCCGCGGCAGCGGAGCGCGAGCGC
CCCCGCCGGCCGCCAGCGGCGGCGCAGGCCCCGGGGCCCCGAGCCCCGAGCCCCGCCGGGGTACGGGGCTAGGCCACGCC
TACTTTTTTTTTCGGGCGGCCCCCCGACCCTCTCTCGGCCCCCCGGTCCCCGCGGCCCGCGCGCGCCCCCCCGGGGGGGT
AAAACAGGGGGGGGGGGATGCGGCCGCGGCGGCGCCCGCGGCGGCGGCGGCGCTTGCTTTCGTTTTCTCCCGCGGCCCCC
CGGGCGCGAGCCGCGCGGCGGCGGCGGGCGCCCCCTCCCCCGGGGGGCTCGGCGGGGGGCCCCCTGTCCCCGCGCGGGCC
CGCGACCCCCGGCGCCGCCGCGCCCCGATCCCGCGGGCGCCCCGCCCCCCTGCCGGGGACGCCGCCGGGCCTGCGGCGCC
TCCCGCCCGGGCATGGGGCCGCGCGCCGCCTCAGGGCCCGGCGCGGCCGGCGCCTGGTCCCCGCCCCCGCCCGCGGGGGA
CCCCGGGCAGCGAGGGAAGGGGGCGCCCTCTCTCTACTGTGCGAGGAGTCTGGGCTGCTGTGTGTGAGCCTGTTTGGGGG
AGCCTCCTCAGTGCTTGCTACGTGGAGCCCTGGACACTACGTGAACACCCCGCGCCCCGCGCCCCCCACACCGCGCCGCC
CCTCCCCCTCCCCCCGCTCGCCTCCCGGCGCTGCCGCCAGGCCCCGGCCGGAGCCGGCCGCCCGCGGGGGGCAGGGCGCG
CCCGGCGGCTCCCTCGCGGGGCGGGGGACGGGGGAGGGGGGCGCCGGGCCCCCGCGCGCCGCGGCAGCGGAGCGCGAGCG
CCCCCGCCGGCCGCCAGCGGCGGCGCAGGCCCCGGGGCCCCGAGCCCCGAGCCCCGCCGGGGTACGGGGCTAGGCCACGC
CTACTTTTTTTTTCGGGCGGCCCCCCGACCCTCTCTCGGCCCCCCGGTCCCCGCGGCCCGCGCGCGCCCCCCCGGGGGGG
TAAAACAGGGGGGGGGGGATGCGGCCGCGGCGGCGCCCGCGGCGGCGGCGGCGCTTGCTTTCGTTTTCTCCCGCGGCCCC
CCGGGCGCGAGCCGCGCGGCGGCGGCGGGCGCCCCCTCCCCCGGGGGGCTCGGCGGGGGGCCCCCTGTCCCCGCGCGGGC
CCGCGACCCCCGGCGCCGCCGCGCCCCGATCCCGCGGGCGCCCCGCCCCCCTGCCGGGGACGCCGCCGGGCCTGCGGCGC
CTCCCGCCCGGGCATGGGGCCGCGCGCCGCCTCAGGGCCCGGCGCGGCCGGCGCCTGGTCCCCGCCCCCGCCCGCGGGGG
ACCCCGGGCAGCGAGGGAAGGGGGCGCCCTCTCTCTACTGTGCGAGGAGTCTGGGCTGCTGTGTGTGAGCCTGTTTGGGG
GAGCCTCCTCAGTGCTTGCTACGTGGAGCCCTGGACACTACGTGAACACCCCGCGCCCCGCGCCCCCCACACCGCGCCGC
CCCTCCCCCTCCCCCCGCTCGCCTCCCGGCGCTGCCGCCAGGCCCCGGCCGGAGCCGGCCGCCCGCGGGGGGCAGGGCGC
GCCCGGCGGCTCCCTCGCGGGGCGGGGGACGGGGGAGGGGGGCGCCGGGCCCCCGCGCGCCGCGGCAGCGGAGCGCGAGC
GCCCCCGCCGGCCGCCAGCGGCGGCGCAGGCCCCGGGGCCCCGAGCCCCGAGCCCCGCCGGGGTACGGGGCTAGGCCACG
CCTACTTTTTTTTTCGGGCGGCCCCCCGACCCTCTCTCGGCCCCCCGGTCCCCGCGGCCCGCGCGCGCCCCCCCGGGGGG
GTAAAACAGGGGGGGGGGGATGCGGCCGCGGCGGCGCCCGCGGCGGCGGCGGCGCTTGCTTTCGTTTTCTCCCGCGGCCC
CCCGGGCGCGAGCCGCGCGGCGGCGGCGGGCGCCCCCTCCCCCGGGGGGCTCGGCGGGGGGCCCCCTGTCCCCGCGCGGG
CCCGCGACCCCCGGCGCCGCCGCGCCCCGATCCCGCGGGCGCCCCGCCCCCCTGCCGGGGACGCCGCCGGGCCTGCGGCG
CCTCCCGCCCGGGCATGGGGCCGCGCGCCGCCTCAGGGCCCGGCGCGGCCGGCGCCTGGTCCCCGCCCCCGCCCGCGGGG
GACCCCGGGCAGCGAGGGAAGGGGGCGCCCTCTCTCTACTGTGCGAGGAGTCTGGGCTGCTGTGTGTGAGCCTGTTTGGG
GGAGCCTCCTCAGTGCTTGCTACGTGGAGCCCTGGACACTACGTGAACACCCCGCGCCCCGCGCCCCCCACACCGCGCCG
CCCCTCCCCCTCCCCCCGCTCGCCTCCCGGCGCTGCCGCCAGGCCCCGGCCGGAGCCGGCCGCCCGCGGGGGGCAGGGCG
CGCCCGGCGGCTCCCTCGCGGGGCGGGGGACGGGGGAGGGGGGCGCCGGGCCCCCGCGCGCCGCGGCAGCGGAGCGCGAG
CGCCCCCGCCGGCCGCCAGCGGCGGCGCAGGCCCCGGGGCCCCGAGCCCCGAGCCCCGCCGGGGTACGGGGCTAGGCCAC
GCCTACTTTTTTTTTCGGGCGGCCCCCCGACCCTCTCTCGGCCCCCCGGTCCCCGCGGCCCGCGCGCGCCCCCCCGGGGG
GGTAAAACAGGGGGGGGGGGATGCGGCCGCGGCGGCGCCCGCGGCGGCGGCGGCGCTTGCTTTCGTTTTCTCCCGCGGCC
CCCCGGGCGCGAGCCGCGCGGCGGCGGCGGGCGCCCCCTCCCCCGGGGGGCTCGGCGGGGGGCCCCCTGTCCCCGCGCGG
GCCCGCGACCCCCGGCGCCGCCGCGCCCCGATCCCGCGGGCGCCCCGCCCCCCTGCCGGGGACGCCGCCGGGCCTGCGGC
GCCTCCCGCCCGGGCATGGGGCCGCGCGCCGCCTCAGGGCCCGGCGCGGCCGGCGCCTGGTCCCCGCCCCCGCCCGCGGG
GGACCCCGGGCAGCGAGGGAAGGGGGCGCCCTCTCTCTACTGTGCGAGGAGTCTGGGCTGCTGTGTGTGAGCCTGTTTGG
GGGAGCCTCCTCAGTGCTTGCTACGTGGAGCCCTGGACACTACGTGAACACCCCGCGCCCCGCGCCCCCCACACCGCGCC
GCCCCTCCCCCTCCCCCCGCTCGCCTCCCGGCGCTGCCGCCAGGCCCCGGCCGGAGCCGGCCGCCCGCGGGGGGCAGGGC
GCGCCCGGCGGCTCCCTCGCGGGGCGGGGGACGGGGGAGGGGGGCGCCGGGCCCCCGCGCGCCGCGGCAGCGGAGCGCGA
GCGCCCCCGCCGGCCGCCAGCGGCGGCGCAGGCCCCGGGGCCCCGAGCCCCGAGCCCCGCCGGGGTACGGGGCTAGGCCA
CGCCTACTTTTTTTTTCGGGCGGCCCCCCGACCCTCTCTCGGCCCCCCGGTCCCCGCGGCCCGCGCGCGCCCCCCCGGGG
GGGTAAAACAGGGGGGGGGGGATGCGGCCGCGGCGGCGCCCGCGGCGGCGGCGGCGCTTGCTTTCGTTTTCTCCCGCGGC
CCCCCGGGCGCGAGCCGCGCGGCGGCGGCGGGCGCCCCCTCCCCCGGGGGGCTCGGCGGGGGGCCCCCTGTCCCCGCGCG
GGCCCGCGACCCCCGGCGCCGCCGCGCCCCGATCCCGCGGGCGCCCCGCCCCCCTGCCGGGGACGCCGCCGGGCCTGCGG
CGCCTCCCGCCCGGGCATGGGGCCGCGCGCCGCCTCAGGGCCCGGCGCGGCCGGCGCCTGGTCCCCGCCCCCGCCCGCGG
GGGACCCCGGGCAGCGAGGGAAGGGGGCGCCCTCTCTCTACTGTGCGAGGAGTCTGGGCTGCTGTGTGTGAGCCTGTTTG
GGGGAGCCTCCTCAGTGCTTGCTACGTGGAGCCCTGGACACTACGTGAACACCCCGCGCCCCGCGCCCCCCACACCGCGC
CGCCCCTCCCCCTCCCCCCGCTCGCCTCCCGGCGCTGCCGCCAGGCCCCGGCCGGAGCCGGCCGCCCGCGGGGGGCAGGG
CGCGCCCGGCGGCTCCCTCGCGGGGCGGGGGACGGGGGAGGGGGGCGCCGGGCCCCCGCGCGCCGCGGCAGCGGAGCGCG
AGCGCCCCCGCCGGCCGCCAGCGGCGGCGCAGGCCCCGGGGCCCCGAGCCCCGAGCCCCGCCGGGGTACGGGGCTAGGCC
ACGCCTACTTTTTTTTTCGGGCGGCCCCCCGACCCTCTCTCGGCCCCCCGGTCCCCGCGGCCCGCGCGCGCCCCCCCGGG
GGGGTAAAACAGGGGGGGGGGGATGCGGCCGCGGCGGCGCCCGCGGCGGCGGCGGCGCTTGCTTTCGTTTTCTCCCGCGG
CCCCCCGGGCGCGAGCCGCGCGGCGGCGGCGGGCGCCCCCTCCCCCGGGGGGCTCGGCGGGGGGCCCCCTGTCCCCGCGC
GGGCCCGCGACCCCCGGCGCCGCCGCGCCCCGATCCCGCGGGCGCCCCGCCCCCCTGCCGGGGACGCCGCCGGGCCTGCG
GCGCCTCCCGCCCGGGCATGGGGCCGCGCGCCGCCTCAGGGCCCGGCGCGGCCGGCGCCTGGTCCCCGCCCCCGCCCGCG
GGGGACCCCGGGCAGCGAGGGAAGGGGGCGCCCTCTCTCTACTGTGCGAGGAGTCTGGGCTGCTGTGTGTGAGCCTGTTT
GGGGGAGCCTCCTCAGTGCTTGCTACGTGGAGCCCTGGACACTACGTGAACACCCCGCGCCCCGCGCCCCCCACACCGCG
CCGCCCCTCCCCCTCCCCCCGCTCGCCTCCCGGCGCTGCCGCCAGGCCCCGGCCGGAGCCGGCCGCCCGCGGGGGGCAGG
GCGCGCCCGGCGGCTCCCTCGCGGGGCGGGGGACGGGGGAGGGGGGCGCCGGGCCCCCGCGCGCCGCGGCAGCGGAGCGC
GAGCGCCCCCGCCGGCCGCCAGCGGCGGCGCAGGCCCCGGGGCCCCGAGCCCCGAGCCCCGCCGGGGTACGGGGCTAGGC
CACGCCTACTTTTTTTTTCGGGCGGCCCCCCGACCCTCTCTCGGCCCCCCGGTCCCCGCGGCCCGCGCGCGCCCCCCCGG
GGGGGTAAAACAGGGGGGGGGGGATGCGGCCGCGGCGGCGCCCGCGGCGGCGGCGGCGCTTGCTTTCGTTTTCTCCCGCG
GCCCCCCGGGCGCGAGCCGCGCGGCGGCGGCGGGCGCCCCCTCCCCCGGGGGGCTCGGCGGGGGGCCCCCTGTCCCCGCG
CGGGCCCGCGACCCCCGGCGCCGCCGCGCCCCGATCCCGCGGGCGCCCCGCCCCCCTGCCGGGGACGCCGCCGGGCCTGC
GGCGCCTCCCGCCCGGGCATGGGGCCGCGCGCCGCCTCAGGGCCCGGCGCGGCCGGCGCCTGGTCCCCGCCCCCGCCCGC
GGGGGACCCCGGGCAGCGAGGGAAGGGGGCGCCCTCTCTCTACTGTGCGAGGAGTCTGGGCTGCTGTGTGTGAGCCTGTT
TGGGGGAGCCTCCTCAGTGCTTGCTACGTGGAGCCCTGGACACTACGTGAACACCCCGCGCCCCGCGCCCCCCACACCGC
GCCGCCCCTCCCCCTCCCCCCGCTCGCCTCCCGGCGCTGCCGCCAGGCCCCGGCCGGAGCCGGCCGCCCGCGGGGGGCAG
GGCGCGCCCGGCGGCTCCCTCGCGGGGCGGGGGACGGGGGAGGGGGGCGCCGGGCCCCCGCGCGCCGCGGCAGCGGAGCG
CGAGCGCCCCCGCCGGCCGCCAGCGGCGGCGCAGGCCCCGGGGCCCCGAGCCCCGAGCCCCGCCGGGGTACGGGGCTAGG
CCACGCCTACTTTTTTTTTCGGGCGGCCCCCCGACCCTCTCTCGGCCCCCCGGTCCCCGCGGCCCGCGCGCGCCCCCCCG
GGGGGGTAAAACAGGGGGGGGGGGATGCGGCCGCGGCGGCGCCCGCGGCGGCGGCGGCGCTTGCTTTCGTTTTCTCCCGC
GGCCCCCCGGGCGCGAGCCGCGCGGCGGCGGCGGGCGCCCCCTCCCCCGGGGGGCTCGGCGGGGGGCCCCCTGTCCCCGC
GCGGGCCCGCGACCCCCGGCGCCGCCGCGCCCCGATCCCGCGGGCGCCCCGCCCCCCTGCCGGGGACGCCGCCGGGCCTG
CGGCGCCTCCCGCCCGGGCATGGGGCCGCGCGCCGCCTCAGGGCCCGGCGCGGCCGGCGCCTGGTCCCCGCCCCCGCCCG
CGGGGGACCCCGGGCAGCGAGGGAAGGGGGCGCCCTCTCTCTACTGTGCGAGGAGTCTGGGCTGCTGTGTGTGAGCCTGT
TTGGGGGAGCCTCCTCAGTGCTTGCTACGTGGAGCCCTGGACACTACGTGAACACCCCGCGCCCCGCGCCCCCCACACCG
CGCCGCCCCTCCCCCTCCCCCCGCTCGCCTCCCGGCGCTGCCGCCAGGCCCCGGCCGGAGCCGGCCGCCCGCGGGGGGCA
GGGCGCGCCCGGCGGCTCCCTCGCGGGGCGGGGGACGGGGGAGGGGGGCGCCGGGCCCCCGCGCGCCGCGGCAGCGGAGC
GCGAGCGCCCCCGCCGGCCGCCAGCGGCGGCGCAGGCCCCGGGGCCCCGAGCCCCGAGCCCCGCCGGGGTACGGGGCTAG
GCCACGCCTACTTTTTTTTTCGGGCGGCCCCCCGACCCTCTCTCGGCCCCCCGGTCCCCGCGGCCCGCGCGCGCCCCCCC
GGGGGGGTAAAACAGGGGGGGGGGGATGCGGCCGCGGCGGCGCCCGCGGCGGCGGCGGCGCTTGCTTTCGTTTTCTCCCG
CGGCCCCCCGGGCGCGAGCCGCGCGGCGGCGGCGGGCGCCCCCTCCCCCGGGGGGCTCGGCGGGGGGCCCCCTGTCCCCG
CGCGGGCCCGCGACCCCCGGCGCCGCCGCGCCCCGATCCCGCGGGCGCCCCGCCCCCCTGCCGGGGACGCCGCCGGGCCT
GCGGCGCCTCCCGCCCGGGCATGGGGCCGCGCGCCGCCTCAGGGCCCGGCGCGGCCGGCGCCTGGTCCCCGCCCCCGCCC
GCGGGGGACCCCGGGCAGCGAGGGAAGGGGGCGCCCTCTCTCTACTGTGCGAGGAGTCTGGGCTGCTGTGTGTGAGCCTG
TTTGGGGGAGCCTCCTCAGTGCTTGCTACGTGGAGCCCTGGACACTACGTGAACACCCCGCGCCCCGCGCCCCCCACACC
GCGCCGCCCCTCCCCCTCCCCCCGCTCGCCTCCCGGCGCTGCCGCCAGGCCCCGGCCGGAGCCGGCCGCCCGCGGGGGGC
AGGGCGCGCCCGGCGGCTCCCTCGCGGGGCGGGGGACGGGGGAGGGGGGCGCCGGGCCCCCGCGCGCCGCGGCAGCGGAG
CGCGAGCGCCCCCGCCGGCCGCCAGCGGCGGCGCAGGCCCCGGGGCCCCGAGCCCCGAGCCCCGCCGGGGTACGGGGCTA
GGCCACGCCTACTTTTTTTTTCGGGCGGCCCCCCGACCCTCTCTCGGCCCCCCGGTCCCCGCGGCCCGCGCGCGCCCCCC
CGGGGGGGTAAAACAGGGGGGGGGGGATGCGGCCGCGGCGGCGCCCGCGGCGGCGGCGGCGCTTGCTTTCGTTTTCTCCC
GCGGCCCCCCGGGCGCGAGCCGCGCGGCGGCGGCGGGCGCCCCCTCCCCCGGGGGGCTCGGCGGGGGGCCCCCTGTCCCC
GCGCGGGCCCGCGACCCCCGGCGCCGCCGCGCCCCGATCCCGCGGGCGCCCCGCCCCCCTGCCGGGGACGCCGCCGGGCC
TGCGGCGCCTCCCGCCCGGGCATGGGGCCGCGCGCCGCCTCAGGGCCCGGCGCGGCCGGCGCCTGGTCCCCGCCCCCGCC
CGCGGGGGACCCCGGGCAGCGAGGGAAGGGGGCGCCCTCTCTCTACTGTGCGAGGAGTCTGGGCTGCTGTGTGTGAGCCT
GTTTGGGGGAGCCTCCTCAGTGCTTGCTACGTGGAGCCCTGGACACTACGTGAACACCCCGCGCCCCGCGCCCCCCACAC
CGCGCCGCCCCTCCCCCTCCCCCCGCTCGCCTCCCGGCGCTGCCGCCAGGCCCCGGCCGGAGCCGGCCGCCCGCGGGGGG
CAGGGCGCGCCCGGCGGCTCCCTCGCGGGGCGGGGGACGGGGGAGGGGGGCGCCGGGCCCCCGCGCGCCGCGGCAGCGGA
GCGCGAGCGCCCCCGCCGGCCGCCAGCGGCGGCGCAGGCCCCGGGGCCCCGAGCCCCGAGCCCCGCCGGGGTACGGGGCT
AGGCCACGCCTACTTTTTTTTTCGGGCGGCCCCCCGACCCTCTCTCGGCCCCCCGGTCCCCGCGGCCCGCGCGCGCCCCC
CCGGGGGGGTAAAACAGGGGGGGGGGGATGCGGCCGCGGCGGCGCCCGCGGCGGCGGCGGCGCTTGCTTTCGTTTTCTCC
CGCGGCCCCCCGGGCGCGAGCCGCGCGGCGGCGGCGGGCGCCCCCTCCCCCGGGGGGCTCGGCGGGGGGCCCCCTGTCCC
CGCGCGGGCCCGCGACCCCCGGCGCCGCCGCGCCCCGATCCCGCGGGCGCCCCGCCCCCCTGCCGGGGACGCCGCCGGGC
CTGCGGCGCCTCCCGCCCGGGCATGGGGCCGCGCGCCGCCTCAGGGCCCGGCGCGGCCGGCGCCTGGTCCCCGCCCCCGC
CCGCGGGGGACCCCGGGCAGCGAGGGAAGGGGGCGCCCTCTCTCTACTGTGCGAGGAGTCTGGGCTGCTGTGTGTGAGCC
TGTTTGGGGGAGCCTCCTCAGTGCTTGCTACGTGGAGCCCTGGACACTACGTGAACACCCCGCGCCCCGCGCCCCCCACA
CCGCGCCGCCCCTCCCCCTCCCCCCGCTCGCCTCCCGGCGCTGCCGCCAGGCCCCGGCCGGAGCCGGCCGCCCGCGGGGG
GCAGGGCGCGCCCGGCGGCTCCCTCGCGGGGCGGGGGACGGGGGAGGGGGGCGCCGGGCCCCCGCGCGCCGCGGCAGCGG
AGCGCGAGCGCCCCCGCCGGCCGCCAGCGGCGGCGCAGGCCCCGGGGCCCCGAGCCCCGAGCCCCGCCGGGGTACGGGGC
TAGGCCACGCCTACTTTTTTTTTCGGGCGGCCCCCCGACCCTCTCTCGGCCCCCCGGTCCCCGCGGCCCGCGCGCGCCCC
CCCGGGGGGGTAAAACAGGGGGGGGGGGATGCGGCCGCGGCGGCGCCCGCGGCGGCGGCGGCGCTTGCTTTCGTTTTCTC
CCGCGGCCCCCCGGGCGCGAGCCGCGCGGCGGCGGCGGGCGCCCCCTCCCCCGGGGGGCTCGGCGGGGGGCCCCCTGTCC
CCGCGCGGGCCCGCGACCCCCGGCGCCGCCGCGCCCCGATCCCGCGGGCGCCCCGCCCCCCTGCCGGGGACGCCGCCGGG
CCTGCGGCGCCTCCCGCCCGGGCATGGGGCCGCGCGCCGCCTCAGGGCCCGGCGCGGCCGGCGCCTGGTCCCCGCCCCCG
CCCGCGGGGGACCCCGGGCAGCGAGGGAAGGGGGCGCCCTCTCTCTACTGTGCGAGGAGTCTGGGCTGCTGTGTGTGAGC
CTGTTTGGGGGAGCCTCCTCAGTGCTTGCTACGTGGAGCCCTGGACACTACGTGAACACCCCGCGCCCCGCGCCCCCCAC
ACCGCGCCGCCCCTCCCCCTCCCCCCGCTCGCCTCCCGGCGCTGCCGCCAGGCCCCGGCCGGAGCCGGCCGCCCGCGGGG
GGCAGGGCGCGCCCGGCGGCTCCCTCGCGGGGCGGGGGACGGGGGAGGGGGGCGCCGGGCCCCCGCGCGCCGCGGCAGCG
GAGCGCGAGCGCCCCCGCCGGCCGCCAGCGGCGGCGCAGGCCCCGGGGCCCCGAGCCCCGAGCCCCGCCGGGGTACGGGG
CTAGGCCACGCCTACTTTTTTTTTCGGGCGGCCCCCCGACCCTCTCTCGGCCCCCCGGTCCCCGCGGCCCGCGCGCGCCC
CCCCGGGGGGGTAAAACAGGGGGGGGGGGATGCGGCCGCGGCGGCGCCCGCGGCGGCGGCGGCGCTTGCTTTCGTTTTCT
CCCGCGGCCCCCCGGGCGCGAGCCGCGCGGCGGCGGCGGGCGCCCCCTCCCCCGGGGGGCTCGGCGGGGGGCCCCCTGTC
CCCGCGCGGGCCCGCGACCCCCGGCGCCGCCGCGCCCCGATCCCGCGGGCGCCCCGCCCCCCTGCCGGGGACGCCGCCGG
GCCTGCGGCGCCTCCCGCCCGGGCATGGGGCCGCGCGCCGCCTCAGGGCCCGGCGCGGCCGGCGCCTGGTCCCCGCCCCC
GCCCGCGGGGGACCCCGGGCAGCGAGGGAAGGGGGCGCCCTCTCTCTACTGTGCGAGGAGTCTGGGCTGCTGTGTGTGAG
CCTGTTTGGGGGAGCCTCCTCAGTGCTTGCTACGTGGAGCCCTGGACACTACGTGAACACCCCGCGCCCCGCGCCCCCCA
CACCGCGCCGCCCCTCCCCCTCCCCCCGCTCGCCTCCCGGCGCTGCCGCCAGGCCCCGGCCGGAGCCGGCCGCCCGCGGG
GGGCAGGGCGCGCCCGGCGGCTCCCTCGCGGGGCGGGGGACGGGGGAGGGGGGCGCCGGGCCCCCGCGCGCCGCGGCAGC
GGAGCGCGAGCGCCCCCGCCGGCCGCCAGCGGCGGCGCAGGCCCCGGGGCCCCGAGCCCCGAGCCCCGCCGGGGTACGGG
GCTAGGCCACGCCTACTTTTTTTTTCGGGCGGCCCCCCGACCCTCTCTCGGCCCCCCGGTCCCCGCGGCCCGCGCGCGCC
CCCCCGGGGGGGTAAAACAGGGGGGGGGGGATGCGGCCGCGGCGGCGCCCGCGGCGGCGGCGGCGCTTGCTTTCGTTTTC
TCCCGCGGCCCCCCGGGCGCGAGCCGCGCGGCGGCGGCGGGCGCCCCCTCCCCCGGGGGGCTCGGCGGGGGGCCCCCTGT
CCCCGCGCGGGCCCGCGACCCCCGGCGCCGCCGCGCCCCGATCCCGCGGGCGCCCCGCCCCCCTGCCGGGGACGCCGCCG
GGCCTGCGGCGCCTCCCGCCCGGGCATGGGGCCGCGCGCCGCCTCAGGGCCCGGCGCGGCCGGCGCCTGGTCCCCGCCCC
CGCCCGCGGGGGACCCCGGGCAGCGAGGGAAGGGGGCGCCCTCTCTCTACTGTGCGAGGAGTCTGGGCTGCTGTGTGTGA
GCCTGTTTGGGGGAGCCTCCTCAGTGCTTGCTACGTGGAGCCCTGGACACTACGTGAACACCCCGCGCCCCGCGCCCCCC
ACACCGCGCCGCCCCTCCCCCTCCCCCCGCTCGCCTCCCGGCGCTGCCGCCAGGCCCCGGCCGGAGCCGGCCGCCCGCGG
GGGGCAGGGCGCGCCCGGCGGCTCCCTCGCGGGGCGGGGGACGGGGGAGGGGGGCGCCGGGCCCCCGCGCGCCGCGGCAG
CGGAGCGCGAGCGCCCCCGCCGGCCGCCAGCGGCGGCGCAGGCCCCGGGGCCCCGAGCCCCGAGCCCCGCCGGGGTACGG
GGCTAGGCCACGCCTACTTTTTTTTTCGGGCGGCCCCCCGACCCTCTCTCGGCCCCCCGGTCCCCGCGGCCCGCGCGCGC
CCCCCCGGGGGGGTAAAACAGGGGGGGGGGGATGCGGCCGCGGCGGCGCCCGCGGCGGCGGCGGCGCTTGCTTTCGTTTT
CTCCCGCGGCCCCCCGGGCGCGAGCCGCGCGGCGGCGGCGGGCGCCCCCTCCCCCGGGGGGCTCGGCGGGGGGCCCCCTG
TCCCCGCGCGGGCCCGCGACCCCCGGCGCCGCCGCGCCCCGATCCCGCGGGCGCCCCGCCCCCCTGCCGGGGACGCCGCC
GGGCCTGCGGCGCCTCCCGCCCGGGCATGGGGCCGCGCGCCGCCTCAGGGCCCGGCGCGGCCGGCGCCTGGTCCCCGCCC
CCGCCCGCGGGGGACCCCGGGCAGCGAGGGAAGGGGGCGCCCTCTCTCTACTGTGCGAGGAGTCTGGGCTGCTGTGTGTG
AGCCTGTTTGGGGGAGCCTCCTCAGTGCTTGCTACGTGGAGCCCTGGACACTACGTGAACACCCCGCGCCCCGCGCCCCC
CACACCGCGCCGCCCCTCCCCCTCCCCCCGCTCGCCTCCCGGCGCTGCCGCCAGGCCCCGGCCGGAGCCGGCCGCCCGCG
GGGGGCAGGGCGCGCCCGGCGGCTCCCTCGCGGGGCGGGGGACGGGGGAGGGGGGCGCCGGGCCCCCGCGCGCCGCGGCA
GCGGAGCGCGAGCGCCCCCGCCGGCCGCCAGCGGCGGCGCAGGCCCCGGGGCCCCGAGCCCCGAGCCCCGCCGGGGTACG
GGGCTAGGCCACGCCTACTTTTTTTTTCGGGCGGCCCCCCGACCCTCTCTCGGCCCCCCGGTCCCCGCGGCCCGCGCGCG
CCCCCCCGGGGGGGTAAAACAGGGGGGGGGGGATGCGGCCGCGGCGGCGCCCGCGGCGGCGGCGGCGCTTGCTTTCGTTT
TCTCCCGCGGCCCCCCGGGCGCGAGCCGCGCGGCGGCGGCGGGCGCCCCCTCCCCCGGGGGGCTCGGCGGGGGGCCCCCT
GTCCCCGCGCGGGCCCGCGACCCCCGGCGCCGCCGCGCCCCGATCCCGCGGGCGCCCCGCCCCCCTGCCGGGGACGCCGC
CGGGCCTGCGGCGCCTCCCGCCCGGGCATGGGGCCGCGCGCCGCCTCAGGGCCCGGCGCGGCCGGCGCCTGGTCCCCGCC
CCCGCCCGCGGGGGACCCCGGGCAGCGAGGGAAGGGGGCGCCCTCTCTCTACTGTGCGAGGAGTCTGGGCTGCTGTGTGT
GAGCCTGTTTGGGGGAGCCTCCTCAGTGCTTGCTACGTGGAGCCCTGGACACTACGTGAACACCCCGCGCCCCGCGCCCC
CCACACCGCGCCGCCCCTCCCCCTCCCCCCGCTCGCCTCCCGGCGCTGCCGCCAGGCCCCGGCCGGAGCCGGCCGCCCGC
GGGGGGCAGGGCGCGCCCGGCGGCTCCCTCGCGGGGCGGGGGACGGGGGAGGGGGGCGCCGGGCCCCCGCGCGCCGCGGC
AGCGGAGCGCGAGCGCCCCCGCCGGCCGCCAGCGGCGGCGCAGGCCCCGGGGCCCCGAGCCCCGAGCCCCGCCGGGGTAC
GGGGCTAGGCCACGCCTACTTTTTTTTTCGGGCGGCCCCCCGACCCTCTCTCGGCCCCCCGGTCCCCGCGGCCCGCGCGC
GCCCCCCCGGGGGGGTAAAACAGGGGGGGGGGGATGCGGCCGCGGCGGCGCCCGCGGCGGCGGCGGCGCTTGCTTTCGTT
TTCTCCCGCGGCCCCCCGGGCGCGAGCCGCGCGGCGGCGGCGGGCGCCCCCTCCCCCGGGGGGCTCGGCGGGGGGCCCCC
TGTCCCCGCGCGGGCCCGCGACCCCCGGCGCCGCCGCGCCCCGATCCCGCGGGCGCCCCGCCCCCCTGCCGGGGACGCCG
CCGGGCCTGCGGCGCCTCCCGCCCGGGCATGGGGCCGCGCGCCGCCTCAGGGCCCGGCGCGGCCGGCGCCTGGTCCCCGC
CCCCGCCCGCGGGGGACCCCGGGCAGCGAGGGAAGGGGGCGCCCTCTCTCTACTGTGCGAGGAGTCTGGGCTGCTGTGTG
TGAGCCTGTTTGGGGGAGCCTCCTCAGTGCTTGCTACGTGGAGCCCTGGACACTA
