# Supplementary material for: Epigenetic Landscape of Kaposi's Sarcoma-Associated Herpesvirus Genome in Classic Kaposi's Sarcoma Tissues
Source: PLoS Pathog. 2017 Jan 24;13(1):e1006167. doi: 10.1371/journal.ppat.1006167 (PMC5291540; doi:10.1371/journal.ppat.1006167)
Supplement: S1 Supporting Information — (ZIP) [file ppat.1006167.s005.zip › S1 Supporting Information/Files for the generation of genome-wide maps/HQ404500.gff3]

##gff-version 3
##date Sun Oct 6 07:08:38 2013
##source gbrowse gbgff gff3 dumper
##sequence-region HQ404500.seq:1..136100
HQ404500.seq	GenBank	CDS	105	974	.	+	.	Name=K1;ID=34616;ncbiProteinId=YP_001129350.1;species=Human%20herpesvirus%208;geneProductName=ITAM-containing%20signal%20transducing%20membrane%20glycoprotein
HQ404500.seq	GenBank	CDS	1142	2794	.	+	.	Name=K4;ID=34617;ncbiProteinId=YP_001129351.1;species=Human%20herpesvirus%208;geneProductName=membrane%20protein
HQ404500.seq	GenBank	CDS	3209	6607	.	+	.	Name=ORF6;ID=34618;ncbiProteinId=YP_001129352.1;species=Human%20herpesvirus%208;geneProductName=single-stranded%20DNA-binding%20protein
HQ404500.seq	GenBank	CDS	6624	8711	.	+	.	Name=ORF7;ID=34619;ncbiProteinId=YP_001129353.1;species=Human%20herpesvirus%208;geneProductName=subunit%20of%20terminase
HQ404500.seq	GenBank	CDS	8695	11232	.	+	.	Name=ORF8;ID=34620;ncbiProteinId=YP_001129354.1;species=Human%20herpesvirus%208;geneProductName=envelope%20glycoprotein%20gB
HQ404500.seq	GenBank	CDS	11359	14397	.	+	.	Name=ORF9;ID=34621;ncbiProteinId=YP_001129355.1;species=Human%20herpesvirus%208;geneProductName=DNA%20polymerase%20catalytic%20subunit
HQ404500.seq	GenBank	CDS	14515	15771	.	+	.	Name=ORF10;ID=34622;ncbiProteinId=YP_001129356.1;species=Human%20herpesvirus%208;geneProductName=dUTPase
HQ404500.seq	GenBank	CDS	15786	17009	.	+	.	Name=ORF11;ID=34623;ncbiProteinId=YP_001129357.1;species=Human%20herpesvirus%208;geneProductName=dUTPase
HQ404500.seq	GenBank	CDS	17917	18549	.	-	.	Name=ORF2;ID=34624;ncbiProteinId=YP_001129359.1;species=Human%20herpesvirus%208;geneProductName=dihydrofolate%20reductase
HQ404500.seq	GenBank	CDS	17257	17871	.	-	.	Name=K2;ID=34625;ncbiProteinId=YP_001129358.1;species=Human%20herpesvirus%208;geneProductName=interleukin-6
HQ404500.seq	GenBank	CDS	18604	19572	.	-	.	Name=K3;ID=34626;ncbiProteinId=YP_001129360.1;species=Human%20herpesvirus%208;geneProductName=E3%20ubiquitin%20ligase
HQ404500.seq	GenBank	CDS	20053	21066	.	-	.	Name=ORF70;ID=34627;ncbiProteinId=YP_001129361.1;species=Human%20herpesvirus%208;geneProductName=thymidylate synthase
HQ404500.seq	GenBank	CDS	21510	21794	.	-	.	Name=K4;ID=34628;ncbiProteinId=YP_001129362.1;species=Human%20herpesvirus%208;geneProductName=vCCL-2;%20vMIP-II
HQ404500.seq	GenBank	CDS	22560	23108	.	-	.	Name=K4.2;ID=34629;ncbiProteinId=YP_001129364.1;species=Human%20herpesvirus%208;geneProductName=K4.2%20protein
HQ404500.seq	GenBank	CDS	22147	22491	.	-	.	Name=K4.1;ID=34630;ncbiProteinId=YP_001129363.1;species=Human%20herpesvirus%208;geneProductName=vCCL-3;%20vMIP-Ibeta
HQ404500.seq	GenBank	CDS	25300	26070	.	-	.	Name=K5;ID=34631;ncbiProteinId=YP_001129365.1;species=Human%20herpesvirus%208;geneProductName=E3%20ubiquitin%20ligase;MIR2
HQ404500.seq	GenBank	CDS	26724	27011	.	-	.	Name=K6;ID=34632;ncbiProteinId=YP_001129366.1;species=Human%20herpesvirus%208;geneProductName=vCCL-1;%20vMIP-I
HQ404500.seq	GenBank	CDS	28209	28589	.	+	.	Name=K7;ID=34633;ncbiProteinId=YP_001129367.1;species=Human%20herpesvirus%208;geneProductName=vIAP
HQ404500.seq	GenBank	CDS	29667	30194	.	+	.	Name=ORF16;ID=34634;ncbiProteinId=YP_001129368.1;species=Human%20herpesvirus%208;geneProductName=vBcl-2
HQ404500.seq	GenBank	CDS	30343	31947	.	-	.	Name=ORF17;ID=34635;ncbiProteinId=YP_001129369.1;species=Human%20herpesvirus%208;geneProductName=minor%20capsid%20scaffold
HQ404500.seq	GenBank	CDS	30343	31209	.	-	.	Name=ORF17.5;ID=34636;ncbiProteinId=YP_001129370.1;species=Human%20herpesvirus%208;geneProductName=major%20capsid%20scaffold%20protein
HQ404500.seq	GenBank	CDS	31946	32719	.	+	.	Name=ORF18;ID=34637;ncbiProteinId=YP_001129371.1;species=Human%20herpesvirus%208;geneProductName=ORF18%20protein
HQ404500.seq	GenBank	CDS	34133	34906	.	-	.	Name=ORF20;ID=34638;ncbiProteinId=YP_001129373.1;species=Human%20herpesvirus%208;geneProductName=nuclear%20protein
HQ404500.seq	GenBank	CDS	32716	34365	.	-	.	Name=ORF19;ID=34639;ncbiProteinId=YP_001129372.1;species=Human%20herpesvirus%208;geneProductName=putative%20portal-capping%20protein
HQ404500.seq	GenBank	CDS	34905	36647	.	+	.	Name=ORF21;ID=34640;ncbiProteinId=YP_001129374.1;species=Human%20herpesvirus%208;geneProductName=thymidine%20kinase
HQ404500.seq	GenBank	CDS	36635	38827	.	+	.	Name=ORF22;ID=34641;ncbiProteinId=YP_001129375.1;species=Human%20herpesvirus%208;geneProductName=envelope%20glycoprotein%20gH
HQ404500.seq	GenBank	CDS	40042	42300	.	-	.	Name=ORF24;ID=34642;ncbiProteinId=YP_001129377.1;species=Human%20herpesvirus%208;geneProductName=ORF24%20protein
HQ404500.seq	GenBank	CDS	38824	40038	.	-	.	Name=ORF23;ID=34643;ncbiProteinId=YP_001129376.1;species=Human%20herpesvirus%208;geneProductName=tegument%20protein
HQ404500.seq	GenBank	CDS	42299	46429	.	+	.	Name=ORF25;ID=34644;ncbiProteinId=YP_001129378.1;species=Human%20herpesvirus%208;geneProductName=major%20capsid%20protein
HQ404500.seq	GenBank	CDS	46455	47372	.	+	.	Name=ORF26;ID=34645;ncbiProteinId=YP_001129379.1;species=Human%20herpesvirus%208;geneProductName=capsid%20triplex%20protein
HQ404500.seq	GenBank	CDS	47394	48266	.	+	.	Name=ORF27;ID=34646;ncbiProteinId=YP_001129380.1;species=Human%20herpesvirus%208;geneProductName=ORF27%20protein
HQ404500.seq	GenBank	CDS	48512	48820	.	+	.	Name=ORF28;ID=34647;ncbiProteinId=YP_001129381.1;species=Human%20herpesvirus%208;geneProductName=ORF28%20protein
HQ404500.seq	GenBank	CDS	48885	54198	.	-	.	Name=ORF29;ID=34648;ncbiProteinId=YP_001129382.1;species=Human%20herpesvirus%208;geneProductName=putative%20ATPase%20subunit%20of%20terminase
HQ404500.seq	GenBank	CDS	50146	50379	.	+	.	Name=ORF30;ID=34649;ncbiProteinId=YP_001129383.1;species=Human%20herpesvirus%208;geneProductName=ORF30%20protein
HQ404500.seq	GenBank	CDS	50376	50960	.	+	.	Name=ORF31;ID=34650;ncbiProteinId=YP_001129384.1;species=Human%20herpesvirus%208;geneProductName=ORF31%20protein
HQ404500.seq	GenBank	CDS	50927	52291	.	+	.	Name=ORF32;ID=34651;ncbiProteinId=YP_001129385.1;species=Human%20herpesvirus%208;geneProductName=tegument%20protein
HQ404500.seq	GenBank	CDS	52284	53288	.	+	.	Name=ORF33;ID=34652;ncbiProteinId=YP_001129386.1;species=Human%20herpesvirus%208;geneProductName=tegument%20protein
HQ404500.seq	GenBank	CDS	54197	55180	.	+	.	Name=ORF34;ID=34653;ncbiProteinId=YP_001129387.1;species=Human%20herpesvirus%208;geneProductName=ORF34%20protein
HQ404500.seq	GenBank	CDS	55161	55613	.	+	.	Name=ORF35;ID=34654;ncbiProteinId=YP_001129387.1;species=Human%20herpesvirus%208;geneProductName=tegument%20protein
HQ404500.seq	GenBank	CDS	55498	56832	.	+	.	Name=ORF36;ID=34655;ncbiProteinId=YP_001129389.1;species=Human%20herpesvirus%208;geneProductName=serine-threonine%20protein%20kinase
HQ404500.seq	GenBank	CDS	56795	58255	.	+	.	Name=ORF37;ID=34656;ncbiProteinId=YP_001129390.1;species=Human%20herpesvirus%208;geneProductName=deoxyribonuclease,%20SOX
HQ404500.seq	GenBank	CDS	58210	58395	.	+	.	Name=ORF38;ID=34657;ncbiProteinId=YP_001129391.1;species=Human%20herpesvirus%208;geneProductName=myristylated%20tegument%20protein%20anchored%20in%20envelope
HQ404500.seq	GenBank	CDS	58495	59697	.	-	.	Name=ORF39;ID=34658;ncbiProteinId=YP_001129392.1;species=Human%20herpesvirus%208;geneProductName=envelope%20glycoprotein%20gM
HQ404500.seq	GenBank	CDS	59830	61966	.	+	.	Name=ORF40;ID=34659;ncbiProteinId=YP_001129393.1;species=Human%20herpesvirus%208;geneProductName=subunit%20of%20helicase-primase%20complex
HQ404500.seq	GenBank	CDS	62658	64475	.	-	.	Name=ORF43;ID=34660;ncbiProteinId=YP_001129395.1;species=Human%20herpesvirus%208;geneProductName=portal%20protein
HQ404500.seq	GenBank	CDS	61958	62794	.	-	.	Name=ORF42;ID=34661;ncbiProteinId=YP_001129394.1;species=Human%20herpesvirus%208;geneProductName=tegument%20protein
HQ404500.seq	GenBank	CDS	64414	66780	.	+	.	Name=ORF44;ID=34662;ncbiProteinId=YP_001129396.1;species=Human%20herpesvirus%208;geneProductName=helicase%20subunit%20of%20helicase-primase%20complex
HQ404500.seq	GenBank	CDS	69695	70903	.	-	.	Name=ORF48;ID=34663;ncbiProteinId=YP_001129400.1;species=Human%20herpesvirus%208;geneProductName=ORF48%20protein
HQ404500.seq	GenBank	CDS	68934	69437	.	-	.	Name=ORF47;ID=34664;ncbiProteinId=YP_001129399.1;species=Human%20herpesvirus%208;geneProductName=envelope%20glycoprotein%20gL
HQ404500.seq	GenBank	CDS	68159	68926	.	-	.	Name=ORF46;ID=34665;ncbiProteinId=YP_001129398.1;species=Human%20herpesvirus%208;geneProductName=uracil-DNA%20glycosylase
HQ404500.seq	GenBank	CDS	66875	68098	.	-	.	Name=ORF45;ID=34666;ncbiProteinId=YP_001129397.1;species=Human%20herpesvirus%208;geneProductName=virion%20phosphoprotein
HQ404500.seq	GenBank	CDS	71118	74151	.	+	.	Name=ORF50;ID=34667;ncbiProteinId=YP_001129401.1;species=Human%20herpesvirus%208;geneProductName=RTA
HQ404500.seq	GenBank	CDS	71152	72060	.	-	.	Name=ORF49;ID=34668;ncbiProteinId=YP_001129402.1;species=Human%20herpesvirus%208;geneProductName=ORF49%20protein
HQ404500.seq	GenBank	CDS	74372	75313	.	+	.	Name=K8;ID=34669;ncbiProteinId=YP_001129403.1;species=Human%20herpesvirus%208;geneProductName=bZIP
HQ404500.seq	GenBank	CDS	75437	76217	.	+	.	Name=K8.1,%20ORF51;ID=34670;ncbiProteinId=YP_001129404.1;species=Human%20herpesvirus%208;geneProductName=envelope%20glycoprotein
HQ404500.seq	GenBank	CDS	76324	76719	.	-	.	Name=ORF52;ID=34671;ncbiProteinId=YP_001129405.1;species=Human%20herpesvirus%208;geneProductName=ORF52%20protein
HQ404500.seq	GenBank	CDS	76855	77187	.	-	.	Name=ORF53;ID=34672;ncbiProteinId=YP_001129406.1;species=Human%20herpesvirus%208;geneProductName=envelope%20glycoprotein%20gN
HQ404500.seq	GenBank	CDS	77258	78145	.	+	.	Name=ORF54;ID=34673;ncbiProteinId=YP_001129407.1;species=Human%20herpesvirus%208;geneProductName=deoxyuridine%20triphosphatase
HQ404500.seq	GenBank	CDS	78287	78970	.	-	.	Name=ORF55;ID=34674;ncbiProteinId=YP_001129408.1;species=Human%20herpesvirus%208;geneProductName=tegument%20protein
HQ404500.seq	GenBank	CDS	78958	81489	.	+	.	Name=ORF56;ID=34675;ncbiProteinId=YP_001129409.1;species=Human%20herpesvirus%208;geneProductName=primase%20subunit%20of%20helicase-primase%20complex
HQ404500.seq	GenBank	CDS	81592	83067	.	+	.	Name=ORF57;ID=34676;ncbiProteinId=YP_001129410.1;species=Human%20herpesvirus%208;geneProductName=post-transcriptional%20regulator
HQ404500.seq	GenBank	CDS	83383	84732	.	-	.	Name=K9;ID=34677;ncbiProteinId=YP_001129411.1;species=Human%20herpesvirus%208;geneProductName=vIRF-1%20protein
HQ404500.seq	GenBank	CDS	85597	88433	.	-	.	Name=vIRF-4;ID=34678;ncbiProteinId=YP_001129412.1;species=Human%20herpesvirus%208;geneProductName=vIRF-4%20protein
HQ404500.seq	GenBank	CDS	89123	90917	.	-	.	Name=vIRF-3;ID=34679;ncbiProteinId=YP_001129413.1;species=Human%20herpesvirus%208;geneProductName=vIRF-3%20protein
HQ404500.seq	GenBank	CDS	91487	93650	.	-	.	Name=v-IRF-2;ID=34680;ncbiProteinId=YP_001129414.1;species=Human%20herpesvirus%208;geneProductName=v-IRF-2%20protein
HQ404500.seq	GenBank	CDS	97341	99719	.	-	.	Name=ORF61;ID=34681;ncbiProteinId=YP_001129418.1;species=Human%20herpesvirus%208;geneProductName=ribonucleotide%20reductase%20large%20subunit
HQ404500.seq	GenBank	CDS	96395	97312	.	-	.	Name=ORF60;ID=34682;ncbiProteinId=YP_001129417.1;species=Human%20herpesvirus%208;geneProductName=ribonucleotide%20reductase%20small%20subunit
HQ404500.seq	GenBank	CDS	93996	95069	.	-	.	Name=ORF58;ID=34683;ncbiProteinId=YP_001129415.1;species=Human%20herpesvirus%208;geneProductName=multiple%20transmembrane%20protein
HQ404500.seq	GenBank	CDS	99724	100719	.	-	.	Name=ORF62;ID=34684;ncbiProteinId=YP_001129419.1;species=Human%20herpesvirus%208;geneProductName=capsid%20triplex%20protein
HQ404500.seq	GenBank	CDS	95074	96264	.	-	.	Name=ORF59;ID=34685;ncbiProteinId=YP_001129416.1;species=Human%20herpesvirus%208;geneProductName=DNA%20polymerase%20processivity%20subunit
HQ404500.seq	GenBank	CDS	100733	103519	.	+	.	Name=ORF63;ID=34686;ncbiProteinId=YP_001129420.1;species=Human%20herpesvirus%208;geneProductName=tegument%20protein
HQ404500.seq	GenBank	CDS	103525	111426	.	+	.	Name=ORF64;ID=34687;ncbiProteinId=YP_001129421.1;species=Human%20herpesvirus%208;geneProductName=large%20tegument%20protein
HQ404500.seq	GenBank	CDS	114082	114324	.	-	.	Name=ORF67A;ID=34688;ncbiProteinId=YP_001129425.1;species=Human%20herpesvirus%208;geneProductName=ORF67A%20protein
HQ404500.seq	GenBank	CDS	113212	114027	.	-	.	Name=ORF67;ID=34689;ncbiProteinId=YP_001129424.1;species=Human%20herpesvirus%208;geneProductName=capsid%20docking%20protein%20on%20nuclear%20lamina
HQ404500.seq	GenBank	CDS	111989	113278	.	-	.	Name=ORF66;ID=34690;ncbiProteinId=YP_001129423.1;species=Human%20herpesvirus%208;geneProductName=ORF66%20protein
HQ404500.seq	GenBank	CDS	111450	111962	.	-	.	Name=ORF65;ID=34691;ncbiProteinId=YP_001129422.1;species=Human%20herpesvirus%208;geneProductName=small%20capsid%20protein%20on%20hexon%20tips
HQ404500.seq	GenBank	CDS	114521	115924	.	+	.	Name=ORF68;ID=34692;ncbiProteinId=YP_001129426.1;species=Human%20herpesvirus%208;geneProductName=nuclear%20localization%20of%20capsids%20and%20DNA%20packaging
HQ404500.seq	GenBank	CDS	115957	116865	.	+	.	Name=ORF69;ID=34693;ncbiProteinId=YP_001129427.1;species=Human%20herpesvirus%208;geneProductName=ORF69%20protein
HQ404500.seq	GenBank	CDS	117438	117620	.	-	.	Name=K12;ID=34694;ncbiProteinId=YP_001129428.1;species=Human%20herpesvirus%208;geneProductName=KaposinA
HQ404500.seq	GenBank	CDS	121340	121906	.	-	.	Name=ORF71,%20K13;ID=34695;ncbiProteinId=YP_001129429.1;species=Human%20herpesvirus%208;geneProductName=vFlip
HQ404500.seq	GenBank	CDS	123004	126357	.	-	.	Name=ORF73;ID=34696;ncbiProteinId=YP_001129431.1;species=Human%20herpesvirus%208;geneProductName=LANA
HQ404500.seq	GenBank	CDS	121989	122762	.	-	.	Name=ORF72;ID=34697;ncbiProteinId=YP_001129430.1;species=Human%20herpesvirus%208;geneProductName=vCyclin
HQ404500.seq	GenBank	CDS	127175	127990	.	+	.	Name=K14;ID=34698;ncbiProteinId=YP_001129432.1;species=Human%20herpesvirus%208;geneProductName=vOX2
HQ404500.seq	GenBank	CDS	128432	129460	.	+	.	Name=ORF74;ID=34699;ncbiProteinId=YP_001129433.1;species=Human%20herpesvirus%208;geneProductName=vGPCR
HQ404500.seq	GenBank	CDS	129611	133501	.	-	.	Name=ORF75;ID=34700;ncbiProteinId=YP_001129434.1;species=Human%20herpesvirus%208;geneProductName=tegument%20protein
HQ404500.seq	GenBank	CDS	133736	135811	.	-	.	Name=K15;ID=34701;ncbiProteinId=YP_001129435.1;species=Human%20herpesvirus%208;geneProductName=LAMP
