# Supplementary material for: Epigenetic Landscape of Kaposi's Sarcoma-Associated Herpesvirus Genome in Classic Kaposi's Sarcoma Tissues
Source: PLoS Pathog. 2017 Jan 24;13(1):e1006167. doi: 10.1371/journal.ppat.1006167 (PMC5291540; doi:10.1371/journal.ppat.1006167)
Supplement: S1 Dataset — (XLS) [file ppat.1006167.s006.xls]

## Sheet: Case1 LANA_peaks.tss
Chromosome	PeakStart	PeakEnd	Distance	GeneStart	GeneEnd	ClosestTSS_ID	Symbol	Strand	length	summit	tags	#NAME?	fold_enrichment
chr1	16012	16465	19842	34554	36081	ENST00000417324	FAM138A	-	453	216	18	34.26	9.49
chr1	19918	20672	15786	34554	36081	ENST00000417324	FAM138A	-	754	530	38	80.49	7.5
chr1	22194	22547	13710	34554	36081	ENST00000417324	FAM138A	-	353	232	18	45.44	7.69
chr4	23784	24925	-28843	53198	68392	ENST00000509152	ZNF595	+	1141	904	59	40.55	4.78
chr9	25244	25657	10390	34394	35841	ENST00000449442	FAM138C	-	413	237	25	55.18	8.57
chr1	27548	28358	8128	34554	36081	ENST00000417324	FAM138A	-	810	346	33	48.05	6.92
chr1	32013	32831	3659	34554	36081	ENST00000417324	FAM138A	-	818	239	32	32.47	6.54
chr1	41146	41494	-5239	34554	36081	ENST00000417324	FAM138A	-	348	242	15	30.08	6.9
chr18	49945	51292	-1061	47390	49557	ENST00000308911	RP11-683L23.1	-	1347	495	69	68.22	7
chr4	50415	52608	-1686	53198	68392	ENST00000509152	ZNF595	+	2193	911	164	104.6	5.73
chr9	52810	53305	-17201	35028	35856	ENST00000305248	FAM138C	-	495	378	27	67.28	9.49
chr1	52884	53373	-12753	65882	69829	ENST00000534990	OR4F5	+	489	258	20	32.45	6.45
chr1	54398	54727	-11319	65882	69829	ENST00000534990	OR4F5	+	329	109	15	32.15	6.04
chr1	55472	56032	-10130	65882	69829	ENST00000534990	OR4F5	+	560	86	22	38.28	6.04
chr4	54987	60669	4618	53210	60296	ENST00000526473	ZNF595	+	5682	4147	385	207.83	6.4
chr1	62896	63681	-2593	65882	69829	ENST00000534990	OR4F5	+	785	248	35	64.24	6.9
chr12	64971	65954	-110468	175931	287626	ENST00000538872	IQSEC3	+	983	445	50	65.35	6.79
chr4	66475	67400	13727	53210	60296	ENST00000526473	ZNF595	+	925	254	49	35.52	4.41
chr9	74608	74885	-38890	35028	35856	ENST00000305248	FAM138C	-	277	89	13	32.92	9.49
chr12	80024	81390	-95224	175931	287626	ENST00000538872	IQSEC3	+	1366	275	66	47.83	4.39
chr12	86244	86644	-89487	175931	287626	ENST00000538872	IQSEC3	+	400	169	17	34.72	7.77
chr19	88005	88818	-10725	76222	77686	ENST00000448235	FAM138F	-	813	337	38	58.66	5.67
chr19	88872	89692	-11596	76222	77686	ENST00000448235	FAM138F	-	820	573	31	35.76	5.23
chr19	94647	95252	-12516	107466	111417	ENST00000442916	OR4F17	+	605	232	27	40.35	5.63
chr10	95222	96016	-90	92893	95529	ENST00000328974	RP11-631M21.2	-	794	383	38	78.85	9.49
chr19	95682	96675	-11287	107466	111417	ENST00000442916	OR4F17	+	993	127	44	72.81	7.45
chr19	97426	98565	-9470	107466	111417	ENST00000442916	OR4F17	+	1139	529	49	81.67	6.9
chr19	99606	100063	-7631	107466	111417	ENST00000442916	OR4F17	+	457	161	21	30.19	7.83
chr2	112793	113184	-66603	38814	46385	ENST00000327669	FAM110C	-	391	227	18	41	6.9
chr17	153296	153949	48953	62297	202576	ENST00000331302	RPH3AL	-	653	235	36	40.49	6.03
chr6	154537	154957	-48566	203313	206392	ENST00000381078	AL035696.1	+	420	238	17	31.23	7.5
chr18	159340	159817	1042	158536	211350	ENST00000400266	USP14	+	477	260	24	32.7	5.45
chr1	160787	161187	91896	69091	70008	ENST00000335137	OR4F5	+	400	162	21	34.41	5.62
chr4	171291	171674	118272	53210	60296	ENST00000526473	ZNF595	+	383	247	18	41.97	6.9
chr7	177774	178190	-14987	192969	300711	ENST00000313766	FAM20C	+	416	146	26	73.49	9.49
chr12	180368	180902	4586	176049	287620	ENST00000326261	IQSEC3	+	534	404	26	56.31	8.63
chr11	190073	191029	-2529	193080	194573	ENST00000342878	SCGB1C1	+	956	452	49	65.48	6.88
chr18	206108	206442	47739	158536	211350	ENST00000400266	USP14	+	334	98	14	31.59	8.63
chr5	215577	216109	1490	205988	217333	ENST00000441693	CCDC127	-	532	454	20	31.7	5.18
chr8	251940	252418	28847	261145	281026	ENST00000517765	RP11-63E5.6	-	478	222	19	36.64	6.9
chr12	257019	257388	62567	299252	319771	ENST00000397296	SLC6A12	-	369	215	16	32.94	10.35
chr5	266733	267162	-4788	271736	315089	ENST00000264933	PDCD6	+	429	225	18	36.71	9.49
chr9	268271	268567	-4631	273050	304703	ENST00000487230	DOCK8	+	296	116	13	30.6	6.04
chr18	293966	294552	-26200	214527	268059	ENST00000261600	THOC1	-	586	378	23	40.52	7.77
chr3	303508	304378	44725	259218	369906	ENST00000449294	CHL1	+	870	598	49	35.51	4.14
chr6	319325	320013	-26185	345854	350719	ENST00000419235	DUSP22	+	688	185	31	59.56	6.9
chr6	321145	321585	-24489	345854	350719	ENST00000419235	DUSP22	+	440	218	19	40.64	6.9
chr6	322545	323108	-23027	345854	350719	ENST00000419235	DUSP22	+	563	412	22	36.21	5.83
chr18	376393	376807	-108541	214527	268059	ENST00000261600	THOC1	-	414	182	18	38.33	10.35
chr6	378615	378934	-12964	391739	411447	ENST00000380956	IRF4	+	319	194	15	33.3	8.63
chr10	420985	421265	-1995	402180	419130	ENST00000540204	DIP2C	-	280	73	13	32.54	6.04
chr9	426072	426461	-44024	470291	746105	ENST00000382303	KANK1	+	389	248	16	30.87	6.04
chr18	432389	433241	67914	319355	500729	ENST00000400256	COLEC12	-	852	608	38	55.23	6.43
chr7	443733	444358	114091	540745	558137	ENST00000400761	PDGFA	-	625	175	23	37.02	7.77
chr10	446516	446961	-12989	410902	433749	ENST00000421992	DIP2C	-	445	203	17	30.29	6.04
chr18	460175	460598	40342	319355	500729	ENST00000400256	COLEC12	-	423	207	17	32.37	6.04
chr18	461716	462154	38794	319355	500729	ENST00000400256	COLEC12	-	438	233	17	30.94	6.9
chr2	510608	511016	164963	669189	675775	ENST00000355654	TMEM18	-	408	252	19	44.4	7.77
chr5	552237	552579	-27961	473425	524447	ENST00000264938	SLC9A3	-	342	189	21	31.26	6.5
chr3	615351	615628	184361	431128	447422	ENST00000445697	CHL1	+	277	103	14	38.76	6.9
chr3	616584	617499	185913	431128	447422	ENST00000445697	CHL1	+	915	624	42	76.97	9.17
chr18	618864	619444	2454	616700	650291	ENST00000338387	CLUL1	+	580	427	27	56.17	7.77
chr3	633744	633984	202736	431128	447422	ENST00000445697	CHL1	+	240	142	14	44.54	10.35
chr1	633619	634027	-11770	621059	622053	ENST00000332831	OR4F16	-	408	161	17	31.56	6.53
chr3	642302	642913	211479	431128	447422	ENST00000445697	CHL1	+	611	266	31	38.11	5.65
chr18	678426	678731	9425	672746	688004	ENST00000319815	ENOSF1	-	305	184	15	33.37	7.44
chr18	681942	682440	5813	672746	688004	ENST00000319815	ENOSF1	-	498	182	23	43.19	7.69
chr5	697646	698590	-4608	660883	693510	ENST00000360578	TPPP	-	944	263	38	49.72	4.72
chr5	742983	743565	23760	712197	767034	ENST00000382776	ZDHHC11B	-	582	494	27	40.2	5.41
chr5	743942	744544	22791	712197	767034	ENST00000382776	ZDHHC11B	-	602	393	33	50.17	5.29
chr5	757219	757867	9491	712197	767034	ENST00000382776	ZDHHC11B	-	648	192	25	39.48	6.9
chr8	758170	758548	-77120	614200	681239	ENST00000262109	ERICH1	-	378	284	17	37.15	6.9
chr5	775232	775555	-8326	711923	767067	ENST00000508859	ZDHHC11B	-	323	98	14	32.84	6.04
chr5	778696	779084	-11823	711923	767067	ENST00000508859	ZDHHC11B	-	388	227	23	65.24	9.49
chr5	799736	801119	-3835	795874	796592	ENST00000436502	AC026740.1	-	1383	948	68	108.84	9.02
chr5	803960	804245	-7510	795874	796592	ENST00000436502	AC026740.1	-	285	92	14	35.96	9.09
chr5	810651	811108	-14287	795874	796592	ENST00000436502	AC026740.1	-	457	227	19	38.79	8.63
chr5	811882	812388	-15543	795874	796592	ENST00000436502	AC026740.1	-	506	278	21	37.4	8.4
chr5	814754	815378	-18474	795874	796592	ENST00000436502	AC026740.1	-	624	360	25	41.63	7.77
chr5	816652	817254	-20361	795874	796592	ENST00000436502	AC026740.1	-	602	259	28	58.85	6.9
chr5	839423	839876	4166	839557	843816	ENST00000511539	ZDHHC11	-	453	262	20	39.22	8.63
chr10	878306	878597	-7267	858446	871184	ENST00000448368	LARP4B	-	291	215	13	31.19	6.04
chr16	896812	897283	41604	855443	863861	ENST00000301698	PRR25	+	471	305	30	39.2	5.18
chr18	941110	941720	36027	905388	909636	ENST00000269200	ADCYAP1	+	610	131	26	47.76	6.9
chr11	1016534	1018542	-1385	1013473	1016153	ENST00000532016	MUC6	-	2008	345	163	30.54	4.17
chr1	1034154	1035434	-6601	1025786	1028193	ENST00000427787	C1orf159	-	1280	259	72	64.79	5.69
chr9	1049806	1050237	-332	1050354	1057547	ENST00000382255	DMRT2	+	431	190	17	31.6	5.18
chr6	1053741	1054158	-26214	1080164	1105181	ENST00000314040	AL033381.1	+	417	221	21	37.57	6.95
chr17	1067391	1067907	15482	912923	1083131	ENST00000382259	ABR	-	516	213	23	42.95	7.14
chr9	1075072	1075545	23694	1051614	1057552	ENST00000259622	DMRT2	+	473	231	20	37.14	6.9
chr18	1075298	1075677	170099	905388	909636	ENST00000269200	ADCYAP1	+	379	144	19	48.17	7.77
chr8	1093796	1094100	-355583	1449531	1656641	ENST00000356067	DLGAP2	+	304	214	15	35.13	6.9
chr20	1101427	1101902	2384	1099280	1147334	ENST00000438768	PSMF1	+	475	231	22	47.18	7.77
chr7	1128265	1128495	657	1127723	1133446	ENST00000397088	GPER	+	230	131	12	33.42	8.63
chr6	1142277	1142618	62283	1080164	1105181	ENST00000314040	AL033381.1	+	341	219	15	30.82	7.77
chr18	1168569	1169066	190622	1272319	1359440	ENST00000269201	C18orf2	-	497	260	19	32.83	6.61
chr12	1207545	1207855	-6212	1213912	1354122	ENST00000536573	ERC1	+	310	178	14	34.39	8.63
chr3	1268015	1268356	133840	1134345	1445278	ENST00000350110	CNTN6	+	341	222	14	30.82	6.9
chr18	1273659	1274028	85596	1272319	1359440	ENST00000269201	C18orf2	-	369	275	17	38.2	6.9
chr12	1275175	1275575	61463	1213912	1354122	ENST00000536573	ERC1	+	400	167	17	31.56	7.2
chr9	1285134	1285546	233726	1051614	1057552	ENST00000259622	DMRT2	+	412	199	17	33.47	7.77
chr6	1289098	1289419	-23416	1312675	1314992	ENST00000296839	FOXQ1	+	321	78	14	33.07	6.9
chr1	1317570	1318332	-7076	1309110	1310875	ENST00000338338	AURKAIP1	-	762	269	44	51.37	7.11
chr5	1328133	1328550	13511	1317868	1341853	ENST00000507807	CLPTM1L	-	417	258	17	32.97	6.04
chr5	1332968	1334094	8322	1317868	1341853	ENST00000507807	CLPTM1L	-	1126	251	101	61.54	4.86
chr2	1366062	1366658	-50873	1417233	1443174	ENST00000382269	TPO	+	596	378	25	44.3	7.77
chr9	1372356	1372701	320914	1051614	1057552	ENST00000259622	DMRT2	+	345	115	14	30.4	5.18
chr4	1384688	1385231	-380	1385340	1389780	ENST00000324803	CRIPAK	+	543	193	20	30.78	6.9
chr4	1391538	1391929	3412	1388321	1389640	ENST00000382944	CRIPAK	+	391	295	18	41	8.63
chr6	1398856	1399306	9012	1390069	1395832	ENST00000259806	FOXF2	+	450	248	18	34.56	6.9
chr6	1413987	1414288	24068	1390069	1395832	ENST00000259806	FOXF2	+	301	177	13	30.03	6.9
chr12	1459087	1459411	-179808	1639057	1748875	ENST00000539198	WNT5B	+	324	158	16	37.48	8.47
chr10	1524730	1525151	254729	1228073	1779670	ENST00000381312	ADARB2	-	421	140	17	32.57	6.04
chr8	1531747	1532048	35087	1496810	1650151	ENST00000520901	DLGAP2	+	301	221	13	30.03	6.04
chr18	1542039	1542469	-182624	1269822	1359630	ENST00000334697	C18orf2	-	430	260	22	52.85	9.49
chr20	1558435	1558819	10651	1545030	1569278	ENST00000262929	SIRPB1	-	384	169	16	31.37	6.9
chr2	1559238	1559729	51934	1507549	1546499	ENST00000425083	TPO	+	491	220	21	40.24	9.49
chr10	1559472	1559738	220065	1228073	1779670	ENST00000381312	ADARB2	-	266	131	13	34.36	7.77
chr20	1595396	1595782	5043	1585621	1600632	ENST00000381596	SIRPB1	-	386	212	17	36.24	7.77
chr10	1624806	1625539	154497	1228073	1779670	ENST00000381312	ADARB2	-	733	450	30	50.05	7.77
chr3	1645146	1645494	-495177	2140497	2787371	ENST00000422330	CNTN4	+	348	166	14	30.08	8.63
chr1	1649042	1649591	6154	1647789	1655471	ENST00000479362	CDK11A	-	549	205	21	31.43	4.08
chr18	1670348	1670789	-310938	1269822	1359630	ENST00000334697	C18orf2	-	441	294	18	35.46	6.9
chr6	1687469	1688056	77081	1610681	1614127	ENST00000380874	FOXC1	+	587	99	22	33.28	7.38
chr18	1746087	1746402	-386614	1269822	1359630	ENST00000334697	C18orf2	-	315	117	15	33.78	8.63
chr9	1774650	1774910	-240562	2015342	2193624	ENST00000349721	SMARCA2	+	260	162	15	33.89	7.14
chr20	1857626	1858070	-17306	1875154	1920543	ENST00000400068	SIRPA	+	444	207	20	40.19	11.22
chr10	1884002	1884416	-104539	1228073	1779670	ENST00000381312	ADARB2	-	414	153	19	43.66	8.63
chr18	1898157	1898714	-538805	1269822	1359630	ENST00000334697	C18orf2	-	557	218	30	70.3	9.49
chr12	1905485	1905770	15265	1901953	1920893	ENST00000545595	CACNA2D4	-	285	162	13	31.92	6.04
chr6	1927241	1927730	248739	1624041	2176225	ENST00000530927	GMDS	-	489	227	21	37.57	8.15
chr18	1934103	1934378	-574610	1269822	1359630	ENST00000334697	C18orf2	-	275	98	16	45.24	10.35
chr9	1947603	1948147	-67467	2015342	2193624	ENST00000349721	SMARCA2	+	544	336	21	35.13	7.77
chr12	1983655	1984147	-20698	1901129	1963203	ENST00000537784	CACNA2D4	-	492	222	19	35.28	6.04
chr18	2025284	2025733	545999	2537524	2571508	ENST00000319888	METTL4	-	449	225	18	34.66	7.77
chr20	2026035	2026329	-51450	1959403	1974732	ENST00000539905	PDYN	-	294	205	15	36.42	7.77
chr18	2048070	2048464	523241	2537524	2571508	ENST00000319888	METTL4	-	394	166	17	35.36	7.77
chr1	2059287	2059594	-5636	2065077	2080363	ENST00000471018	PRKCZ	+	307	177	14	34.76	8.63
chr18	2091293	2091703	480010	2537524	2571508	ENST00000319888	METTL4	-	410	155	17	33.68	6.04
chr20	2105558	2106007	22228	2083554	2125168	ENST00000400064	STK35	+	449	207	18	34.66	6.9
chr3	2107660	2107903	-32715	2140497	2787371	ENST00000422330	CNTN4	+	243	102	14	44.03	9.49
chr18	2148599	2149050	422683	2537524	2571508	ENST00000319888	METTL4	-	451	262	22	50.11	7.77
chr2	2152600	2152912	182132	1795014	2334888	ENST00000428368	MYT1L	-	312	220	14	34.14	6.04
chr18	2169261	2169617	402069	2537524	2571508	ENST00000319888	METTL4	-	356	212	16	34.37	7.77
chr8	2225798	2226480	232955	1993184	2093379	ENST00000523438	MYOM2	+	682	496	26	34.14	7.14
chr8	2228603	2229021	235628	1993184	2093379	ENST00000523438	MYOM2	+	418	225	19	36.83	6.82
chr8	2229112	2229711	236227	1993184	2093379	ENST00000523438	MYOM2	+	599	136	25	38.32	7.03
chr18	2235472	2235998	335773	2537524	2571508	ENST00000319888	METTL4	-	526	262	21	36.78	6.9
chr5	2253961	2254328	-366794	1877928	1887350	ENST00000513692	IRX4	-	367	235	16	33.15	8.63
chr8	2257143	2258361	264568	1993184	2093379	ENST00000523438	MYOM2	+	1218	160	57	48.51	4.79
chr8	2258793	2259346	265885	1993184	2093379	ENST00000523438	MYOM2	+	553	351	23	43.75	6.9
chr6	2314653	2315175	-68988	1624041	2245926	ENST00000380815	GMDS	-	522	239	23	32.96	6.67
chr12	2334223	2334459	171612	2162729	2800459	ENST00000399595	CACNA1C	+	236	93	15	45.24	10.35
chr8	2368780	2369106	375759	1993184	2093379	ENST00000523438	MYOM2	+	326	180	14	32.49	7.77
chr16	2378368	2378752	12034	2325877	2390594	ENST00000301732	ABCA3	-	384	147	17	36.47	6.9
chr8	2396116	2396510	403129	1993184	2093379	ENST00000523438	MYOM2	+	394	212	17	35.36	7.77
chr20	2423761	2424190	27455	2442736	2451431	ENST00000339610	SNRPB	-	429	273	23	55.71	9.84
chr18	2467330	2467817	103934	2537524	2571508	ENST00000319888	METTL4	-	487	288	21	40.66	7.77
chr18	2508696	2509158	62581	2537524	2571508	ENST00000319888	METTL4	-	462	237	19	38.27	8.63
chr18	2511396	2511800	59910	2537524	2571508	ENST00000319888	METTL4	-	404	191	17	34.3	6.9
chr18	2517753	2518241	53511	2537524	2571508	ENST00000319888	METTL4	-	488	259	18	30.26	7.63
chr18	2547818	2548242	23478	2537524	2571508	ENST00000319888	METTL4	-	424	154	17	32.27	6.9
chr9	2553382	2553771	-68257	2621834	2654480	ENST00000382100	VLDLR	+	389	236	17	35.91	7.77
chr18	2557504	2557892	13810	2537524	2571508	ENST00000319888	METTL4	-	388	114	20	46.96	7.77
chr10	2577610	2577945	-531934	3109712	3178985	ENST00000381125	PFKP	+	335	226	16	32.22	6.15
chr8	2590165	2590638	597217	1993184	2093379	ENST00000523438	MYOM2	+	473	226	18	32.37	6.9
chr12	2611489	2611971	53588	2558142	2807115	ENST00000322367	CACNA1C	+	482	240	18	31.55	7.77
chr9	2613927	2614393	-7674	2621834	2654480	ENST00000382100	VLDLR	+	466	208	18	33.02	9.49
chr6	2622453	2622796	12212	2622147	2634837	ENST00000296847	C6orf195	-	343	256	15	30.61	6.9
chr12	2629502	2629829	71523	2558142	2807115	ENST00000322367	CACNA1C	+	327	227	16	37.84	8.63
chr10	2633013	2633336	-476537	3109712	3178985	ENST00000381125	PFKP	+	323	230	14	32.84	6.04
chr12	2648243	2649037	90498	2558142	2807115	ENST00000322367	CACNA1C	+	794	223	60	34.36	3.97
chr12	2653015	2653393	95062	2558142	2807115	ENST00000322367	CACNA1C	+	378	174	16	31.99	9.49
chr12	2712526	2712839	154540	2558142	2807115	ENST00000322367	CACNA1C	+	313	166	15	34.02	6.9
chr10	2723513	2723832	-386039	3109712	3178985	ENST00000381125	PFKP	+	319	117	14	33.3	6.9
chr18	2723358	2723899	67742	2655886	2784877	ENST00000261598	SMCHD1	+	541	211	23	45	6.9
chr19	2723828	2724440	-2744	2714566	2721390	ENST00000323469	DIRAS1	-	612	408	22	33.75	6.04
chr20	2738762	2739058	6146	2732764	2740753	ENST00000539912	EBF4	+	296	97	15	36.16	6.9
chr7	2817625	2817876	-14976	2768200	2802774	ENST00000396960	GNA12	-	251	129	12	30.56	7.77
chr6	2852437	2852994	-10475	2832566	2842240	ENST00000380739	SERPINB1	-	557	240	22	38.07	5.98
chr9	2870277	2870664	-26229	2804164	2844241	ENST00000397885	KIAA0020	-	387	140	16	31.07	7.77
chr3	2874050	2874406	-33874	2908102	3098039	ENST00000358480	CNTN4	+	356	264	19	51.45	7.77
chr8	2882501	2882945	384406	2792992	3267129	ENST00000335551	CSMD1	-	444	285	23	56.75	9.49
chr10	2956303	2956736	-153192	3109712	3178985	ENST00000381125	PFKP	+	433	231	17	31.41	7.77
chr18	2958450	2958850	24221	2954514	2982871	ENST00000455221	LPIN2	-	400	232	19	45.4	7.77
chr16	2976780	2977157	-9561	2986530	3001208	ENST00000344592	FLYWCH1	+	377	254	17	35.76	7.5
chr3	2977303	2977640	35076	2942395	2969315	ENST00000473845	CNTN4	+	337	244	14	31.26	6.9
chr18	2995264	2995545	-12533	2954514	2982871	ENST00000455221	LPIN2	-	281	99	14	30.99	7.14
chr7	3043179	3043506	40136	2987210	3083479	ENST00000356408	CARD11	-	327	246	14	31.09	5.83
chr9	3047259	3047534	-203155	2804164	2844241	ENST00000397885	KIAA0020	-	275	178	13	33.15	6.9
chr17	3192638	3193086	3014	3194929	3195876	ENST00000323404	OR3A1	-	448	252	18	32.5	6.56
chr18	3210473	3210903	9418	3066805	3220106	ENST00000261606	MYOM1	-	430	174	18	36.6	6.9
chr10	3229951	3230400	-15172	3179922	3215003	ENST00000380989	PITRM1	-	449	353	19	35.65	6.35
chr18	3250386	3250831	-1664	3252273	3256233	ENST00000536605	MYL12A	+	445	205	20	40.08	7.77
chr18	3255271	3255748	3236	3252273	3256233	ENST00000536605	MYL12A	+	477	189	21	41.72	7.77
chr17	3341493	3341807	-4515	3336164	3337135	ENST00000248384	OR1E2	-	314	182	14	33.9	6.04
chr6	3350201	3350670	89216	3284108	3439652	ENST00000467177	SLC22A23	-	469	193	18	32.74	7.77
chr9	3359232	3359426	-12565	3323961	3346764	ENST00000420720	RFX3	-	194	97	10	31.69	8.63
chr10	3453280	3453708	-238491	3179922	3215003	ENST00000380989	PITRM1	-	428	145	41	92.25	10.46
chr6	3460114	3460434	-3018	3269196	3457256	ENST00000436008	SLC22A23	-	320	105	14	33.19	6.04
chr5	3531981	3532301	-64027	3596168	3601517	ENST00000302006	IRX1	+	320	96	14	33.19	6.04
chr6	3532248	3532593	-75164	3269196	3457256	ENST00000436008	SLC22A23	-	345	99	15	30.4	7.77
chr4	3548317	3548884	-14314	3508103	3534286	ENST00000500728	LRPAP1	-	567	382	25	47.27	6.9
chr10	3556621	3556973	270588	3822519	3827385	ENST00000469435	KLF6	-	352	238	16	34.83	8.63
chr7	3560834	3561168	219782	3341219	4306040	ENST00000389531	SDK1	+	334	252	14	31.59	6.04
chr5	3566319	3566614	-29701	3596168	3601517	ENST00000302006	IRX1	+	295	178	14	36.29	8.63
chr20	3570324	3570721	73523	3639939	3644046	ENST00000290417	GFRA4	-	397	93	19	30.37	4.38
chr4	3590662	3591308	12389	3578596	3592712	ENST00000404649	RP3-368B9.1	+	646	248	29	31.93	4.88
chr4	3592578	3593474	14430	3578596	3592712	ENST00000404649	RP3-368B9.1	+	896	389	42	74.96	7.2
chr4	3594596	3595326	16365	3578596	3592712	ENST00000404649	RP3-368B9.1	+	730	532	29	42.58	6.92
chr7	3606409	3606743	265357	3341219	4306040	ENST00000389531	SDK1	+	334	185	14	31.59	6.9
chr4	3621912	3622496	43608	3578596	3592712	ENST00000404649	RP3-368B9.1	+	584	353	25	35.97	6.57
chr4	3628067	3628451	49663	3578596	3592712	ENST00000404649	RP3-368B9.1	+	384	238	17	34.98	7.5
chr17	3713206	3713686	-8909	3617920	3704537	ENST00000263087	ITGAE	-	480	261	20	36.44	6.04
chr18	3715294	3715752	121411	3594112	3598350	ENST00000317114	AP002478.1	+	458	187	20	38.69	6.04
chr3	3780388	3780710	-60572	3841121	3889387	ENST00000319331	LRRN1	+	322	88	15	32.95	6.04
chr18	3815221	3815807	29782	3502137	3845296	ENST00000400145	DLGAP1	-	586	369	23	36.86	5.65
chr4	3816564	3816928	48621	3768125	3770251	ENST00000330055	ADRA2C	+	364	186	25	52.86	9.1
chr18	3824821	3825204	20283	3502137	3845296	ENST00000400145	DLGAP1	-	383	209	17	36.58	8.63
chr18	3840619	3840917	4528	3502137	3845296	ENST00000400145	DLGAP1	-	298	97	13	30.37	6.04
chr8	3848665	3848976	40801	2795621	3889622	ENST00000318252	CSMD1	-	311	220	14	34.27	6.04
chr9	3850569	3850856	294480	4118745	4145193	ENST00000462164	GLIS3	-	287	192	13	31.67	6.04
chr18	3869979	3870322	4123	3496030	3874274	ENST00000400149	DLGAP1	-	343	89	15	30.61	6.9
chr16	3919649	3920095	10249	3775055	3930121	ENST00000323508	CREBBP	-	446	228	18	34.96	6.04
chr18	3936275	3936612	-56308	3496030	3880135	ENST00000315677	DLGAP1	-	337	240	15	31.26	9.49
chr11	3947687	3948111	-20674	3968573	4076795	ENST00000532990	STIM1	+	424	226	17	32.27	6.9
chr18	3962800	3963164	-82847	3496030	3880135	ENST00000315677	DLGAP1	-	364	122	18	44.41	7.77
chr17	3991079	3991427	55061	3907739	4046314	ENST00000381638	ZZEF1	-	348	180	14	30.08	8.63
chr9	4017241	4017769	127688	4118745	4145193	ENST00000462164	GLIS3	-	528	289	21	36.59	7.77
chr18	4039124	4039592	111932	3502217	4151290	ENST00000515196	DLGAP1	-	468	224	18	32.83	6.9
chr20	4059284	4059750	-3705	4050799	4055812	ENST00000379526	RP11-352D3.2	-	466	280	18	33.02	6.9
chr11	4089113	4089545	-6420	4095749	4112899	ENST00000526596	STIM1	+	432	267	17	31.5	6.9
chr9	4105404	4105699	39641	4118745	4145193	ENST00000462164	GLIS3	-	295	94	13	30.72	6.9
chr11	4108947	4109416	-6857	4116039	4160106	ENST00000300738	RRM1	+	469	218	20	37.55	7.77
chr10	4121911	4122359	-294662	3818189	3827473	ENST00000542957	KLF6	-	448	196	17	30.02	6.9
chr9	4131691	4131992	13351	4118745	4145193	ENST00000462164	GLIS3	-	301	184	13	30.03	6.9
chr12	4144372	4144768	-161962	3938140	3982608	ENST00000450737	PARP11	-	396	132	16	30.18	6.9
chr18	4147716	4148181	3341	3502217	4151290	ENST00000515196	DLGAP1	-	465	371	20	37.96	6.9
chr3	4164976	4165374	-179813	4344988	4359251	ENST00000358065	SETMAR	+	398	99	18	40.16	6.9
chr17	4179133	4179570	-12077	4097775	4167274	ENST00000433651	ANKFY1	-	437	208	19	36.56	10.24
chr4	4190143	4190790	38149	4190530	4228616	ENST00000296358	OTOP1	-	647	152	25	41.06	6.56
chr20	4217053	4217229	12580	4201329	4229721	ENST00000379453	ADRA1D	-	176	88	10	31.69	8.63
chr9	4234093	4234465	64217	4118745	4298496	ENST00000481827	GLIS3	-	372	135	17	32.94	6.15
chr8	4260879	4261361	-371498	2795621	3889622	ENST00000318252	CSMD1	-	482	89	25	57.38	8.63
chr18	4269916	4270374	-118855	3502217	4151290	ENST00000515196	DLGAP1	-	458	312	21	43.84	6.9
chr7	4293128	4293458	302741	3990552	3997919	ENST00000426596	SDK1	+	330	149	14	32.04	6.9
chr6	4318410	4318758	-182753	4115940	4135831	ENST00000361538	ECI2	-	348	190	14	30.08	6.04
chr5	4325326	4325628	729309	3596168	3601517	ENST00000302006	IRX1	+	302	97	14	35.39	6.04
chr9	4351993	4352356	-52258	4118745	4299916	ENST00000477901	GLIS3	-	363	263	18	44.54	9.49
chr20	4420844	4421112	-191257	4201329	4229721	ENST00000379453	ADRA1D	-	268	188	13	34.09	6.04
chr9	4424097	4424574	-66108	4490444	4587469	ENST00000262352	SLC1A1	+	477	283	19	35.11	7.5
chr20	4424999	4425310	-195433	4201329	4229721	ENST00000379453	ADRA1D	-	311	189	14	34.27	6.9
chr18	4438807	4439119	-287673	3502217	4151290	ENST00000515196	DLGAP1	-	312	99	14	34.14	7.77
chr8	4499778	4500196	351951	2986334	4851938	ENST00000539096	CSMD1	-	418	243	17	32.87	7.77
chr12	4517192	4517535	-28469	4477393	4488894	ENST00000237837	FGF23	-	343	124	14	30.61	7.77
chr1	4555329	4555718	-159268	4714792	4837854	ENST00000378190	AJAP1	+	389	202	16	30.87	8.63
chr18	4580366	4580801	-429293	3502217	4151290	ENST00000515196	DLGAP1	-	435	339	21	46.57	6.9
chr9	4581010	4581408	8874	4572335	4585557	ENST00000422398	SLC1A1	+	398	169	18	40.16	7.77
chr5	4583299	4583632	-556977	5140443	5320417	ENST00000274181	ADAMTS16	+	333	211	15	31.7	8.63
chr6	4591141	4591534	-115055	4706393	4955781	ENST00000328908	CDYL	+	393	182	16	30.47	8.63
chr18	4597410	4597753	-446291	3502217	4151290	ENST00000515196	DLGAP1	-	343	158	14	30.61	6.04
chr11	4600596	4601148	-1822	4592653	4599050	ENST00000307616	C11orf40	-	552	380	22	39.03	6.04
chr18	4627356	4627892	-476334	3502217	4151290	ENST00000515196	DLGAP1	-	536	373	21	35.85	6.04
chr18	4634987	4635380	-483893	3502217	4151290	ENST00000515196	DLGAP1	-	393	189	20	46.31	10.35
chr1	4650982	4651298	-63652	4714792	4837854	ENST00000378190	AJAP1	+	316	217	14	33.66	6.04
chr20	4661713	4662104	-4973	4666882	4682236	ENST00000379440	PRNP	+	391	196	17	30.89	6.92
chr4	4673576	4673847	-129638	4426900	4544073	ENST00000507908	STX18	-	271	96	13	33.7	6.9
chr3	4675022	4675340	117005	4558176	4889079	ENST00000443694	ITPR1	+	318	130	16	39.01	7.77
chr2	4677096	4677592	877175	3800169	3817001	ENST00000399143	DCDC2C	+	496	200	22	44.78	6.9
chrX	4692286	4692613	-930551	3735569	3761898	ENST00000425492	RP11-706O15.1	-	327	191	16	37.84	12.08
chr18	4723539	4724023	409390	5132758	5133171	ENST00000400144	AP005380.1	-	484	236	19	36.05	6.9
chr4	4729124	4729611	-132025	4861393	4865663	ENST00000382723	MSX1	+	487	255	21	40.66	7.77
chr11	4739376	4739844	8775	4730835	4731698	ENST00000357170	AC103710.1	+	468	223	19	37.65	8.63
chr18	4746251	4746836	386627	5132758	5133171	ENST00000400144	AP005380.1	-	585	418	26	44.7	6.3
chr18	4761653	4762040	371324	5132758	5133171	ENST00000400144	AP005380.1	-	387	289	17	36.13	6.9
chr12	4841828	4842278	12546	4829507	4881892	ENST00000252318	GALNT8	+	450	223	18	34.56	7.77
chr3	4855246	4855553	72072	4855981	4927472	ENST00000449914	AC018816.3	-	307	216	14	34.76	6.04
chr11	4855377	4855762	13018	4842551	4843686	ENST00000322110	OR51F2	+	385	259	17	36.36	6.9
chr2	4907815	4908335	-924724	5832799	5841516	ENST00000322002	SOX11	+	520	296	21	30.19	5.94
chr9	4929697	4930260	-55107	4985086	5126814	ENST00000539801	JAK2	+	563	226	21	38	5.18
chr11	4993206	4993615	-16013	5009424	5013657	ENST00000300762	MMP26	+	409	180	17	33.78	9.49
chr1	4999253	4999957	284500	4715105	4843850	ENST00000378191	AJAP1	+	704	398	47	97.81	10.24
chr4	5015987	5016549	4896	5016554	5021164	ENST00000506508	CYTL1	-	562	139	27	58.33	7.77
chr4	5027217	5027548	-6183	5016313	5021199	ENST00000307746	CYTL1	-	331	145	14	31.92	9.49
chr18	5066493	5066881	66484	5132758	5133171	ENST00000400144	AP005380.1	-	388	127	16	30.97	5.18
chr18	5068391	5068934	64508	5132758	5133171	ENST00000400144	AP005380.1	-	543	326	22	39.9	6.04
chr12	5081825	5082207	61471	5020545	5022032	ENST00000228858	KCNA1	+	382	132	17	36.69	7.77
chr1	5090587	5090964	375670	4715105	4843850	ENST00000378191	AJAP1	+	377	186	16	32.09	6.04
chr4	5121812	5122240	-19261	5141287	5502721	ENST00000512636	STK32B	+	428	156	17	31.89	9.49
chr5	5147285	5147651	7025	5140443	5320417	ENST00000536857	ADAMTS16	+	366	112	16	30.61	8.06
chr5	5150508	5151009	10315	5140443	5320417	ENST00000536857	ADAMTS16	+	501	268	21	39.22	10.35
chr18	5152366	5152798	-19411	5132758	5133171	ENST00000400144	AP005380.1	-	432	173	20	39.84	5.83
chr6	5168856	5169187	83301	5085720	5087455	ENST00000405617	PPP1R3G	+	331	186	14	31.92	6.9
chr18	5169438	5169709	27681	5143672	5197255	ENST00000434239	C18orf42	-	271	98	14	39.62	8.63
chr20	5173294	5173639	-66194	5095599	5107272	ENST00000379160	PCNA	-	345	115	16	35.64	7.77
chr4	5202339	5202693	61153	5141363	5502715	ENST00000510398	STK32B	+	354	144	16	34.6	9.49
chr6	5218822	5219110	42000	5108657	5260966	ENST00000464010	LYRM4	-	288	112	13	31.55	6.04
chr10	5230331	5230822	-3432	5203694	5227144	ENST00000334314	AKR1CL1	-	491	283	19	35.38	7.77
chr3	5246767	5247165	16932	5230034	5252983	ENST00000445686	EDEM1	+	398	158	17	34.93	7.77
chr1	5281032	5281456	566139	4715105	4843850	ENST00000378191	AJAP1	+	424	188	17	32.27	7.77
chr10	5327026	5327364	-79777	5406972	5416169	ENST00000380433	UCN3	+	338	131	14	31.15	6.04
chr10	5339652	5340009	-67141	5406972	5416169	ENST00000380433	UCN3	+	357	260	17	39.66	8.63
chr3	5342359	5342670	112480	5230034	5252983	ENST00000445686	EDEM1	+	311	84	14	34.27	6.04
chr20	5376850	5377147	-79620	5282317	5297378	ENST00000546004	PROKR2	-	297	209	14	35.67	6.84
chr5	5395729	5396117	-26884	5422807	5490347	ENST00000296564	KIAA0947	+	388	283	18	41.36	6.9
chr2	5458921	5459326	-373675	5832799	5841516	ENST00000322002	SOX11	+	405	120	17	34.19	6.04
chr19	5481249	5481539	25968	5455426	5456867	ENST00000222033	ZNRF4	+	290	143	13	30.69	6.78
chr16	5572212	5572666	-424630	5134305	5147809	ENST00000427587	FAM86A	-	454	95	19	39.11	6.04
chr8	5581049	5581474	-682851	6264113	6501144	ENST00000344683	MCPH1	+	425	144	18	37.13	6.9
chr3	5606835	5607151	376959	5230034	5252983	ENST00000445686	EDEM1	+	316	80	17	45.19	8.63
chr6	5622746	5623135	218165	5404775	5432043	ENST00000445533	FARS2	+	389	204	16	30.87	6.9
chr18	5645648	5646242	-15305	5397392	5630640	ENST00000542652	EPB41L3	-	594	368	24	39.77	6.04
chr10	5670938	5671209	37467	5680831	5708541	ENST00000357700	ASB13	-	271	173	13	33.7	8.63
chr6	5704167	5704487	299552	5404775	5432043	ENST00000445533	FARS2	+	320	99	14	33.19	6.04
chr18	5717971	5718296	-87493	5397392	5630640	ENST00000542652	EPB41L3	-	325	158	17	43.9	9.49
chr1	5726924	5727696	294584	5948638	6021894	ENST00000378160	NPHP4	-	772	672	52	61.6	6.09
chr1	5728222	5729494	293036	5948638	6021894	ENST00000378160	NPHP4	-	1272	239	98	38.28	4.58
chr1	5729686	5731171	291465	5948638	6021894	ENST00000378160	NPHP4	-	1485	672	133	85.28	7.35
chr7	5732497	5733135	88435	5800642	5821251	ENST00000416985	RNF216	-	638	540	23	35.93	6.04
chr7	5741051	5741430	80010	5800642	5821251	ENST00000416985	RNF216	-	379	135	17	37.04	6.9
chr4	5745387	5745727	32615	5712942	5760038	ENST00000509451	EVC	+	340	209	14	30.93	6.9
chr12	5754114	5754521	-80513	5671826	5673804	ENST00000543568	ANO2	-	407	93	18	39.12	6.9
chr2	5768237	5768971	-64195	5832799	5841516	ENST00000322002	SOX11	+	734	227	26	33.85	7.38
chr2	5774306	5774944	-58174	5832799	5841516	ENST00000322002	SOX11	+	638	202	28	46.03	6.06
chr2	5780894	5781458	-51623	5832799	5841516	ENST00000322002	SOX11	+	564	242	28	49.36	8.45
chr18	5847825	5848162	44109	5890184	5892103	ENST00000383490	TMEM200C	-	337	163	14	30.38	6.74
chr6	5853771	5854252	153188	5998232	6007200	ENST00000244766	NRN1	-	481	227	22	46.48	8.63
chr1	5865144	5865460	156592	5948638	6021894	ENST00000378160	NPHP4	-	316	99	14	33.66	7.77
chr12	5873081	5873424	-24118	5724350	5849134	ENST00000545860	ANO2	-	343	122	14	30.61	6.9
chr9	5875549	5875886	-15084	5890802	5910606	ENST00000381477	MLANA	+	337	93	14	30.6	7.63
chr17	5895179	5895652	-78518	5973934	6027745	ENST00000317744	WSCD1	+	473	230	19	37.14	8.63
chr18	5911372	5911804	-19485	5890184	5892103	ENST00000383490	TMEM200C	-	432	212	17	31.5	7.77
chr16	5928583	5928980	-140313	6069095	7703848	ENST00000547605	RBFOX1	+	397	225	16	30.08	6.04
chr1	5940007	5940312	81734	5948638	6021894	ENST00000378160	NPHP4	-	305	146	14	35.01	7.77
chr16	5976517	5976999	-92337	6069095	7703848	ENST00000547605	RBFOX1	+	482	332	20	36.25	6.04
chr18	5985974	5986582	-94175	5890184	5892103	ENST00000383490	TMEM200C	-	608	424	24	38.5	6.04
chr17	6005564	6005880	31294	5974428	6024620	ENST00000539421	WSCD1	+	316	89	14	33.66	7.77
chr6	6077142	6077602	-70172	5998232	6007200	ENST00000244766	NRN1	-	460	248	18	32.07	8.33
chr10	6086727	6086966	17406	6054760	6104253	ENST00000256876	IL2RA	-	239	97	14	44.71	10.35
chr18	6114866	6115501	126214	5954713	6241398	ENST00000535782	L3MBTL4	-	635	440	24	36.18	6.9
chr18	6120918	6121247	120315	5954713	6241398	ENST00000535782	L3MBTL4	-	329	230	14	32.15	7.77
chr16	6153575	6154093	84130	6069704	7759783	ENST00000422070	RBFOX1	+	518	243	22	42.41	7.77
chr18	6223501	6223842	17726	5954713	6241398	ENST00000535782	L3MBTL4	-	341	106	14	30.82	6.04
chr16	6224684	6225124	155200	6069704	7759783	ENST00000422070	RBFOX1	+	440	284	17	30.75	6.04
chr16	6335423	6335862	-197537	6533180	7759778	ENST00000535565	RBFOX1	+	439	137	18	35.67	6.04
chr16	6347836	6348175	-185174	6533180	7759778	ENST00000535565	RBFOX1	+	339	210	14	31.04	6.9
chr10	6383774	6384311	-8235	6392278	6394723	ENST00000391437	AL137145.1	+	537	225	30	73.16	12.08
chr18	6406852	6407145	7911	6029386	6414910	ENST00000400104	L3MBTL4	-	293	73	13	30.96	6.04
chr9	6417191	6417528	-3671	6421031	6477654	ENST00000450508	UHRF2	+	337	238	16	36.6	8.63
chr20	6420575	6421012	-316602	6057085	6104191	ENST00000339538	FERMT1	-	437	242	19	40.97	7.77
chr3	6437282	6437711	-374259	6811756	7348296	ENST00000448328	GRM7	+	429	183	18	36.67	8.62
chr11	6447820	6448157	-7344	6416355	6440644	ENST00000311051	APBB1	-	337	243	14	31.26	7.77
chr9	6496810	6497128	-26594	6467618	6470375	ENST00000355513	C9orf38	-	318	222	15	33.42	6.04
chr18	6506045	6506420	-91322	6029386	6414910	ENST00000400104	L3MBTL4	-	375	157	16	31.93	8.55
chr3	6517275	6517616	-294310	6811756	7348296	ENST00000448328	GRM7	+	341	157	14	30.82	6.04
chr8	6540606	6540992	-25079	6565878	6617184	ENST00000285518	AGPAT5	+	386	158	18	36.29	6.92
chr18	6544198	6544553	-129465	6029386	6414910	ENST00000400104	L3MBTL4	-	355	151	23	71.01	12.94
chr17	6554079	6554236	796	6546635	6554954	ENST00000225728	MED31	-	157	78	10	45	8.63
chr11	6580181	6580662	257	6580164	6585249	ENST00000526027	DNHD1	+	481	191	20	36.34	5.18
chr18	6585900	6586376	-143683	6729821	6898718	ENST00000400091	ARHGAP28	+	476	184	20	31.54	5.38
chr18	6598378	6598858	-131203	6729821	6898718	ENST00000400091	ARHGAP28	+	480	196	20	36.44	6.9
chr18	6607639	6607942	-122030	6729821	6898718	ENST00000400091	ARHGAP28	+	303	93	14	35.26	6.04
chr20	6617706	6618054	-130431	6748311	6760910	ENST00000378827	BMP2	+	348	192	14	30.08	6.9
chr18	6632389	6632778	-97237	6729821	6898718	ENST00000400091	ARHGAP28	+	389	105	16	30.87	6.04
chr20	6633369	6633867	-114693	6748311	6760910	ENST00000378827	BMP2	+	498	163	22	44.56	6.04
chr18	6650642	6651146	-78927	6729821	6898718	ENST00000400091	ARHGAP28	+	504	296	22	43.9	6.04
chr19	6663367	6663940	6945	6663148	6670599	ENST00000326176	TNFSF14	-	573	283	44	108.54	17.22
chr11	6670283	6670722	6582	6642556	6677085	ENST00000299441	DCHS1	-	439	301	18	35.67	6.04
chr6	6705520	6705857	116760	6588928	6655214	ENST00000230568	LY86	+	337	97	14	31.26	6.04
chr2	6711079	6711545	294515	6988447	7005827	ENST00000256722	CMPK2	-	466	278	18	33.02	6.04
chr17	6721657	6722136	13128	6702980	6735025	ENST00000535086	TEKT1	-	479	254	21	33.91	7.41
chr18	6764759	6765307	-8968	6774001	6837377	ENST00000532723	ARHGAP28	+	548	395	26	54.61	8.63
chr11	6789260	6789896	708	6789218	6790286	ENST00000338569	OR2AG2	-	636	404	65	259.31	25.88
chr2	6792365	6792852	213218	6988447	7005827	ENST00000256722	CMPK2	-	487	280	20	35.76	6.9
chr16	6795233	6795475	-28456	6823810	7760846	ENST00000547338	RBFOX1	+	242	143	12	31.75	6.9
chr20	6805857	6806157	57696	6748311	6760910	ENST00000378827	BMP2	+	300	200	13	30.14	6.04
chr9	6819562	6819886	61606	6758118	7165355	ENST00000536108	KDM4C	+	324	170	14	32.72	6.04
chr5	6820218	6820562	105645	6714745	6737737	ENST00000515721	PAPD7	+	344	234	15	30.5	6.9
chr8	6826486	6826767	9529	6835171	6836156	ENST00000382679	DEFA1	-	281	97	13	32.41	6.9
chr8	6829815	6830076	6210	6835171	6836156	ENST00000382679	DEFA1	-	261	122	14	41.13	9.49
chr8	6839526	6839981	-2151	6835172	6837602	ENST00000382692	DEFA1	-	455	174	19	39	6.04
chr20	6839496	6840050	91462	6748311	6760910	ENST00000378827	BMP2	+	554	436	23	43.65	6.9
chr2	6860716	6861145	144896	6988447	7005827	ENST00000256722	CMPK2	-	429	341	18	36.71	6.04
chr8	6861491	6862070	-5063	6854288	6856717	ENST00000382689	DEFA1B	-	579	386	24	41.18	6.9
chr16	6864418	6864805	40801	6823810	7760846	ENST00000547338	RBFOX1	+	387	206	17	34.65	6.67
chr8	6872406	6873225	2962	6854309	6875778	ENST00000535841	DEFA1B	-	819	100	30	46.86	6.9
chr9	6897045	6897681	-28138	6925501	7175347	ENST00000428870	KDM4C	+	636	187	24	36.1	6.9
chr4	6909800	6910393	-872	6910969	6925498	ENST00000444368	TBC1D14	+	593	434	24	39.86	8.63
chr10	6910032	6910443	-287974	6469105	6622263	ENST00000263125	PRKCQ	-	411	165	17	33.57	8.63
chr19	6912147	6912414	24681	6887599	6940445	ENST00000450315	EMR1	+	267	92	13	30.47	7.75
chr10	6958539	6958885	-336449	6469105	6622263	ENST00000263125	PRKCQ	-	346	250	14	30.29	7.77
chr10	6959071	6959414	-336979	6469105	6622263	ENST00000263125	PRKCQ	-	343	137	15	30.61	6.9
chr18	6970317	6970790	-4340	6956431	6966213	ENST00000344342	LAMA1	-	473	242	19	31.82	5.38
chr4	6987868	6988222	-844	6988889	7034841	ENST00000451522	TBC1D14	+	354	256	16	34.6	8.63
chr8	7076574	7076902	143752	7215498	7220490	ENST00000400078	ZNF705G	-	328	232	14	32.26	6.9
chr7	7096202	7096700	-100114	7196565	7278059	ENST00000429911	C1GALT1	+	498	87	20	34.72	5.18
chr1	7126601	7127132	281275	6845591	7826582	ENST00000439411	CAMTA1	+	531	434	23	46.07	6.9
chr6	7128428	7128735	-10896	7139478	7230666	ENST00000483150	RREB1	+	307	103	14	32.51	6.5
chr18	7131712	7132083	-14084	6941743	7117813	ENST00000389658	LAMA1	-	371	164	17	30.59	5.8
chr18	7164421	7164903	-46849	6941743	7117813	ENST00000389658	LAMA1	-	482	164	20	35.4	5.93
chr18	7166235	7166681	-48645	6941743	7117813	ENST00000389658	LAMA1	-	446	263	19	39.97	6.04
chr20	7172108	7172433	423959	6748311	6760910	ENST00000378827	BMP2	+	325	168	16	38.1	7.77
chr3	7203681	7203877	-240958	7444737	7620177	ENST00000445087	GRM7	+	196	98	10	31.69	8.63
chr6	7211687	7212032	72381	7139478	7230666	ENST00000483150	RREB1	+	345	256	14	30.4	6.04
chr8	7220315	7220835	-85	7215498	7220490	ENST00000400078	ZNF705G	-	520	293	22	30.44	6.16
chr8	7224747	7225807	-4787	7215498	7220490	ENST00000400078	ZNF705G	-	1060	235	49	39.03	4.21
chr8	7236118	7237045	6498	7213039	7243080	ENST00000400156	ZNF705G	-	927	647	40	52.22	6.43
chr8	7239506	7239904	3375	7213039	7243080	ENST00000400156	ZNF705G	-	398	104	18	33.25	5.93
chr8	7240685	7241394	2040	7213039	7243080	ENST00000400156	ZNF705G	-	709	251	36	76.1	8.4
chr8	7245579	7246132	-2775	7213039	7243080	ENST00000400156	ZNF705G	-	553	304	25	41.1	6.06
chr1	7245991	7246325	400567	6845591	7826582	ENST00000439411	CAMTA1	+	334	244	14	31.59	6.04
chr8	7246989	7247433	-4131	7213039	7243080	ENST00000400156	ZNF705G	-	444	237	19	33.32	5.97
chr8	7252388	7252798	-9513	7213039	7243080	ENST00000400156	ZNF705G	-	410	211	19	30.06	6.41
chr16	7259359	7259629	-123257	7382751	7760846	ENST00000436368	RBFOX1	+	270	175	14	39.77	7.77
chr8	7273903	7274413	227	7272382	7274385	ENST00000318157	DEFB4B	-	510	249	21	38.32	7.77
chr7	7277153	7277494	3372	7273951	7278595	ENST00000402468	C1GALT1	+	341	172	14	30.82	6.9
chr8	7287512	7288022	103	7286410	7287870	ENST00000318124	DEFB103B	-	510	365	21	38.32	6.04
chr8	7288775	7289266	-1150	7286410	7287870	ENST00000318124	DEFB103B	-	491	224	19	35.38	7.77
chr3	7297387	7297867	-147110	7444737	7620177	ENST00000445087	GRM7	+	480	199	22	46.59	6.9
chr10	7297470	7297894	153025	7390103	7450707	ENST00000379711	SFMBT2	-	424	201	18	37.24	7.77
chr8	7308499	7309018	1128	7308125	7309887	ENST00000528168	SPAG11B	-	519	196	20	32.82	6.04
chr8	7315697	7316013	5119	7300206	7320974	ENST00000528943	SPAG11B	-	316	230	15	33.66	8.63
chr9	7316051	7316346	302410	7013788	7169829	ENST00000420847	KDM4C	+	295	93	13	30.72	6.04
chr6	7324864	7325398	-11691	7281376	7313440	ENST00000244763	SSR1	-	534	436	22	31.88	6.52
chr1	7326552	7326849	-405353	7732054	7826680	ENST00000414738	CAMTA1	+	297	85	13	30.49	6.04
chr7	7328693	7329086	54938	7273951	7278595	ENST00000402468	C1GALT1	+	393	196	18	40.76	6.9
chr8	7340487	7341129	3114	7340026	7343922	ENST00000335479	DEFB106B	-	642	204	25	40	6.9
chr4	7342569	7342808	-40936	7383625	7742393	ENST00000329016	SORCS2	+	239	131	12	32.16	7.77
chr2	7349594	7349994	212723	7137071	7208417	ENST00000432850	RNF144A	+	400	252	18	39.93	7.77
chr8	7351153	7351946	-1818	7353368	7366833	ENST00000355602	DEFB107B	+	793	531	32	35.68	7.33
chr8	7354883	7355320	1733	7353368	7366833	ENST00000355602	DEFB107B	+	437	168	22	46.29	9.38
chr8	7366588	7367007	13429	7353368	7366833	ENST00000355602	DEFB107B	+	419	179	18	37.78	7.77
chr20	7411026	7411553	509831	7863628	7921121	ENST00000378789	HAO1	-	527	344	22	41.49	6.04
chr5	7426772	7427114	30538	7396405	7828878	ENST00000382532	ADCY2	+	342	99	14	30.72	6.9
chr18	7448476	7449102	-119028	7567817	8406859	ENST00000332175	PTPRM	+	626	97	25	41.45	6.04
chr5	7462028	7462321	-58618	7520793	7827644	ENST00000541993	ADCY2	+	293	111	14	36.56	8.63
chr18	7463789	7464084	-103880	7567817	8406859	ENST00000332175	PTPRM	+	295	190	15	36.29	7.77
chr9	7469795	7470125	330107	7796490	7800067	ENST00000358227	C9orf123	-	330	155	14	32.04	7.77
chr7	7481750	7482253	-4935	7470849	7477066	ENST00000435823	COL28A1	-	503	255	20	34.25	6.04
chr9	7504619	7505051	295232	7796490	7800067	ENST00000358227	C9orf123	-	432	227	17	31.5	6.04
chr11	7556156	7556472	-3194	7559508	7631547	ENST00000527790	PPFIBP2	+	316	223	14	33.66	6.04
chr18	7563043	7563388	-4601	7567817	8406859	ENST00000332175	PTPRM	+	345	245	14	30.4	6.04
chr18	7579922	7580416	12352	7567817	8406160	ENST00000400060	PTPRM	+	494	155	22	45	6.9
chr8	7589752	7590143	48987	7636113	7638935	ENST00000528972	AC084121.16	-	391	174	18	41	9.49
chr18	7591168	7591675	23604	7567817	8406160	ENST00000400060	PTPRM	+	507	86	20	33.89	6.04
chr8	7597523	7597921	41213	7636113	7638935	ENST00000528972	AC084121.16	-	398	241	18	40.16	6.9
chr8	7599212	7599619	39519	7636113	7638935	ENST00000528972	AC084121.16	-	407	244	22	45.27	8.57
chr18	7604539	7605006	36955	7567817	8406160	ENST00000400060	PTPRM	+	467	219	20	37.75	7.77
chr6	7622714	7623006	32428	7590432	7600008	ENST00000397475	SNRNP48	+	292	120	13	31.07	7.77
chr8	7632934	7633407	5764	7636113	7638935	ENST00000528972	AC084121.16	-	473	250	18	32.37	7.77
chr18	7672776	7673068	-82049	7754971	8406854	ENST00000400053	PTPRM	+	292	197	13	31.07	6.04
chr2	7682552	7682914	545662	7137071	7208417	ENST00000432850	RNF144A	+	362	240	16	33.7	10.35
chr8	7682903	7683358	436	7682694	7686575	ENST00000335186	DEFB106A	+	455	222	18	34.07	7.77
chr17	7685316	7685663	-57732	7743222	7758106	ENST00000254846	KDM6B	+	347	247	16	35.41	6.9
chr16	7687978	7688321	305398	7382751	7763340	ENST00000340209	RBFOX1	+	343	165	14	30.61	6.9
chr8	7693720	7694043	-111	7693993	7698764	ENST00000314265	DEFB104A	+	323	99	16	36.24	8.2
chr8	7696699	7697620	3166	7693993	7698764	ENST00000314265	DEFB104A	+	921	157	41	63.73	6.15
chr8	7740472	7741030	2025	7738726	7740186	ENST00000314357	DEFB103A	+	558	193	25	48.24	6.9
chr8	7743758	7744043	5174	7738726	7740186	ENST00000314357	DEFB103A	+	285	201	13	31.89	6.9
chr18	7747273	7747584	-7542	7754971	8406854	ENST00000400053	PTPRM	+	311	171	14	34.27	6.9
chr3	7748906	7749254	304343	7444737	7620177	ENST00000445087	GRM7	+	348	202	15	30.08	6.9
chr8	7754462	7755144	2652	7752151	7754233	ENST00000302247	DEFB4A	+	682	457	26	40.98	6.9
chr18	7787189	7787776	32511	7754971	8406854	ENST00000400053	PTPRM	+	587	418	23	40.42	6.9
chr18	7789602	7790236	34948	7754971	8406854	ENST00000400053	PTPRM	+	634	173	25	40.72	6.9
chr8	7797526	7797870	-3446	7801144	7812271	ENST00000443676	ZNF705B	+	344	140	16	35.76	6.9
chr16	7800156	7800496	417575	7382751	7763340	ENST00000340209	RBFOX1	+	340	247	14	30.93	6.9
chr18	7822123	7822420	67300	7754971	8406854	ENST00000400053	PTPRM	+	297	97	13	30.49	10.35
chr5	7826365	7826776	24693	7831511	7851264	ENST00000509627	C5orf49	-	411	180	18	38.67	10.35
chr5	7837237	7837731	13780	7831511	7851264	ENST00000509627	C5orf49	-	494	284	20	35.09	6.9
chr5	7843538	7843961	7514	7831511	7851264	ENST00000509627	C5orf49	-	423	202	18	37.35	7.77
chr7	7860699	7860953	48834	7811992	7918854	ENST00000406829	AC006465.3	+	254	97	12	30.18	7.77
chr8	7870760	7871226	69849	7801144	7812271	ENST00000443676	ZNF705B	+	466	85	21	42.93	6.9
chr8	7889079	7889779	88285	7801144	7812271	ENST00000443676	ZNF705B	+	700	160	34	32	6.32
chr8	7889946	7890682	89170	7801144	7812271	ENST00000443676	ZNF705B	+	736	560	32	48.53	6.72
chr5	7893546	7893916	23357	7870374	7875423	ENST00000512217	MTRR	+	370	121	16	32.83	6.04
chr18	7924695	7925176	-22016	7946952	8406854	ENST00000444013	PTPRM	+	481	218	21	41.29	8.63
chr18	7932938	7933282	-13842	7946952	8406854	ENST00000444013	PTPRM	+	344	132	14	30.5	6.04
chr6	7967566	7968174	-56823	7881750	7911047	ENST00000379757	TXNDC5	-	608	238	22	34.08	6.04
chr9	7976141	7976778	-176392	7796490	7800067	ENST00000358227	C9orf123	-	637	99	25	40.45	6.9
chr18	7991259	7991679	44517	7946952	8406854	ENST00000444013	PTPRM	+	420	244	17	32.67	6.9
chr8	7997478	7998093	-100105	8097891	8102384	ENST00000310542	AC068020.1	+	615	235	29	34.78	6.71
chr3	8027564	8027955	-515633	8543393	8609805	ENST00000157600	LMCD1	+	391	217	16	30.67	7.77
chr2	8032158	8032428	-786682	8818975	8824583	ENST00000234091	ID2	+	270	130	13	33.83	8.63
chr18	8040902	8041456	94227	7946952	8406854	ENST00000444013	PTPRM	+	554	358	22	38.84	6.9
chr5	8069706	8070006	199482	7870374	7875423	ENST00000512217	MTRR	+	300	204	13	30.14	6.9
chr10	8083863	8084267	-12591	8096656	8117161	ENST00000379328	GATA3	+	404	231	18	39.47	9.49
chr2	8109823	8110115	-709006	8818975	8824583	ENST00000234091	ID2	+	292	96	13	31.07	7.77
chr17	8125636	8126171	-11967	8108051	8113936	ENST00000316199	AURKB	-	535	206	26	48.31	6.87
chr9	8126802	8127115	-326891	7796490	7800067	ENST00000358227	C9orf123	-	313	134	15	34.02	8.63
chr11	8126906	8127197	22751	8127597	8149803	ENST00000396677	RIC3	-	291	201	13	31.19	7.77
chr6	8137611	8138131	-35060	8079628	8102811	ENST00000379715	EEF1E1	-	520	196	21	37.35	6.04
chr20	8144576	8144786	31379	8113302	8632165	ENST00000404098	PLCB1	+	210	111	11	30.23	7.77
chr18	8155840	8156172	209054	7946952	8406854	ENST00000444013	PTPRM	+	332	138	14	31.81	6.04
chr12	8178488	8178930	-6590	8185299	8208099	ENST00000162391	FOXJ2	+	442	240	19	38.32	5.79
chr10	8222913	8223208	126291	8096769	8116853	ENST00000346208	GATA3	+	295	183	13	30.1	7.63
chr20	8223298	8223665	110179	8113302	8632165	ENST00000404098	PLCB1	+	367	98	16	33.15	7.77
chr18	8276031	8276416	-269414	8545638	8546003	ENST00000411881	AP001793.1	+	385	164	16	31.27	8.63
chr12	8276487	8276915	193	8276508	8290802	ENST00000546339	CLEC4A	+	428	151	17	31.89	6.9
chr2	8308300	8308771	-510439	8818975	8824583	ENST00000234091	ID2	+	471	253	18	32.55	7.77
chr18	8351235	8351654	-194193	8545638	8546003	ENST00000411881	AP001793.1	+	419	238	20	43.06	7.77
chr7	8381033	8381378	-78888	8268272	8302317	ENST00000446305	ICA1	-	345	118	14	30.4	7.77
chr7	8399849	8400241	-73540	8473585	8792593	ENST00000405863	NXPH1	+	392	219	18	40.88	8.63
chr8	8457189	8457716	-101995	8559448	8561616	ENST00000519106	CLDN23	+	527	160	20	32.12	5.18
chr18	8462005	8462401	-83435	8545638	8546003	ENST00000411881	AP001793.1	+	396	268	19	36.95	6.47
chr12	8473160	8473444	-93088	8373859	8380214	ENST00000538603	FAM90A1	-	284	120	14	36.42	6.67
chr8	8497783	8498090	-61511	8559448	8561616	ENST00000519106	CLDN23	+	307	91	14	34.76	6.9
chr7	8521392	8521788	46765	8474825	8791013	ENST00000429542	NXPH1	+	396	144	16	30.18	6.04
chr20	8527933	8528266	-80835	8608935	8865547	ENST00000441163	PLCB1	+	333	123	14	31.7	7.77
chr7	8543344	8543636	68665	8474825	8791013	ENST00000429542	NXPH1	+	292	170	13	31.07	8.63
chr8	8702207	8702599	48752	8640864	8751155	ENST00000276282	MFHAS1	-	392	193	17	35.58	6.9
chr16	8724609	8725086	9283	8715564	8740072	ENST00000163678	METTL22	+	477	202	22	46.94	8.63
chr17	8765955	8766377	49668	8782228	8815834	ENST00000269300	PIK3R5	-	422	287	18	37.46	6.04
chr11	8807500	8807840	8719	8737328	8816389	ENST00000530580	ST5	-	340	186	14	30.93	6.9
chr9	8811682	8812047	45911	8633390	8857776	ENST00000481079	PTPRD	-	365	217	16	33.37	6.9
chr2	8837411	8837954	15496	8822186	8823137	ENST00000331129	ID2	+	543	82	20	30.78	6.04
chr18	8869964	8870303	57160	8812973	8819243	ENST00000519823	CCDC165	+	339	141	14	31.04	6.9
chr9	8899360	8899796	-41802	8633390	8857776	ENST00000481079	PTPRD	-	436	161	18	35.97	7.77
chr20	8920672	8921127	-128510	9049410	9319654	ENST00000407043	PLCB4	+	455	220	25	61.11	9.49
chr5	8957043	8957513	308379	9202236	9265657	ENST00000514923	SEMA5A	-	470	230	18	32.65	8.63
chr7	8972379	8972819	497774	8474825	8791013	ENST00000429542	NXPH1	+	440	187	18	35.56	6.04
chr6	8992338	8992608	-556679	8419047	8435794	ENST00000339306	SLC35B3	-	270	162	13	33.83	7.77
chr5	9012573	9012825	252958	9202236	9265657	ENST00000514923	SEMA5A	-	252	125	12	30.43	7.77
chr11	9023187	9023653	2128	9007318	9025548	ENST00000525100	NRIP3	-	466	234	22	48.25	9.49
chr6	9063687	9064130	-628114	8419047	8435794	ENST00000339306	SLC35B3	-	443	205	18	35.26	6.9
chr3	9064933	9065384	-59701	8983480	9005457	ENST00000413832	RAD18	-	451	191	22	50.11	6.9
chr3	9081794	9082181	-76530	8983480	9005457	ENST00000413832	RAD18	-	387	257	18	41.48	8.63
chr9	9105427	9105837	-247856	8633390	8857776	ENST00000481079	PTPRD	-	410	218	19	44.15	7.77
chr5	9106027	9106260	159513	9202236	9265657	ENST00000514923	SEMA5A	-	233	111	12	32.99	8.63
chr9	9120834	9121168	-263225	8633390	8857776	ENST00000481079	PTPRD	-	334	95	14	31.59	6.9
chr2	9127618	9127947	16011	9017252	9143794	ENST00000462696	MBOAT2	-	329	230	14	32.15	7.77
chr20	9169002	9169506	22249	9147005	9318668	ENST00000416836	PLCB4	+	504	350	25	54.54	9.49
chr18	9185097	9185582	-31438	9216778	9256102	ENST00000359158	ANKRD12	+	485	200	22	46.02	9.49
chr5	9188560	9188919	76917	9202236	9265657	ENST00000514923	SEMA5A	-	359	145	16	34.03	7.77
chr3	9192606	9192926	-26105	9048663	9166661	ENST00000544908	SRGAP3	-	320	221	14	33.19	6.9
chr2	9212070	9212485	-68335	8992820	9143942	ENST00000305997	MBOAT2	-	415	287	19	43.54	6.9
chr7	9219764	9220174	745144	8474825	8791013	ENST00000429542	NXPH1	+	410	162	20	44.15	7.77
chr5	9226167	9226558	39294	9202236	9265657	ENST00000514923	SEMA5A	-	391	250	16	30.67	6.04
chr6	9250965	9251341	682347	9708166	9933500	ENST00000492169	OFCC1	-	376	110	17	37.38	7.77
chr3	9269564	9269872	21179	9022278	9290897	ENST00000360413	SRGAP3	-	308	89	15	34.64	7.77
chr3	9359036	9359288	-45364	9404526	9427386	ENST00000452837	THUMPD3	+	252	97	12	30.43	8.63
chr1	9363336	9364002	9082	9354587	9416556	ENST00000450402	SPSB1	+	666	450	24	33.69	8.63
chrX	9373559	9374188	-57461	9431335	9687780	ENST00000407597	TBL1X	+	629	298	38	32.46	5.11
chrX	9374936	9375613	-56060	9431335	9687780	ENST00000407597	TBL1X	+	677	93	31	50.63	7.52
chrX	9376859	9377226	-54292	9431335	9687780	ENST00000407597	TBL1X	+	367	279	16	32.78	6.84
chrX	9377952	9378578	-53070	9431335	9687780	ENST00000407597	TBL1X	+	626	460	29	56.15	8.63
chrX	9381796	9382122	-49376	9431335	9687780	ENST00000407597	TBL1X	+	326	237	15	32.49	6.9
chr2	9400230	9400552	53497	9346894	9545812	ENST00000315273	ASAP2	+	322	86	14	32.95	7.77
chr7	9430556	9431005	955955	8474825	8791013	ENST00000429542	NXPH1	+	449	231	20	39.65	8.63
chr21	9435220	9436267	532804	9907190	9968548	ENST00000400754	CR392039.1	-	1047	524	72	36.68	4.6
chr21	9512865	9513187	455522	9907190	9968548	ENST00000400754	CR392039.1	-	322	83	17	37.82	7.46
chr21	9515671	9516490	452467	9907190	9968548	ENST00000400754	CR392039.1	-	819	367	52	120.59	9.68
chr21	9516751	9517213	451566	9907190	9968548	ENST00000400754	CR392039.1	-	462	222	23	54.32	8.63
chr21	9518270	9518853	449986	9907190	9968548	ENST00000400754	CR392039.1	-	583	241	33	84.49	10.35
chr21	9519917	9520485	448347	9907190	9968548	ENST00000400754	CR392039.1	-	568	305	31	54.61	7.33
chr21	9520886	9521530	447340	9907190	9968548	ENST00000400754	CR392039.1	-	644	164	27	37.47	5.71
chr21	9522129	9522967	446000	9907190	9968548	ENST00000400754	CR392039.1	-	838	382	41	63.52	7.68
chr21	9535198	9537106	432396	9907190	9968548	ENST00000400754	CR392039.1	-	1908	1072	99	156.68	8.57
chr21	9538178	9538446	430236	9907190	9968548	ENST00000400754	CR392039.1	-	268	169	16	38.56	8.63
chr21	9538977	9540197	428961	9907190	9968548	ENST00000400754	CR392039.1	-	1220	399	67	121.42	7.41
chr8	9552833	9553114	-74667	9627641	9634546	ENST00000517770	TNKS	+	281	134	13	32.41	8.63
chr2	9567406	9567811	3595	9564013	9613221	ENST00000460593	CPSF3	+	405	173	18	39.35	6.9
chr20	9585667	9586012	90568	9495271	9511171	ENST00000427562	C20orf103	+	345	97	15	30.4	7.77
chr18	9599366	9599696	14972	9559566	9614503	ENST00000285124	PPP4R1	-	330	99	14	32	7.76
chr12	9620974	9621563	139213	9747147	9760482	ENST00000229402	KLRB1	-	589	146	22	35.68	6.04
chr5	9705514	9705767	-75177	9629109	9630463	ENST00000382492	TAS2R1	-	253	159	13	32.07	7.69
chr18	9711741	9712285	3785	9708228	9862553	ENST00000306096	RAB31	+	544	127	23	44.69	8.63
chr3	9718801	9719148	1776	9717198	9726913	ENST00000431250	MTMR14	+	347	208	15	30.19	6.9
chr18	9755196	9755540	-19506	9774874	9859586	ENST00000435762	RAB31	+	344	173	14	30.5	6.9
chr6	9764224	9764555	169110	9708166	9933500	ENST00000492169	OFCC1	-	331	242	16	37.34	6.9
chr2	9767528	9767766	2934	9724397	9770581	ENST00000539979	YWHAQ	-	238	143	12	32.29	8.63
chr17	9779656	9780050	28831	9799637	9808684	ENST00000226193	RCVRN	-	394	224	18	40.64	6.9
chr4	9791648	9792056	8594	9783258	9785632	ENST00000304374	DRD5	+	408	170	22	55.92	7.77
chr6	9828428	9828679	104946	9708166	9933500	ENST00000492169	OFCC1	-	251	96	12	30.56	6.9
chr11	9851211	9851726	9681	9830459	9861150	ENST00000530741	SBF2	-	515	288	23	47.3	7.69
chr21	9853936	9855661	113749	9907190	9968548	ENST00000400754	CR392039.1	-	1725	959	115	53.01	4.4
chr21	9871403	9874460	95616	9907190	9968548	ENST00000400754	CR392039.1	-	3057	2166	176	45.72	4.4
chr21	9890123	9897268	74852	9907190	9968548	ENST00000400754	CR392039.1	-	7145	4367	548	120.37	4.48
chr21	9900153	9903694	66624	9907190	9968548	ENST00000400754	CR392039.1	-	3541	1467	223	47.12	4.44
chr21	9903772	9905170	64077	9907190	9968548	ENST00000400754	CR392039.1	-	1398	952	82	43.63	5.15
chr4	9906136	9906507	116785	9827848	10023107	ENST00000264784	SLC2A9	-	371	208	16	32.72	6.9
chr21	9905809	9909239	61024	9907190	9968548	ENST00000400754	CR392039.1	-	3430	817	188	42.67	3.55
chr21	9912637	9915220	54619	9907190	9968548	ENST00000400754	CR392039.1	-	2583	2031	131	82.55	5.48
chr9	9921825	9922314	690439	8314246	10612509	ENST00000381196	PTPRD	-	489	204	22	45.56	7.77
chr18	9924286	9924935	10611	9913999	9960018	ENST00000400000	VAPA	+	649	207	26	43.95	6.9
chr2	9945770	9946017	-37589	9983483	10074537	ENST00000263663	TAF1B	+	247	91	12	31.08	9.49
chrY	9963582	9965283	-579739	9374241	9384693	ENST00000421178	AC006156.1	-	1701	1079	108	90.57	5.76
chrY	9967239	9967758	-582805	9374241	9384693	ENST00000421178	AC006156.1	-	519	260	41	47.47	5.78
chr2	9972069	9972552	-11172	9983483	10074537	ENST00000263663	TAF1B	+	483	214	19	31.23	6.98
chrY	9983867	9990237	-602359	9374241	9384693	ENST00000421178	AC006156.1	-	6370	675	568	177.86	7.64
chr21	10001071	10002835	-33368	9907194	9968585	ENST00000416067	TEKT4P2	-	1764	1384	174	38.25	4.08
chr21	10009644	10012721	-42597	9907194	9968585	ENST00000416067	TEKT4P2	-	3077	366	289	44.33	4.07
chr17	10025014	10025351	76685	9817167	10101868	ENST00000540214	GAS7	-	337	170	15	31.26	7.77
chr18	10030498	10031129	116814	9913999	9960018	ENST00000400000	VAPA	+	631	207	25	40.99	6.9
chrY	10035671	10036839	-651562	9374241	9384693	ENST00000421178	AC006156.1	-	1168	900	185	32.01	6.31
chr12	10050835	10051069	16864	10034088	10048432	ENST00000535540	KLRF2	+	234	143	12	32.85	6.9
chr11	10058544	10059090	-44166	9875254	10014651	ENST00000420722	SBF2	-	546	452	23	44.48	6.9
chr18	10115660	10115931	201796	9913999	9960018	ENST00000400000	VAPA	+	271	151	13	33.7	6.9
chr18	10123039	10123549	209295	9913999	9960018	ENST00000400000	VAPA	+	510	344	24	48.42	7.77
chr18	10145056	10145465	231261	9913999	9960018	ENST00000400000	VAPA	+	409	176	17	33.78	7.77
chr10	10160291	10160710	-886758	11047259	11378666	ENST00000379261	CELF2	+	419	211	17	32.77	6.9
chr18	10198470	10199172	-255804	10454625	10488698	ENST00000355285	APCDD1	+	702	195	33	68.42	8.63
chr18	10201506	10201975	-252884	10454625	10488698	ENST00000355285	APCDD1	+	469	194	18	32.74	6.04
chr20	10203389	10203766	3863	10199714	10273926	ENST00000430336	SNAP25	+	377	167	16	32.09	6.9
chr18	10205829	10206069	-248676	10454625	10488698	ENST00000355285	APCDD1	+	240	141	12	32.02	9.49
chr18	10281998	10282309	-172471	10454625	10488698	ENST00000355285	APCDD1	+	311	98	14	34.27	6.9
chr18	10295474	10296264	-158756	10454625	10488698	ENST00000355285	APCDD1	+	790	360	33	58.78	6.9
chr18	10309565	10310252	-144716	10454625	10488698	ENST00000355285	APCDD1	+	687	564	32	64.87	6.9
chr20	10318317	10318794	94014	10385832	10412570	ENST00000399054	MKKS	-	477	242	19	36.74	7.77
chr17	10343098	10343300	-17932	10293642	10325267	ENST00000403437	MYH8	-	202	106	11	31.39	8.63
chr4	10362074	10362764	96565	10441498	10458984	ENST00000326756	ZNF518B	-	690	190	24	31.89	7.77
chr21	10373098	10373671	192216	10181168	10182885	ENST00000422356	CR381653.1	+	573	354	27	51.39	8.73
chr18	10375736	10376068	-78723	10454625	10488698	ENST00000355285	APCDD1	+	332	250	14	31.81	6.9
chr2	10385941	10386521	-56784	10443015	10559973	ENST00000423674	HPCAL1	+	580	483	23	41.09	6.04
chr18	10408182	10408488	-46290	10454625	10488698	ENST00000355285	APCDD1	+	306	208	14	34.88	9.49
chr12	10410266	10410509	31730	10378657	10467418	ENST00000544747	KLRD1	+	243	150	12	31.61	6.9
chr17	10415405	10415726	6293	10395629	10421859	ENST00000379814	MYH1	-	321	131	14	33.07	6.9
chr21	10435113	10435565	254171	10181168	10182885	ENST00000422356	CR381653.1	+	452	340	24	42.89	6.94
chr4	10435466	10435910	23296	10441498	10458984	ENST00000326756	ZNF518B	-	444	247	18	35.16	6.9
chr18	10444044	10444425	-10390	10454625	10488698	ENST00000355285	APCDD1	+	381	183	16	31.68	6.9
chr10	10445717	10446193	-601304	11047259	11378666	ENST00000379261	CELF2	+	476	96	20	34.43	6.56
chr21	10467240	10467757	286330	10181168	10182885	ENST00000422356	CR381653.1	+	517	187	23	45.61	9.17
chr21	10468494	10468841	287499	10181168	10182885	ENST00000422356	CR381653.1	+	347	178	14	30.19	6.9
chr21	10473278	10473629	292285	10181168	10182885	ENST00000422356	CR381653.1	+	351	186	18	46.18	8.63
chr10	10482484	10482805	-564614	11047259	11378666	ENST00000379261	CELF2	+	321	129	14	33.07	6.9
chr21	10502174	10502682	321260	10181168	10182885	ENST00000422356	CR381653.1	+	508	197	20	32.93	5.93
chr17	10506299	10506740	52945	10531844	10559465	ENST00000226209	MYH3	-	441	222	17	30.66	6.9
chr7	10518964	10519247	460777	10971578	10979883	ENST00000339600	NDUFA4	-	283	98	14	37.91	9.49
chr18	10521646	10522074	-4013	10525873	10552762	ENST00000322897	NAPG	+	428	212	17	31.89	6.9
chr3	10535261	10535582	11846	10377808	10547268	ENST00000342354	ATP2B2	-	321	230	14	33.07	6.04
chr21	10541508	10541854	360513	10181168	10182885	ENST00000422356	CR381653.1	+	346	201	18	46.88	7.77
chr21	10556184	10556567	375207	10181168	10182885	ENST00000422356	CR381653.1	+	383	98	20	44.59	6.5
chr21	10556735	10557192	375795	10181168	10182885	ENST00000422356	CR381653.1	+	457	165	23	50.91	7.26
chr9	10590940	10591278	21400	8314246	10612509	ENST00000381196	PTPRD	-	338	179	14	31.15	7.77
chr20	10604982	10605373	37976	10618407	10643154	ENST00000423891	JAG1	-	391	168	16	30.67	6.9
chr21	10604119	10605493	386076	10906741	10990882	ENST00000361285	TPTE	-	1374	776	69	45.67	5.5
chr9	10605298	10605684	7018	8314246	10612509	ENST00000381196	PTPRD	-	386	239	16	31.17	6.9
chr8	10663679	10664087	33398	10623333	10697281	ENST00000524114	PINX1	-	408	212	17	33.88	5.18
chr11	10680218	10680897	-6709	10594638	10673848	ENST00000545852	MRVI1	-	679	249	27	45.8	8.63
chr20	10713753	10714116	-59326	10618332	10654608	ENST00000254958	JAG1	-	363	243	16	33.59	6.04
chr7	10713925	10714201	265820	10971578	10979883	ENST00000339600	NDUFA4	-	276	184	14	38.9	8.63
chr11	10732887	10733343	-17580	10594638	10715535	ENST00000547195	MRVI1	-	456	270	19	38.9	6.9
chr18	10736418	10737191	-34668	10670238	10702136	ENST00000503781	FAM38B	-	773	235	30	55.66	7.77
chr12	10754834	10755257	11144	10758612	10766190	ENST00000539554	MAGOHB	-	423	171	20	42.59	9.49
chr8	10755873	10756423	-58762	10622669	10697386	ENST00000519088	PINX1	-	550	453	21	34.6	6.9
chr17	10769486	10769967	-28308	10725792	10741418	ENST00000441732	PIRT	-	481	144	23	51.89	6.9
chr10	10784811	10785143	-262282	11047259	11378666	ENST00000379261	CELF2	+	332	215	14	31.81	6.9
chr18	10784634	10785367	2139	10731474	10787140	ENST00000383408	FAM38B	-	733	489	30	50.05	9.49
chr18	10786287	10786849	572	10731474	10787140	ENST00000383408	FAM38B	-	562	355	22	38.09	6.04
chr20	10794381	10794607	-139886	10618332	10654608	ENST00000254958	JAG1	-	226	109	12	34	8.63
chr4	10810367	10810711	-124050	10488019	10686489	ENST00000226951	CLNK	-	344	165	17	41.32	8.63
chr10	10839584	10839897	-207518	11047259	11378666	ENST00000379261	CELF2	+	313	203	14	34.02	6.04
chr21	10866971	10867542	123625	10906741	10990882	ENST00000361285	TPTE	-	571	318	29	44.93	6.67
chr21	10870516	10871282	119983	10906741	10990882	ENST00000361285	TPTE	-	766	239	32	30.05	5.29
chr12	10873606	10873959	2123	10851683	10875906	ENST00000279550	CSDA	-	353	154	16	34.71	6.9
chr5	10914563	10914864	-153329	10679342	10761384	ENST00000230895	DAP	-	301	215	13	30.03	7.77
chr17	10933193	10933557	-191957	10725792	10741418	ENST00000441732	PIRT	-	364	244	18	44.41	6.9
chr11	10943345	10943773	-63216	10876166	10880343	ENST00000526020	ZBED5	-	428	261	17	31.89	7.77
chr21	10962191	10962451	28561	10906741	10990882	ENST00000342420	TPTE	-	260	135	13	31.66	7.03
chr8	10963109	10963575	4086	10964720	10967428	ENST00000530248	AF131215.2	-	466	237	18	33.02	6.9
chr18	10975087	10975393	173521	10670245	11148761	ENST00000302079	FAM38B	-	306	157	14	34.88	8.63
chr21	10982118	10982411	8617	10906741	10990882	ENST00000342420	TPTE	-	293	98	13	30.96	6.9
chr18	11007360	11007613	141274	10670245	11148761	ENST00000302079	FAM38B	-	253	168	12	30.31	6.04
chr18	11008155	11008353	140507	10670245	11148761	ENST00000302079	FAM38B	-	198	99	11	31.69	9.49
chr18	11015842	11016201	132739	10670245	11148761	ENST00000302079	FAM38B	-	359	226	18	45.08	7.77
chr18	11018904	11019478	129570	10670245	11148761	ENST00000302079	FAM38B	-	574	478	21	32.56	5.18
chr11	11025362	11025675	-145175	10876166	10880343	ENST00000526020	ZBED5	-	313	87	14	34.02	6.04
chr18	11033286	11033889	115173	10670245	11148761	ENST00000302079	FAM38B	-	603	329	26	48.49	6.9
chr18	11035806	11036243	112736	10670245	11148761	ENST00000302079	FAM38B	-	437	243	19	40.97	6.9
chr18	11045385	11046033	103052	10670245	11148761	ENST00000302079	FAM38B	-	648	504	30	58.86	8.63
chr21	11046121	11049286	-56783	10906201	10990920	ENST00000298232	TPTE	-	3165	2204	223	127.29	5.88
chr21	11053097	11058535	-64896	10906201	10990920	ENST00000298232	TPTE	-	5438	1794	457	58.84	4.86
chr20	11061122	11061375	52437	11008811	11008936	ENST00000537362	C20orf187	+	253	120	12	30.31	7.77
chr4	11134384	11134810	295624	11401382	11430221	ENST00000514690	HS3ST1	-	426	217	19	41.61	8.52
chr11	11168723	11169062	-288549	10876166	10880343	ENST00000526020	ZBED5	-	339	239	14	31.04	6.04
chr21	11172390	11175645	-183097	10906201	10990920	ENST00000298232	TPTE	-	3255	851	254	142.18	5.28
chr18	11187439	11188119	-39018	10670245	11148761	ENST00000302079	FAM38B	-	680	236	25	36.79	6.9
chr12	11191958	11192370	-8158	11182986	11184006	ENST00000390675	TAS2R31	-	412	254	18	34.07	6.25
chr18	11203334	11203950	-54881	10670245	11148761	ENST00000302079	FAM38B	-	616	207	25	42.38	6.9
chr20	11207682	11208216	199138	11008811	11008936	ENST00000537362	C20orf187	+	534	337	21	36.04	6.9
chr5	11216482	11216975	-99124	10973045	11117604	ENST00000538638	CTNND2	-	493	248	20	35.19	6.04
chr12	11223976	11224277	-9233	11213964	11214893	ENST00000533467	TAS2R46	-	301	140	13	30.03	6.9
chr4	11224218	11224622	205801	11401382	11430221	ENST00000514690	HS3ST1	-	404	191	17	34.3	6.9
chr11	11231251	11231680	-351122	10876166	10880343	ENST00000526020	ZBED5	-	429	237	17	31.79	6.9
chr4	11254333	11254903	175603	11401382	11430221	ENST00000514690	HS3ST1	-	570	421	22	37.36	7.77
chr4	11263855	11264198	166194	11401382	11430221	ENST00000514690	HS3ST1	-	343	186	15	30.61	7.77
chr10	11273080	11273335	-26327	11299535	11373245	ENST00000538632	CELF2	+	255	98	13	35.88	8.63
chr18	11307574	11307970	-159011	10670245	11148761	ENST00000302079	FAM38B	-	396	214	17	33.68	6.67
chr6	11316605	11316940	65759	11213877	11382532	ENST00000397378	NEDD9	-	335	190	14	31.48	8.63
chr12	11345018	11345364	-5648	11338599	11339543	ENST00000334266	TAS2R42	-	346	253	14	30.29	6.04
chr8	11405824	11406157	5725	11410733	11411716	ENST00000527922	RP11-148O21.3	-	333	114	15	30.38	7.49
chr11	11412248	11412698	231079	11292423	11643552	ENST00000227756	GALNTL4	-	450	185	18	34.56	6.9
chr7	11417750	11418014	404383	11013499	11209117	ENST00000445996	PHF14	+	264	165	13	34.63	7.77
chr17	11419763	11420061	-81836	11501748	11873485	ENST00000262442	DNAH9	+	298	200	13	30.37	6.9
chr17	11423030	11423444	-78511	11501748	11873485	ENST00000262442	DNAH9	+	414	140	17	33.27	6.04
chr18	11465322	11465887	-144107	11609712	11610687	ENST00000424015	SLC35G4	+	565	140	23	42.55	6.04
chr3	11478631	11479026	72695	11406133	11551813	ENST00000446110	ATG7	+	395	164	17	35.26	6.04
chr4	11481470	11481765	-50228	11394774	11431389	ENST00000002596	HS3ST1	-	295	97	14	36.29	8.63
chr11	11491407	11491915	151891	11292423	11643552	ENST00000227756	GALNTL4	-	508	316	22	43.47	6.04
chr18	11499096	11499774	-110277	11609712	11610687	ENST00000424015	SLC35G4	+	678	198	30	55.57	8.63
chr7	11523772	11524096	347890	11414170	11871824	ENST00000423059	THSD7A	-	324	153	15	32.72	6.9
chr11	11524170	11524512	119211	11292423	11643552	ENST00000227756	GALNTL4	-	342	246	15	30.72	6.04
chr18	11528773	11529180	-80735	11609712	11610687	ENST00000424015	SLC35G4	+	407	184	17	33.99	7.77
chr18	11537167	11537833	-72212	11609712	11610687	ENST00000424015	SLC35G4	+	666	244	28	43.73	6.87
chr4	11547487	11547876	-116292	11394774	11431389	ENST00000002596	HS3ST1	-	389	244	16	30.87	5.18
chr11	11550387	11550687	93015	11292423	11643552	ENST00000227756	GALNTL4	-	300	211	13	30.14	8.63
chr18	11553300	11553790	-56167	11609712	11610687	ENST00000424015	SLC35G4	+	490	82	20	35.47	6.04
chr12	11595286	11595637	-46961	11504757	11548500	ENST00000546254	PRB1	-	351	163	16	34.94	6.9
chr12	11598954	11599275	-50614	11504757	11548500	ENST00000546254	PRB1	-	321	150	14	33.07	8.63
chr11	11628235	11628514	15177	11292423	11643552	ENST00000227756	GALNTL4	-	279	184	13	32.67	7.77
chr6	11630732	11631353	92531	11538511	11583757	ENST00000379426	TMEM170B	+	621	459	24	37.36	7.77
chr18	11659515	11660060	-20089	11619508	11639698	ENST00000547442	RP11-677O4.1	-	545	278	25	49.68	8.63
chr6	11660000	11660502	75638	11717363	11735889	ENST00000503285	C6orf105	-	502	360	22	44.12	6.9
chr4	11776110	11776585	-344958	11394774	11431389	ENST00000002596	HS3ST1	-	475	191	20	36.94	7.77
chr10	11786427	11786738	2137	11784445	11797580	ENST00000420401	ECHDC3	+	311	216	15	34.27	6.9
chr12	11831162	11831469	28527	11802788	12044558	ENST00000396373	ETV6	+	307	211	14	31.32	7.87
chr18	11850173	11850637	-1034	11851439	11854448	ENST00000526991	CHMP1B	+	464	193	18	30.64	5.69
chr7	11896523	11896862	-24868	11414170	11871824	ENST00000423059	THSD7A	-	339	194	14	31.04	9.49
chr11	11920575	11920965	-43148	11963918	11964555	ENST00000540365	USP47	+	390	188	16	30.77	7.77
chr12	11938715	11939004	33424	11905435	11993802	ENST00000545027	ETV6	+	289	94	13	31.43	8.63
chr2	11993362	11993874	66362	11927256	11944645	ENST00000454151	LPIN1	+	512	253	25	53.55	8.63
chr20	11993569	11994044	94307	11899499	11903377	ENST00000430557	BTBD3	+	475	253	19	36.94	7.77
chr7	11997214	11997700	-125633	11414170	11871824	ENST00000423059	THSD7A	-	486	291	20	35.86	6.9
chr16	12004545	12004910	5097	11961987	12009825	ENST00000439887	GSPT1	-	365	250	16	31.35	6.56
chr5	12046300	12046559	-142274	10973301	11904155	ENST00000458100	CTNND2	-	259	84	13	35.32	8.63
chr4	12055056	12055478	-623878	11394774	11431389	ENST00000002596	HS3ST1	-	422	206	20	42.71	9.49
chr7	12094775	12095200	-155879	12250867	12272715	ENST00000396668	TMEM106B	+	425	205	17	32.18	6.04
chr11	12137992	12138461	-16	12138243	12183713	ENST00000530823	MICAL2	+	469	238	18	31.24	7.5
chr20	12152035	12152368	252702	11899499	11903377	ENST00000430557	BTBD3	+	333	95	14	31.7	6.9
chr3	12176331	12177093	24139	12194551	12200851	ENST00000287814	TIMP4	-	762	511	31	56.75	7.77
chr11	12251682	12252026	-50638	12302492	12313802	ENST00000533534	MICALCL	+	344	192	14	30.5	8.63
chr18	12257305	12257627	3148	12254318	12277279	ENST00000320477	CIDEA	+	322	212	14	32.95	5.18
chr2	12261765	12262088	334670	11927256	11944645	ENST00000454151	LPIN1	+	323	252	14	32.84	6.04
chr3	12264627	12265017	-63971	12194551	12200851	ENST00000287814	TIMP4	-	390	156	17	35.8	6.9
chr10	12282332	12282700	9569	12272947	12292588	ENST00000440613	CDC123	+	368	221	19	33.8	6.25
chr8	12306838	12307562	12574	12294626	12424423	ENST00000357132	AC130352.1	+	724	434	40	47.34	6.84
chr8	12343364	12344269	49190	12294626	12424423	ENST00000357132	AC130352.1	+	905	620	49	39.63	5.43
chr20	12352502	12352955	453229	11899499	11903377	ENST00000430557	BTBD3	+	453	225	21	40.09	8.73
chr19	12355538	12355874	5912	12358092	12361618	ENST00000426973	ZNF44	-	336	166	14	30.38	6.72
chr2	12434815	12435114	-422050	12857015	12882860	ENST00000155926	TRIB2	+	299	124	14	35.77	6.9
chr18	12447415	12447736	39647	12407928	12432234	ENST00000336990	SLMO1	+	321	168	14	31.47	7.44
chr18	12451406	12451725	43637	12407928	12432234	ENST00000336990	SLMO1	+	319	114	15	33.3	7.77
chr3	12454077	12454424	61279	12392971	12475855	ENST00000287820	PPARG	+	347	98	14	30.19	6.04
chr8	12453973	12454841	132489	12580453	12586896	ENST00000525024	LONRF1	-	868	525	49	48	6.19
chr18	12477528	12478035	69853	12407928	12432234	ENST00000336990	SLMO1	+	507	245	22	41.7	7.5
chr8	12505247	12505667	81439	12580453	12586896	ENST00000525024	LONRF1	-	420	150	18	36.85	7.63
chr19	12563144	12563485	-11388	12540521	12551926	ENST00000301547	ZNF443	-	341	116	18	41.32	8.33
chr19	12565839	12566152	-14069	12540521	12551926	ENST00000301547	ZNF443	-	313	213	15	34.02	6.9
chr7	12567791	12568132	-42350	12610312	12693228	ENST00000297029	SCIN	+	341	245	15	30.38	6.82
chr1	12573480	12573814	35043	12538604	12569753	ENST00000543710	VPS13D	+	334	85	14	30.01	6.61
chr12	12595385	12595684	78524	12629693	12674059	ENST00000298573	DUSP16	-	299	169	13	30.26	7.77
chr4	12646900	12647395	736070	13370125	13383218	ENST00000504644	RAB28	-	495	187	21	37.57	5.78
chr8	12659840	12660175	-47008	12579403	12612999	ENST00000398246	LONRF1	-	335	250	15	31.48	6.04
chr2	12682652	12682987	-174195	12857015	12882860	ENST00000155926	TRIB2	+	335	164	14	31.48	6.04
chr9	12687248	12687586	1978	12685439	12694303	ENST00000473763	TYRP1	+	338	105	15	31.15	7.77
chr10	12729434	12729827	314066	12938627	13043697	ENST00000378825	CCDC3	-	393	120	19	46.31	8.63
chr2	12789926	12790254	-66925	12857015	12882860	ENST00000155926	TRIB2	+	328	144	15	32.26	8.63
chr20	12794580	12794893	-194898	12989635	13053019	ENST00000434210	SPTLC3	+	313	214	14	30.61	5.51
chr20	12825670	12826010	-163795	12989635	13053019	ENST00000434210	SPTLC3	+	340	92	14	30.93	8.63
chr18	12833351	12833923	7166	12793248	12840803	ENST00000341361	PTPN2	-	572	360	24	35.64	5.38
chr6	12897022	12897514	-60946	12958214	13288645	ENST00000457702	PHACTR1	+	492	249	18	30.68	8.63
chr17	12901358	12901777	6850	12899027	12908418	ENST00000457438	ELAC2	-	419	220	18	37.78	7.77
chr6	12968687	12969031	10645	12958214	13230569	ENST00000379345	PHACTR1	+	344	86	15	30.5	6.9
chr12	12976232	12976473	10058	12966294	12977501	ENST00000544400	DDX47	+	241	147	12	31.88	8.63
chr2	12980582	12980829	122341	12858364	12864951	ENST00000405331	TRIB2	+	247	111	12	31.08	8.63
chr10	12986120	12986367	57453	12938627	13043697	ENST00000378825	CCDC3	-	247	96	12	31.08	6.9
chr5	13049644	13050061	894799	13690440	13944652	ENST00000265104	DNAH5	-	417	254	18	38	6.9
chr9	13053527	13053970	82431	13106497	13136180	ENST00000438511	MPDZ	-	443	219	17	30.48	6.9
chr17	13062354	13062892	-141242	12894930	12921381	ENST00000426905	ELAC2	-	538	261	26	55.82	7.77
chr2	13064934	13065214	206710	12858364	12864951	ENST00000405331	TRIB2	+	280	184	13	32.54	7.77
chr8	13139200	13139666	-5051	12958115	13134382	ENST00000503161	DLC1	-	466	251	20	37.85	6.9
chr1	13178909	13179381	40436	13216356	13219581	ENST00000423177	WI2-2994D6.2	-	472	263	21	36.46	7.69
chr12	13217877	13218358	3468	13214649	13295455	ENST00000537625	KIAA1467	+	481	274	22	46.48	7.77
chr16	13227423	13227750	231972	12995614	13005507	ENST00000423335	SHISA9	+	327	214	16	37.84	6.9
chrY	13240777	13241290	283683	13496241	13524717	ENST00000331172	AC134882.1	-	513	328	26	50	9.02
chr5	13241082	13241474	703374	13690440	13944652	ENST00000265104	DNAH5	-	392	111	17	35.58	6.04
chrY	13244186	13245193	280027	13496241	13524717	ENST00000331172	AC134882.1	-	1007	934	46	59.24	6.04
chrY	13245288	13245767	279189	13496241	13524717	ENST00000331172	AC134882.1	-	479	219	22	40.46	7.69
chrY	13284974	13286427	239016	13496241	13524717	ENST00000331172	AC134882.1	-	1453	1191	81	48.38	4.37
chrY	13286465	13287323	237823	13496241	13524717	ENST00000331172	AC134882.1	-	858	322	47	32	5.67
chrY	13291318	13293824	232146	13496241	13524717	ENST00000331172	AC134882.1	-	2506	1728	160	48.5	4.12
chrY	13294117	13296709	229304	13496241	13524717	ENST00000331172	AC134882.1	-	2592	216	133	57.79	5.6
chrY	13297587	13299313	226267	13496241	13524717	ENST00000331172	AC134882.1	-	1726	908	95	68.43	7.02
chrY	13299895	13300676	224431	13496241	13524717	ENST00000331172	AC134882.1	-	781	100	42	35.19	4.91
chrY	13301596	13303082	222378	13496241	13524717	ENST00000331172	AC134882.1	-	1486	1061	81	57.56	5.65
chrY	13307708	13308511	216607	13496241	13524717	ENST00000331172	AC134882.1	-	803	437	40	58.72	7.33
chr18	13314370	13314677	95737	13218786	13652753	ENST00000399848	C18orf1	+	307	131	14	34.76	9.49
chrY	13316529	13317368	207768	13496241	13524717	ENST00000331172	AC134882.1	-	839	604	40	44.88	8.28
chr20	13346332	13346579	95304	13251151	13281298	ENST00000447521	ISM1	+	247	83	12	31.08	6.9
chr6	13353890	13354267	-25302	13305186	13328776	ENST00000379307	TBC1D7	-	377	226	16	32.09	6.9
chr18	13377258	13377848	158767	13218786	13652753	ENST00000399848	C18orf1	+	590	98	21	31.27	6.9
chr20	13381890	13382164	130876	13251151	13281298	ENST00000447521	ISM1	+	274	143	14	39.19	7.77
chrY	13400902	13402114	123209	13496241	13524717	ENST00000331172	AC134882.1	-	1212	735	82	31.78	4.02
chrY	13412249	13413864	111660	13496241	13524717	ENST00000331172	AC134882.1	-	1615	590	144	72.07	4.88
chr16	13425874	13426420	430533	12995614	13005507	ENST00000423335	SHISA9	+	546	379	21	34.95	6.9
chr2	13441786	13441982	583520	12858364	12864951	ENST00000405331	TRIB2	+	196	98	10	31.69	8.63
chr16	13456712	13457049	461266	12995614	13005507	ENST00000423335	SHISA9	+	337	93	14	31.26	6.9
chr17	13519666	13519969	-14573	13399006	13505244	ENST00000284110	HS3ST3A1	-	303	216	14	35.26	6.9
chr4	13528563	13528909	17938	13542454	13546674	ENST00000382438	NKX3-2	-	346	195	15	30.29	7.77
chr17	13530069	13530237	-24909	13399006	13505244	ENST00000284110	HS3ST3A1	-	168	84	10	36.96	8.33
chr20	13536638	13537066	73806	13595314	13610658	ENST00000434275	TASP1	-	428	185	20	42	6.04
chr9	13582423	13582716	-302980	13105703	13279589	ENST00000319217	MPDZ	-	293	104	13	30.96	7.77
chr16	13583707	13584183	-430069	14014014	14046205	ENST00000311895	ERCC4	+	476	190	19	36.39	5.98
chr12	13602245	13602641	-62342	13528461	13540101	ENST00000532841	C12orf36	-	396	167	16	30.18	7.77
chr2	13608174	13608624	750035	12858364	12864951	ENST00000405331	TRIB2	+	450	243	18	34.56	6.9
chr4	13623072	13623449	6086	13570362	13629347	ENST00000040738	BOD1L	-	377	160	17	37.27	7.77
chr18	13628358	13628804	7714	13620867	13652753	ENST00000435606	C18orf1	+	446	225	18	34.96	7.77
chr3	13713509	13713857	35738	13677945	13679907	ENST00000421373	FBLN2	+	348	250	14	30.08	6.04
chr9	13718053	13718387	-209750	13927970	13945609	ENST00000381010	C9orf146	+	334	129	14	31.59	6.9
chr12	13726971	13727280	-187024	13528461	13540101	ENST00000532841	C12orf36	-	309	134	14	34.51	7.77
chr2	13734450	13734792	876257	12858364	12864951	ENST00000405331	TRIB2	+	342	142	15	30.72	7.77
chr17	13748149	13748482	-224530	13972846	14111994	ENST00000261643	COX10	+	333	219	14	31.7	6.9
chr12	13758714	13759160	-218836	13528461	13540101	ENST00000532841	C12orf36	-	446	169	17	30.2	8.63
chr12	13813685	13814284	-273883	13528461	13540101	ENST00000532841	C12orf36	-	599	240	23	39.31	5.18
chr18	13824694	13825042	-675	13825543	13826861	ENST00000324750	MC5R	+	348	91	16	35.29	6.9
chr18	13831108	13831412	5717	13825543	13826861	ENST00000324750	MC5R	+	304	93	15	35.13	7.77
chr9	13839042	13839341	-88778	13927970	13945609	ENST00000381010	C9orf146	+	299	163	13	30.26	7.77
chr3	13855384	13855779	66036	13857755	13921618	ENST00000285018	WNT7A	-	395	128	17	35.26	6.9
chr3	13866250	13866719	55133	13857755	13921618	ENST00000285018	WNT7A	-	469	321	22	47.89	6.9
chr12	13887569	13887956	245290	13714144	14133053	ENST00000279593	GRIN2B	-	387	247	16	31.07	6.9
chr5	13896013	13896352	48469	13690440	13944652	ENST00000265104	DNAH5	-	339	213	15	31.04	7.77
chr12	13896736	13896964	236203	13714144	14133053	ENST00000279593	GRIN2B	-	228	141	14	46.67	10.35
chr12	13900818	13901114	232087	13714144	14133053	ENST00000279593	GRIN2B	-	296	173	14	36.16	6.9
chr18	13912012	13912341	3358	13882043	13915535	ENST00000327606	MC2R	-	329	239	14	32.15	6.04
chr18	13913201	13913578	2145	13882043	13915535	ENST00000327606	MC2R	-	377	278	16	32.09	7.77
chr6	13923660	13924097	-798	13924677	13977503	ENST00000488763	RNF182	+	437	203	21	46.33	8.63
chr1	13966176	13966462	54352	13911967	13942742	ENST00000475043	PDPN	+	286	123	14	37.5	6.9
chr10	13968195	13968721	45911	13708224	14014369	ENST00000264546	FRMD4A	-	526	122	22	41.59	7.77
chr10	14014169	14014458	55	13708224	14014369	ENST00000264546	FRMD4A	-	289	154	13	31.43	6.9
chr17	14023479	14024142	46094	13977716	13980639	ENST00000429152	COX10	+	663	460	24	33.92	6.9
chr12	14034126	14034307	98836	13714144	14133053	ENST00000279593	GRIN2B	-	181	90	10	31.69	8.63
chr12	14100733	14101275	32049	13714144	14133053	ENST00000279593	GRIN2B	-	542	130	21	35.31	6.04
chr7	14127237	14127571	-96354	13975518	14031050	ENST00000421381	ETV1	-	334	131	14	31.59	7.77
chr6	14132359	14132624	14619	14117872	14137149	ENST00000379153	CD83	+	265	167	13	34.49	8.63
chr5	14156343	14156718	12701	14143829	14509448	ENST00000537187	TRIO	+	375	111	16	32.3	6.9
chr7	14157947	14158344	-127095	13975518	14031050	ENST00000421381	ETV1	-	397	171	19	45.79	7.77
chr4	14158641	14158981	-529464	13570362	13629347	ENST00000040738	BOD1L	-	340	90	14	30.93	6.04
chr18	14182172	14182413	-49803	14099942	14132489	ENST00000309305	ZNF519	-	241	98	13	33.79	8.46
chr18	14184252	14185967	-52620	14099942	14132489	ENST00000309305	ZNF519	-	1715	266	89	81.85	7.28
chr18	14186130	14186621	-53886	14099942	14132489	ENST00000309305	ZNF519	-	491	216	24	32.47	8.07
chr18	14190101	14190568	-57845	14099942	14132489	ENST00000309305	ZNF519	-	467	316	22	37.53	6.38
chr4	14230885	14231232	-601711	13570362	13629347	ENST00000040738	BOD1L	-	347	249	14	30.19	7.77
chr4	14236744	14237059	-607554	13570362	13629347	ENST00000040738	BOD1L	-	315	209	14	33.78	6.9
chr9	14244741	14245219	-64183	14087605	14180797	ENST00000543693	NFIB	-	478	234	22	46.83	8.63
chr10	14247189	14247495	124759	13693905	14372101	ENST00000378503	FRMD4A	-	306	213	14	34.88	6.04
chr4	14255884	14256265	-626727	13570362	13629347	ENST00000040738	BOD1L	-	381	128	16	31.68	6.04
chr8	14321138	14321535	91098	13947883	14412435	ENST00000421524	SGCZ	-	397	256	17	31.56	5.56
chr2	14330466	14330793	-442180	14772810	14780170	ENST00000295092	FAM84A	+	327	94	15	32.38	6.9
chr8	14331547	14331854	80734	13947883	14412435	ENST00000421524	SGCZ	-	307	208	14	34.76	8.63
chr7	14331838	14332434	-301086	13975518	14031050	ENST00000421381	ETV1	-	596	239	21	30.8	6.04
chr10	14349139	14349535	22764	13693905	14372101	ENST00000378503	FRMD4A	-	396	192	16	30.18	6.9
chr10	14359385	14359728	12544	13693905	14372101	ENST00000378503	FRMD4A	-	343	182	15	30.61	6.9
chr4	14368503	14368982	-635555	15004298	15071777	ENST00000538197	CPEB2	+	479	387	22	46.71	6.9
chr2	14381631	14382061	-390964	14772810	14780170	ENST00000295092	FAM84A	+	430	222	17	31.69	7.77
chr8	14391325	14391839	20853	13947883	14412435	ENST00000421524	SGCZ	-	514	269	22	42.83	7.77
chr18	14407171	14407876	135621	14511897	14543145	ENST00000358970	POTEC	-	705	225	26	39.03	6.9
chr5	14414700	14415000	-50848	14465698	14510310	ENST00000541447	TRIO	+	300	170	13	30.14	7.77
chr21	14418740	14419500	326266	14741931	14745386	ENST00000540061	AL050302.1	-	760	665	34	47.28	6.43
chr18	14448311	14449003	94488	14511897	14543145	ENST00000358970	POTEC	-	692	525	28	49.26	7.77
chr9	14473411	14473797	-74622	14081842	14398982	ENST00000380934	NFIB	-	386	167	16	31.17	6.9
chr21	14490161	14490865	254873	14741931	14745386	ENST00000540061	AL050302.1	-	704	97	29	31.36	4.61
chr18	14492039	14492386	50932	14511897	14543145	ENST00000358970	POTEC	-	347	174	15	30.19	10.35
chr20	14492857	14493152	-174742	14304641	14318262	ENST00000341420	FLRT3	-	295	166	13	30.72	6.9
chr9	14526640	14526936	-127806	14081842	14398982	ENST00000380934	NFIB	-	296	172	13	30.6	7.77
chr21	14540152	14540546	205037	14741931	14745386	ENST00000540061	AL050302.1	-	394	183	16	30.37	6.04
chr9	14578608	14578991	114669	14615530	14693469	ENST00000380916	ZDHHC21	-	383	209	17	36.58	7.77
chr5	14588309	14588652	6596	14581884	14612829	ENST00000274217	FAM105A	+	343	96	14	30.61	6.04
chr16	14599093	14599469	124794	14693792	14724075	ENST00000538472	PARN	-	376	241	16	32.2	6.9
chr6	14613961	14614407	496312	14117872	14137149	ENST00000379153	CD83	+	446	216	18	34.96	6.9
chr3	14627175	14627561	-65903	14693271	14714166	ENST00000383794	C3orf19	+	386	195	16	31.17	6.04
chr18	14636361	14636680	-92921	14529025	14543599	ENST00000389891	POTEC	-	319	96	14	33.3	6.04
chr21	14645028	14645309	100217	14741931	14745386	ENST00000540061	AL050302.1	-	281	191	13	32.41	6.04
chr16	14658513	14658856	65390	14693792	14724075	ENST00000538472	PARN	-	343	251	14	30.61	6.04
chr5	14671972	14672409	7333	14664857	14699820	ENST00000284274	FAM105B	+	437	245	17	31.03	6.04
chr6	14675640	14675981	557938	14117872	14137149	ENST00000379153	CD83	+	341	242	14	30.82	7.77
chr9	14693916	14694562	-770	14615530	14693469	ENST00000380916	ZDHHC21	-	646	238	25	39.65	6.9
chr4	14702845	14703176	-301287	15004298	15071777	ENST00000538197	CPEB2	+	331	133	15	31.92	6.9
chr21	14714362	14714649	30880	14741931	14745386	ENST00000540061	AL050302.1	-	287	158	13	31.67	6.9
chr18	14801098	14801527	-1392	14802705	14852737	ENST00000320584	ANKRD30B	+	429	160	18	36.71	6.04
chr3	14805461	14805890	-54793	14860469	14975895	ENST00000285046	FGD5	+	429	219	19	41.61	6.86
chr6	14808657	14808982	-436914	15245734	15521149	ENST00000538175	JARID2	+	325	95	14	32.61	6.04
chr4	14836750	14837022	-167412	15004298	15071777	ENST00000538197	CPEB2	+	272	153	13	33.56	7.77
chr3	14868042	14868478	5321	14862939	14941960	ENST00000457774	FGD5	+	436	204	17	31.13	6.04
chr9	14891241	14891677	18969	14737394	14910428	ENST00000380880	FREM1	-	436	285	18	35.97	6.04
chr18	14913493	14913889	110071	14803620	14852737	ENST00000277669	ANKRD30B	+	396	141	16	30.18	6.9
chr21	14916948	14917545	-65251	14982498	15013906	ENST00000299443	POTED	+	597	345	24	39.5	6.9
chr18	14923478	14923892	120065	14803620	14852737	ENST00000277669	ANKRD30B	+	414	264	18	35.27	6.45
chr18	14931394	14931819	127986	14803620	14852737	ENST00000277669	ANKRD30B	+	425	327	18	37.13	6.04
chr18	14935510	14935896	132083	14803620	14852737	ENST00000277669	ANKRD30B	+	386	276	17	36.24	6.9
chr9	14936098	14936431	-25271	14734664	14910993	ENST00000422223	FREM1	-	333	194	14	31.7	6.9
chr19	14975187	14975523	172	14974598	14975527	ENST00000304105	OR7A2P	-	336	111	14	30.09	5.83
chr4	14987999	14988502	-16047	15004298	15071777	ENST00000538197	CPEB2	+	503	227	28	72.15	10.35
chr11	15000175	15000469	-6422	14990047	14993900	ENST00000331587	CALCA	-	294	196	13	30.84	6.9
chr18	15018454	15018912	215063	14803620	14852737	ENST00000277669	ANKRD30B	+	458	241	18	33.78	6.9
chr18	15027909	15028230	224449	14803620	14852737	ENST00000277669	ANKRD30B	+	321	97	15	33.07	7.77
chr21	15054632	15055206	72421	14982498	15013906	ENST00000299443	POTED	+	574	390	22	34.42	6.56
chr21	15064683	15064972	82329	14982498	15013906	ENST00000299443	POTED	+	289	136	13	31.43	8.63
chr5	15073571	15073999	-201898	14704913	14871887	ENST00000284268	ANKH	-	428	200	17	31.89	7.77
chr3	15092362	15092691	14240	15090719	15106767	ENST00000449354	MRPS25	-	329	120	14	32.15	8.63
chr3	15112946	15113288	-6275	15090025	15106842	ENST00000253686	MRPS25	-	342	200	14	30.72	6.04
chr2	15115948	15116337	214378	15318073	15330521	ENST00000423602	NBAS	-	389	169	16	30.87	6.04
chr21	15122034	15122524	139781	14982498	15013906	ENST00000299443	POTED	+	490	228	19	35.47	6.9
chr21	15131133	15131690	148913	14982498	15013906	ENST00000299443	POTED	+	557	154	21	33.99	6.04
chr17	15142357	15142883	23181	15133538	15165801	ENST00000426385	PMP22	-	526	99	20	32.21	5.18
chr20	15152323	15152628	-25028	15177504	16033842	ENST00000402914	MACROD2	+	305	118	14	34.98	6.9
chr20	15154058	15154318	-23316	15177504	16033842	ENST00000402914	MACROD2	+	260	140	13	34.84	8.55
chr1	15154980	15155477	-95397	15250626	15394648	ENST00000361144	KAZN	+	497	92	20	34.81	6.04
chr11	15156033	15156379	-14442	15170648	15268072	ENST00000528567	INSC	+	346	150	15	30.29	6.04
chr3	15157276	15157732	-16834	15115112	15140670	ENST00000476527	ZFYVE20	-	456	277	19	33.48	6.15
chr18	15167064	15168436	364130	14803620	14852737	ENST00000277669	ANKRD30B	+	1372	122	85	33.48	4.69
chr9	15201478	15201918	30744	15171927	15232442	ENST00000507285	TTC39B	-	440	272	17	30.75	6.04
chr2	15222890	15223278	107437	15318073	15330521	ENST00000423602	NBAS	-	388	140	17	36.02	8.63
chr4	15234285	15234630	-106984	15341442	15443986	ENST00000397700	C1QTNF7	+	345	157	17	41.19	8.63
chr2	15269520	15270118	60702	15318073	15330521	ENST00000423602	NBAS	-	598	211	24	39.4	6.04
chr17	15298351	15298722	-53578	15207128	15244958	ENST00000395930	TEKT3	-	371	262	19	49.29	6.9
chr2	15301322	15301667	29026	15318073	15330521	ENST00000423602	NBAS	-	345	199	15	30.4	8.63
chr11	15301816	15302114	131311	15170654	15267622	ENST00000525218	INSC	+	298	198	13	30.37	6.9
chr18	15306690	15307114	503282	14803620	14852737	ENST00000277669	ANKRD30B	+	424	253	17	32.27	7.77
chr18	15309950	15310531	506620	14803620	14852737	ENST00000277669	ANKRD30B	+	581	218	26	50.84	6.9
chr21	15334015	15334613	227110	15537572	15561424	ENST00000400211	LIPI	-	598	420	25	32.04	6.25
chr21	15336760	15337081	224503	15537572	15561424	ENST00000400211	LIPI	-	321	223	19	41.61	6.42
chr21	15346289	15346960	214799	15537572	15561424	ENST00000400211	LIPI	-	671	87	36	38.2	5
chr17	15379400	15379685	-8617	15339338	15370925	ENST00000312177	CDRT4	-	285	185	13	31.92	8.63
chr11	15384548	15384798	214019	15170654	15267622	ENST00000525218	INSC	+	250	96	12	30.69	7.77
chr20	15386700	15387147	209419	15177504	16033842	ENST00000402914	MACROD2	+	447	178	18	34.86	7.77
chr1	15388380	15388730	-90473	15479028	15546973	ENST00000428417	TMEM51	+	350	170	16	35.06	7.77
chr12	15415105	15415432	-40917	15261541	15374351	ENST00000546331	RERG	-	327	141	15	32.38	7.77
chr6	15432975	15433323	32060	15401089	15509585	ENST00000541660	JARID2	+	348	251	14	30.08	6.04
chr20	15453756	15454124	276436	15177504	16033842	ENST00000402914	MACROD2	+	368	121	16	33.05	7.77
chr21	15490607	15491032	70604	15537572	15561424	ENST00000400211	LIPI	-	425	208	18	37.13	7.77
chr21	15495378	15495759	65855	15537572	15561424	ENST00000400211	LIPI	-	381	148	16	31.68	6.9
chr17	15544733	15544996	10102	15474805	15554967	ENST00000455584	RP11-385D13.1	-	263	97	14	39.43	9.17
chr10	15546235	15546631	-133372	15290638	15413061	ENST00000455654	FAM171A1	-	396	188	16	30.18	6.9
chr3	15567641	15568004	-4564	15492980	15563258	ENST00000454772	COLQ	-	363	263	16	33.59	6.9
chr7	15576679	15577014	24793	15239943	15601640	ENST00000342526	AGMO	-	335	241	14	31.48	6.9
chr21	15583130	15583528	-163	15481134	15583166	ENST00000536861	LIPI	-	398	197	17	34.93	7.77
chr21	15592634	15593011	4323	15588499	15600693	ENST00000400577	RBM11	+	377	116	16	32.09	7.77
chr3	15605559	15605966	-37085	15642848	15677122	ENST00000427382	BTD	+	407	172	18	39.12	7.77
chr17	15654603	15654951	19180	15635597	15644482	ENST00000437605	TBC1D26	+	348	261	15	30.08	6.04
chr4	15713740	15714111	496	15713429	15739931	ENST00000514445	BST1	+	371	121	17	37.97	6.9
chr11	15743870	15744167	573364	15170654	15267622	ENST00000525218	INSC	+	297	200	13	30.49	7.77
chr12	15786945	15787365	28053	15774208	15815208	ENST00000542903	EPS8	-	420	189	18	37.67	7.77
chr6	15830399	15830820	-167336	15523032	15663273	ENST00000344537	DTNBP1	-	421	287	18	36.45	7.58
chr8	15843278	15843816	178213	15978398	16021760	ENST00000522672	MSR1	-	538	124	22	40.39	6.04
chr19	15844689	15845190	6105	15838834	15839862	ENST00000305899	OR10H2	+	501	173	22	44.23	6.9
chr10	15851374	15851712	4757	15820169	15856300	ENST00000378033	FAM188A	-	338	246	14	31.15	6.04
chr10	15866021	15866360	-6183	15820169	15860007	ENST00000378036	FAM188A	-	339	230	15	31.04	6.9
chr19	15884526	15884798	6112	15880826	15890774	ENST00000412610	AC011537.1	-	272	175	14	39.48	8.63
chr19	15887316	15887663	3284	15880826	15890774	ENST00000412610	AC011537.1	-	347	209	14	30.19	6.9
chr17	15903831	15904264	998	15903049	15948336	ENST00000395886	TTC19	+	433	248	17	31.41	6.9
chr7	15913425	15913633	-187092	15650837	15726437	ENST00000262041	MEOX2	-	208	109	12	36.8	9.49
chr11	15946885	15947334	415705	15987995	16362815	ENST00000316399	SOX6	-	449	256	18	34.66	6.9
chr2	15972757	15973284	-107665	16080686	16087129	ENST00000281043	MYCN	+	527	208	20	32.12	5.18
chr9	16049049	16049479	166633	16203946	16215897	ENST00000433347	C9orf92	-	430	161	18	36.6	6.9
chr22	16054016	16054410	103725	16157306	16157938	ENST00000383146	AP000525.1	-	394	146	20	46.18	10.35
chr22	16070981	16071313	86791	16157306	16157938	ENST00000383146	AP000525.1	-	332	172	14	30.38	7.47
chr21	16083496	16083938	-52575	15966041	16031142	ENST00000400562	AF165138.7	-	442	268	18	35.36	6.9
chr22	16089332	16089762	68391	16157306	16157938	ENST00000383146	AP000525.1	-	430	255	22	37.58	5.23
chr3	16089722	16090168	-126211	16216156	16271253	ENST00000339732	GALNTL2	+	446	269	18	34.96	5.18
chr22	16090734	16091327	66907	16157306	16157938	ENST00000383146	AP000525.1	-	593	363	25	31.4	5.44
chr22	16091865	16092480	65765	16157306	16157938	ENST00000383146	AP000525.1	-	615	257	29	33.37	5.36
chr22	16107549	16108074	50126	16157306	16157938	ENST00000383146	AP000525.1	-	525	311	25	36.83	6.67
chr22	16108306	16109099	49235	16157306	16157938	ENST00000383146	AP000525.1	-	793	525	43	68.1	9.25
chr22	16109118	16110062	48348	16157306	16157938	ENST00000383146	AP000525.1	-	944	405	44	51.31	8.18
chr22	16112009	16112393	45737	16157306	16157938	ENST00000383146	AP000525.1	-	384	109	20	32.93	7.04
chr19	16111631	16112522	-11990	16124067	16152945	ENST00000397365	AC004790.1	+	891	655	42	83.3	11.22
chr22	16119494	16120276	38053	16157306	16157938	ENST00000383146	AP000525.1	-	782	550	36	59.78	8.46
chr5	16120333	16120596	57473	16067423	16177938	ENST00000507111	2016-03-11	-	263	171	13	34.77	8.63
chr2	16127538	16128020	47093	16080686	16086607	ENST00000426211	MYCN	+	482	287	19	33.86	6.56
chr4	16139134	16139472	-53302	15969851	16086001	ENST00000505450	PROM1	-	338	196	15	31.15	6.04
chr8	16155762	16156074	-83335	16032719	16072583	ENST00000518960	MSR1	-	312	214	14	34.14	7.77
chr7	16159167	16159788	30697	16128780	16129265	ENST00000444738	AC006035.2	+	621	93	25	41.91	5.18
chr22	16160090	16160859	-2536	16157306	16157938	ENST00000383146	AP000525.1	-	769	280	38	81.95	8.63
chr22	16163765	16164252	-6070	16157306	16157938	ENST00000383146	AP000525.1	-	487	208	23	33.21	5.62
chr22	16182240	16183118	-24741	16157306	16157938	ENST00000383146	AP000525.1	-	878	631	48	81.71	8.33
chr22	16184470	16185103	-26848	16157306	16157938	ENST00000383146	AP000525.1	-	633	99	26	33.26	5.59
chr22	16185830	16186457	-28205	16157306	16157938	ENST00000383146	AP000525.1	-	627	222	30	40.21	5.1
chr22	16188207	16188932	-30631	16157306	16157938	ENST00000383146	AP000525.1	-	725	277	32	34.17	5.36
chr20	16195883	16196137	189502	16360395	16385512	ENST00000450176	KIF16B	-	254	155	12	30.18	7.77
chr22	16203077	16204056	-45628	16157306	16157938	ENST00000383146	AP000525.1	-	979	181	40	46.62	5.81
chr6	16205614	16205963	-33022	16238811	16295780	ENST00000259727	GMPR	+	349	253	16	32.47	6.45
chr4	16237211	16237675	-9279	16162128	16228164	ENST00000405303	TAPT1	-	464	207	22	48.5	7.77
chr20	16245910	16246494	139310	16360395	16385512	ENST00000450176	KIF16B	-	584	187	23	40.71	6.04
chr4	16271918	16272264	-43927	16162128	16228164	ENST00000405303	TAPT1	-	346	201	15	30.29	7.77
chr4	16274149	16274698	-46259	16162128	16228164	ENST00000405303	TAPT1	-	549	181	23	44.17	5.18
chr22	16278331	16278836	9353	16256444	16287937	ENST00000355872	POTEH	-	505	181	23	35.37	6.76
chr11	16283976	16284358	78648	15987995	16362815	ENST00000316399	SOX6	-	382	130	17	36.69	9.49
chr22	16292554	16293089	-4884	16256444	16287937	ENST00000355872	POTEH	-	535	257	25	36.91	6.8
chr22	16293097	16293488	-5355	16256444	16287937	ENST00000355872	POTEH	-	391	165	19	33.37	5.92
chr22	16293513	16294159	-5899	16256444	16287937	ENST00000355872	POTEH	-	646	430	31	42.33	5.73
chr22	16294921	16296036	-7541	16256444	16287937	ENST00000355872	POTEH	-	1115	94	49	55	5.92
chr22	16297442	16298022	-9795	16256444	16287937	ENST00000355872	POTEH	-	580	324	26	31.91	6.25
chr22	16298502	16299081	-10854	16256444	16287937	ENST00000355872	POTEH	-	579	335	32	48.67	5.29
chr3	16307285	16307522	686	16306717	16343184	ENST00000435829	OXNAD1	+	237	98	12	32.43	7.77
chr22	16312180	16312782	-24544	16256444	16287937	ENST00000355872	POTEH	-	602	218	27	34.36	5.06
chr21	16339049	16339354	35487	16340317	16374689	ENST00000411932	NRIP1	-	305	110	15	35.01	9.49
chr22	16346297	16346642	-58532	16256444	16287937	ENST00000355872	POTEH	-	345	89	14	30.4	6.04
chr4	16358389	16358875	-130468	16162128	16228164	ENST00000405303	TAPT1	-	486	246	21	40.76	7.77
chr21	16372388	16372766	2112	16340317	16374689	ENST00000411932	NRIP1	-	378	219	18	42.6	7.77
chr12	16386870	16387171	43598	16341419	16430619	ENST00000344941	SLC15A5	-	301	210	13	30.03	6.04
chr17	16401447	16401848	-6180	16345328	16395467	ENST00000409083	C17orf76	-	401	202	19	35.68	7.09
chr22	16411659	16412308	37821	16448824	16449805	ENST00000252835	OR11H1	-	649	375	31	38.75	6.06
chr21	16417250	16417673	-5048	16422510	16424692	ENST00000544664	C21orf116	+	423	200	18	37.35	7.77
chr22	16417786	16418172	31826	16448824	16449805	ENST00000252835	OR11H1	-	386	204	16	31.17	7.77
chr22	16419066	16419569	30487	16448824	16449805	ENST00000252835	OR11H1	-	503	232	23	45.77	9.76
chr21	16427796	16428141	5458	16422510	16424692	ENST00000544664	C21orf116	+	345	254	14	30.4	5.18
chr22	16427882	16428647	21540	16448824	16449805	ENST00000252835	OR11H1	-	765	216	36	39.2	5.2
chr8	16434665	16435065	-9994	16032772	16424871	ENST00000518026	MSR1	-	400	235	18	36.45	6.4
chr4	16437887	16438226	159441	16503665	16597498	ENST00000507464	LDB2	-	339	94	14	31.04	7.77
chr9	16444443	16444731	-8217	16418541	16436370	ENST00000411752	BNC2	-	288	156	13	31.55	6.9
chr4	16475516	16475909	121785	16503665	16597498	ENST00000507464	LDB2	-	393	258	17	30.68	6.15
chr11	16509995	16510459	-12292	15987995	16497935	ENST00000396356	SOX6	-	464	247	18	33.21	6.9
chr5	16513115	16513448	-4174	16473162	16509107	ENST00000399793	FAM134B	-	333	186	14	31.7	6.9
chr6	16516930	16517272	244586	16299343	16761687	ENST00000244769	ATXN1	-	342	200	14	30.72	7.77
chr16	16522779	16523114	38255	16484691	16487665	ENST00000344087	RP11-467M13.1	+	335	113	17	40.58	9.09
chr21	16530877	16531333	-93784	16333556	16437321	ENST00000400202	NRIP1	-	456	267	18	33.97	6.9
chr17	16534250	16534497	22767	16537220	16557141	ENST00000423860	ZNF624	-	247	155	12	31.08	6.9
chr1	16569932	16570257	-6648	16558195	16563446	ENST00000375599	RSG1	-	325	148	15	31.62	6.72
chr21	16608946	16609226	-171765	16333556	16437321	ENST00000400202	NRIP1	-	280	180	13	31.32	7.5
chr8	16611397	16611698	-186676	16032772	16424871	ENST00000518026	MSR1	-	301	113	14	35.52	6.04
chr21	16628856	16629311	-191762	16333556	16437321	ENST00000400202	NRIP1	-	455	218	19	39	7.77
chr17	16692577	16693021	56396	16745430	16749195	ENST00000340966	KRT17P1	-	444	173	20	32.98	5.19
chr20	16717130	16717697	6784	16710629	16722421	ENST00000246071	SNRPB2	+	567	219	25	47.27	7.77
chr6	16769492	16770003	-8026	16737085	16761721	ENST00000296858	AL137003.1	-	511	315	21	38.22	6.04
chr16	16773206	16773403	288613	16484691	16487665	ENST00000344087	RP11-467M13.1	+	197	98	10	31.69	8.63
chr6	16804800	16805257	-43307	16737085	16761721	ENST00000296858	AL137003.1	-	457	299	21	43.96	7.77
chr21	16813386	16813720	-288791	17102344	17252377	ENST00000285681	USP25	+	334	101	15	31.59	7.77
chr11	16830833	16831426	2900	16816510	16834030	ENST00000525581	PLEKHA7	-	593	215	23	39.86	6.04
chr10	16832347	16832954	26731	16632610	16859382	ENST00000377921	RSU1	-	607	145	23	38.59	6.04
chr1	16832780	16834317	-28706	16862255	16864669	ENST00000357301	AL355149.1	+	1537	642	78	30.92	4.21
chr2	16837235	16837661	9648	16734204	16847096	ENST00000406434	FAM49A	-	426	142	22	52.66	8.52
chr1	16842498	16843425	-19293	16862255	16864669	ENST00000357301	AL355149.1	+	927	256	51	30.06	4.25
chr1	16861740	16862138	-316	16862255	16864669	ENST00000357301	AL355149.1	+	398	121	24	43.42	8.02
chr11	16871930	16872310	-24219	16809207	16847901	ENST00000530489	PLEKHA7	-	380	93	18	42.35	6.9
chr21	16889693	16890132	-212431	17102344	17252377	ENST00000285681	USP25	+	439	214	18	35.67	9.49
chr4	16901135	16901416	-843	16503164	16900432	ENST00000304523	LDB2	-	281	183	13	32.41	6.9
chr1	16907086	16908213	45394	16862255	16864669	ENST00000357301	AL355149.1	+	1127	765	65	37.44	4.12
chr1	16913746	16914463	51849	16862255	16864669	ENST00000357301	AL355149.1	+	717	320	43	35.81	4.96
chr1	16919101	16922237	58414	16862255	16864669	ENST00000357301	AL355149.1	+	3136	553	190	146.72	5.53
chr1	16922569	16925841	61950	16862255	16864669	ENST00000357301	AL355149.1	+	3272	1422	186	84.6	5.21
chr1	16926744	16928137	65185	16862255	16864669	ENST00000357301	AL355149.1	+	1393	627	72	34.6	4.4
chr1	16928186	16930949	67312	16862255	16864669	ENST00000357301	AL355149.1	+	2763	1263	168	152.1	6.85
chr1	16931897	16933646	-66726	16999498	17000007	ENST00000434336	AL137798.1	+	1749	652	111	89.03	5.28
chr5	16935143	16935517	717	16780716	16936047	ENST00000502436	MYO10	-	374	209	19	48.87	6.9
chr1	16933695	16936114	-64593	16999498	17000007	ENST00000434336	AL137798.1	+	2419	568	148	54.86	4.22
chr7	16957180	16957566	-35762	16900124	16921611	ENST00000414935	AGR3	-	386	146	16	31.17	8.63
chr6	16957828	16958141	-196263	16737085	16761721	ENST00000296858	AL137003.1	-	313	145	14	34.02	6.9
chr20	16962667	16963062	233861	16729003	16732809	ENST00000246081	OTOR	+	395	143	16	30.28	7.77
chr1	16976561	16977454	-22490	16999498	17000007	ENST00000434336	AL137798.1	+	893	430	37	41.94	6.67
chr1	16977891	16978560	-21272	16999498	17000007	ENST00000434336	AL137798.1	+	669	404	36	65.56	9.86
chr1	16978965	16979385	-20323	16999498	17000007	ENST00000434336	AL137798.1	+	420	187	25	51.5	6.85
chr17	16979041	16979502	33108	16946163	17088874	ENST00000341712	MPRIP	+	461	215	18	31.98	6.67
chr1	16980531	16981923	-18271	16999498	17000007	ENST00000434336	AL137798.1	+	1392	742	80	41.3	4.4
chr1	16996084	16997089	-2911	16999498	17000007	ENST00000434336	AL137798.1	+	1005	802	49	39.64	4.52
chr1	17014752	17015549	15652	16999498	17000007	ENST00000434336	AL137798.1	+	797	543	44	55.43	6.11
chr21	17018272	17018587	-83914	17102344	17252377	ENST00000285681	USP25	+	315	91	14	32.47	6.67
chr1	17023943	17024704	24825	16999498	17000007	ENST00000434336	AL137798.1	+	761	541	35	37.23	5.29
chr1	17029759	17030869	30816	16999498	17000007	ENST00000434336	AL137798.1	+	1110	209	58	51.79	5
chr20	17031203	17031516	-175392	17206752	17465223	ENST00000377899	PCSK2	+	313	221	14	34.02	6.9
chr1	17047887	17049376	38947	17081405	17087579	ENST00000389184	MST1P9	-	1489	960	83	101.9	6.78
chr1	17049461	17050619	37539	17081405	17087579	ENST00000389184	MST1P9	-	1158	845	60	42.62	4.95
chr2	17051072	17051600	-203737	16745292	16847599	ENST00000451689	FAM49A	-	528	203	21	36.59	6.9
chr16	17052126	17052619	512365	17201254	17564738	ENST00000261381	XYLT1	-	493	265	19	31.36	6.35
chr1	17051751	17052822	35292	17081405	17087579	ENST00000389184	MST1P9	-	1071	279	66	47.15	5.7
chr1	17063248	17064973	23468	17081405	17087579	ENST00000389184	MST1P9	-	1725	429	80	30.86	4.55
chr1	17080315	17081633	6605	17081405	17087579	ENST00000389184	MST1P9	-	1318	1047	76	119.92	10.04
chr1	17081830	17082574	5377	17081405	17087579	ENST00000389184	MST1P9	-	744	256	44	89.28	10.14
chr1	17083219	17083738	4100	17081405	17087579	ENST00000389184	MST1P9	-	519	98	23	40.04	5.3
chr1	17083893	17085052	3106	17081405	17087579	ENST00000389184	MST1P9	-	1159	207	50	63.35	6.43
chr1	17091146	17091546	-371	17083727	17090975	ENST00000442552	MST1P9	-	400	239	18	39.93	9.49
chr1	17092893	17093597	-2270	17083727	17090975	ENST00000442552	MST1P9	-	704	275	30	52.88	8.63
chr21	17096671	17097097	-5460	17102344	17252377	ENST00000285681	USP25	+	426	305	21	47.7	8.63
chr1	17096377	17097271	-92	17087332	17096732	ENST00000545160	MST1P9	-	894	567	43	82.95	8.63
chr1	17100251	17101138	-3962	17087332	17096732	ENST00000545160	MST1P9	-	887	258	43	47.61	5.91
chr2	17104086	17104434	-256661	16745292	16847599	ENST00000451689	FAM49A	-	348	248	14	30.08	6.9
chr1	17106120	17106866	-9761	17087332	17096732	ENST00000545160	MST1P9	-	746	224	30	48.84	6.04
chr1	17107302	17107668	-10753	17087332	17096732	ENST00000545160	MST1P9	-	366	98	18	44.14	8.63
chr1	17108233	17108906	-11837	17087332	17096732	ENST00000545160	MST1P9	-	673	245	26	35.14	7.69
chr1	17113838	17114269	-17321	17087332	17096732	ENST00000545160	MST1P9	-	431	168	18	36.5	6.04
chr1	17123179	17124819	-27267	17087332	17096732	ENST00000545160	MST1P9	-	1640	232	75	132.78	9.49
chr6	17150255	17150510	-131194	17281577	17294106	ENST00000379052	RBM24	+	255	96	13	35.88	8.63
chr3	17150713	17151309	99025	17051986	17123038	ENST00000419842	PLCL2	+	596	185	22	35.08	6.9
chr21	17163769	17164075	-33407	17197329	17205698	ENST00000453553	USP25	+	306	97	16	40.63	7.77
chr16	17173208	17173516	391376	17201254	17564738	ENST00000261381	XYLT1	-	308	98	16	40.35	7.77
chr1	17186677	17187142	11758	17196254	17198668	ENST00000356370	BX284668.1	-	465	228	21	30.19	8.64
chr2	17192073	17192367	-344621	16745292	16847599	ENST00000451689	FAM49A	-	294	196	13	30.84	9.49
chr1	17199874	17200984	-1761	17196254	17198668	ENST00000356370	BX284668.1	-	1110	223	55	35.2	4.04
chr2	17209347	17209669	-361909	16745292	16847599	ENST00000451689	FAM49A	-	322	234	14	30.16	5.6
chr1	17212568	17212870	-14051	17196254	17198668	ENST00000356370	BX284668.1	-	302	162	14	35.39	7.77
chr1	17220673	17221581	-22459	17196254	17198668	ENST00000356370	BX284668.1	-	908	99	40	40.54	4.85
chr9	17223569	17223994	88743	17135038	17299239	ENST00000380641	CNTLN	+	425	218	17	32.18	6.9
chr2	17240990	17241316	-393554	16745292	16847599	ENST00000451689	FAM49A	-	326	229	14	32.49	7.77
chr20	17311596	17311879	104036	17207701	17462928	ENST00000536609	PCSK2	+	283	161	14	37.91	8.63
chr20	17325594	17325929	118060	17207701	17462928	ENST00000536609	PCSK2	+	335	103	14	31.48	6.04
chr4	17374824	17375271	138556	17491664	17513604	ENST00000505710	QDPR	-	447	197	19	39.87	6.04
chr22	17386100	17387342	-84132	17264302	17302589	ENST00000331428	XKR3	-	1242	275	66	57.87	6.28
chr1	17441795	17442188	3938	17405526	17445930	ENST00000375481	PADI2	-	393	96	18	40.76	6.9
chr2	17453446	17453814	246076	17691851	17699706	ENST00000399080	RAD51AP2	-	368	245	18	43.88	8.63
chr21	17467149	17467458	252466	17214837	17246837	ENST00000449491	USP25	+	309	98	14	34.51	7.77
chr21	17469248	17469547	254560	17214837	17246837	ENST00000449491	USP25	+	299	103	13	30.26	6.04
chr2	17490088	17490613	209355	17691851	17699706	ENST00000399080	RAD51AP2	-	525	323	21	36.88	6.9
chr5	17499611	17499987	282086	17217713	17276009	ENST00000447228	BASP1	+	376	159	16	32.2	9.49
chr20	17514866	17515255	-3046	17474550	17512014	ENST00000377873	BFSP1	-	389	137	16	30.87	6.9
chr1	17514955	17515269	-16509	17531621	17572500	ENST00000375471	PADI1	+	314	220	14	33.9	6.04
chr5	17525902	17526464	308470	17217713	17276009	ENST00000447228	BASP1	+	562	299	25	47.81	7.77
chr8	17560087	17560482	-5105	17501308	17555179	ENST00000297488	MTUS1	-	395	139	18	38.9	9.17
chr20	17572135	17572565	21751	17550599	17588652	ENST00000543261	DSTN	+	430	200	17	31.69	6.04
chr5	17583926	17584414	366457	17217713	17276009	ENST00000447228	BASP1	+	488	235	19	35.66	7.77
chr5	17589238	17589643	371727	17217713	17276009	ENST00000447228	BASP1	+	405	214	18	39.35	6.9
chr22	17621177	17621744	18684	17618469	17640145	ENST00000399852	CECR5	-	567	163	22	33.01	5.51
chr9	17654855	17655361	75987	17579121	17797127	ENST00000380607	SH3GL2	+	506	162	26	59.9	7.77
chr8	17657499	17658048	403	17501313	17658177	ENST00000262102	MTUS1	-	549	275	24	44.17	7.77
chr21	17664156	17664643	449562	17214837	17246837	ENST00000449491	USP25	+	487	193	18	31.11	6.9
chr7	17705667	17706107	274204	17832466	17980091	ENST00000409389	SNX13	-	440	162	20	40.64	9.49
chr17	17798514	17798915	-58389	17715069	17740325	ENST00000338854	SREBF1	-	401	213	18	39.81	7.77
chr21	17799993	17800326	585322	17214837	17246837	ENST00000449491	USP25	+	333	97	14	31.7	6.04
chr20	17806179	17806868	125918	17680605	17716516	ENST00000246090	BANF2	+	689	481	26	40.38	6.04
chr21	17822083	17822539	607474	17214837	17246837	ENST00000449491	USP25	+	456	281	19	38.9	6.9
chr11	17825303	17825527	67895	17757520	17799377	ENST00000379472	KCNC1	+	224	93	12	34.3	9.49
chr11	17852879	17853290	95564	17757520	17799377	ENST00000379472	KCNC1	+	411	252	17	33.57	6.9
chr17	17888357	17888749	11581	17876972	17920203	ENST00000399185	LRRC48	+	392	193	16	30.57	6.04
chr9	17893757	17894131	158231	17735713	17795822	ENST00000537391	SH3GL2	+	374	97	16	32.41	6.04
chr5	17896712	17897116	679201	17217713	17276009	ENST00000447228	BASP1	+	404	232	17	34.3	6.04
chr2	17922152	17922471	12728	17884424	17935040	ENST00000446852	SMC6	-	319	223	14	33.3	6.04
chr21	17926770	17927150	712123	17214837	17246837	ENST00000449491	USP25	+	380	219	17	36.92	6.9
chr21	17941849	17942308	727241	17214837	17246837	ENST00000449491	USP25	+	459	186	18	33.68	6.9
chr4	17948465	17949061	73594	17882218	18022357	ENST00000382224	LCORL	-	596	435	21	30.8	6.9
chr7	17961512	17961914	18378	17832466	17980091	ENST00000409389	SNX13	-	402	161	18	39.7	8.63
chr7	18008826	18009165	-28865	17833412	17980130	ENST00000242044	SNX13	-	339	251	15	31.04	9.49
chr2	18019318	18019613	21702	17997763	17998368	ENST00000281047	MSGN1	+	295	86	13	30.72	6.04
chr2	18027388	18027643	29752	17997763	17998368	ENST00000281047	MSGN1	+	255	164	12	30.05	7.77
chr21	18028727	18029145	-782272	18811208	18821503	ENST00000440664	C21orf37	+	418	159	18	37.89	6.9
chr17	18069989	18070346	7191	18062976	18082258	ENST00000451725	MYO15A	+	357	128	16	31.9	6.5
chr4	18076285	18076518	-52902	17844839	18023499	ENST00000326877	LCORL	-	233	89	12	32.99	8.63
chr7	18108465	18108899	-17890	18126572	18706546	ENST00000417496	HDAC9	+	434	202	17	31.31	7.77
chr21	18142548	18143010	-668429	18811208	18821503	ENST00000440664	C21orf37	+	462	224	19	38.27	6.9
chr9	18147299	18147718	-326383	18473892	18910948	ENST00000380548	ADAMTSL1	+	419	240	17	32.77	6.04
chr4	18157494	18157868	-134182	17844839	18023499	ENST00000326877	LCORL	-	374	193	16	32.41	8.63
chr8	18172719	18173131	-75830	18248755	18258728	ENST00000286479	NAT2	+	412	190	17	33.47	8.63
chr2	18176544	18176885	116064	18060650	18112498	ENST00000419802	KCNS3	+	341	125	14	30.82	6.9
chr4	18197378	18197627	-174003	17844839	18023499	ENST00000326877	LCORL	-	249	95	12	30.82	8.63
chr16	18208814	18209255	209057	18413115	18418092	ENST00000545050	RP11-1212A22.2	-	441	269	19	40.53	6.9
chr21	18210452	18210819	-600572	18811208	18821503	ENST00000440664	C21orf37	+	367	278	16	33.15	6.9
chr12	18220087	18220433	22815	18234271	18243075	ENST00000536890	RERGL	-	346	178	14	30.29	6.04
chr8	18220135	18220525	-28425	18248755	18258728	ENST00000286479	NAT2	+	390	200	16	30.77	6.04
chr16	18222566	18222950	195334	18413115	18418092	ENST00000545050	RP11-1212A22.2	-	384	202	16	31.37	9.49
chr1	18253498	18253905	171893	18081808	18153558	ENST00000375406	ACTL8	+	407	188	17	33.99	6.9
chr1	18285881	18286213	-148193	18434240	18704976	ENST00000251296	IGSF21	+	332	119	14	31.81	7.77
chr10	18295120	18295519	53144	18242175	18332211	ENST00000425219	SLC39A12	+	399	147	18	40.05	8.63
chr11	18305247	18305489	3093	18301165	18308461	ENST00000537258	HPS5	-	242	97	12	31.75	7.77
chr9	18345041	18345345	-128699	18473892	18910948	ENST00000380548	ADAMTSL1	+	304	204	14	35.13	6.9
chr22	18381463	18381854	7919	18322717	18389578	ENST00000414725	MICAL3	-	391	224	17	35.69	6.9
chr9	18399724	18400129	-73965	18473892	18910948	ENST00000380548	ADAMTSL1	+	405	283	17	34.19	6.9
chr3	18414804	18415237	47650	18457496	18462671	ENST00000452260	SATB1	-	433	156	20	41.43	7.77
chr7	18420047	18420489	90223	18330045	18630109	ENST00000413509	HDAC9	+	442	181	18	30.35	6.15
chr5	18435342	18435693	1217804	17217713	17276009	ENST00000447228	BASP1	+	351	170	17	39.24	7.56
chr3	18443013	18443382	19473	18457496	18462671	ENST00000452260	SATB1	-	369	164	16	32.94	6.9
chr21	18453510	18453825	-357540	18811208	18821503	ENST00000440664	C21orf37	+	315	99	14	33.78	6.9
chr17	18507744	18508126	37802	18538842	18545737	ENST00000345096	TBC1D28	-	382	174	16	31.57	6.9
chr2	18508015	18508351	233763	18735989	18741946	ENST00000381249	RDH14	-	336	226	14	31.37	6.9
chr16	18508137	18508760	-37752	18451952	18470696	ENST00000427999	RP11-1212A22.4	-	623	123	23	37.19	6.04
chr11	18511694	18512198	34515	18477431	18501147	ENST00000280706	LDHAL6A	+	504	186	20	33.73	6.84
chr5	18530545	18530856	1308232	19473726	19838933	ENST00000515257	CDH18	-	311	222	14	34.27	6.9
chr6	18539810	18540102	152375	18387581	18469105	ENST00000259939	RNF144B	+	292	194	14	36.69	6.04
chr10	18543588	18543911	-5948	18549698	18830798	ENST00000396576	CACNB2	+	323	93	14	32.84	7.77
chr2	18543956	18544245	197845	18735989	18741946	ENST00000381249	RDH14	-	289	99	14	37.09	7.77
chr8	18573272	18573721	-31887	18388221	18541609	ENST00000428502	PSD3	-	449	181	24	38.49	6.37
chr7	18575642	18576076	26923	18548936	18706602	ENST00000524023	HDAC9	+	434	177	19	41.31	7.77
chr5	18597303	18597781	1241391	19473726	19838933	ENST00000515257	CDH18	-	478	264	18	31.91	7.77
chr18	18646493	18646831	45150	18529701	18691812	ENST00000399799	ROCK1	-	338	129	16	36.48	7.77
chr8	18665911	18666363	249	18388220	18666386	ENST00000286485	PSD3	-	452	230	18	34.36	7.77
chr3	18712767	18713265	-225936	18457515	18487080	ENST00000415069	SATB1	-	498	254	21	39.52	9.49
chr22	18733745	18734179	12535	18721427	18745407	ENST00000342888	AC008132.1	+	434	111	23	58.16	8.63
chr3	18757969	18758312	-271060	18457515	18487080	ENST00000415069	SATB1	-	343	192	14	30.61	6.04
chr7	18770032	18770413	152422	18617800	18993938	ENST00000341009	HDAC9	+	381	177	16	31.68	7.77
chr6	18776029	18776472	388669	18387581	18469105	ENST00000259939	RNF144B	+	443	251	21	45.6	7.77
chr22	18784440	18785193	-49244	18834061	18835942	ENST00000427789	AC008132.13	+	753	218	34	32.95	6.32
chr22	18793776	18794192	-40077	18834061	18835942	ENST00000427789	AC008132.13	+	416	184	18	38.11	7.77
chr22	18795785	18796471	-37933	18834061	18835942	ENST00000427789	AC008132.13	+	686	248	31	59.78	7.77
chr22	18798083	18798417	-35811	18834061	18835942	ENST00000427789	AC008132.13	+	334	96	14	31.59	6.9
chr22	18802567	18803210	-31172	18834061	18835942	ENST00000427789	AC008132.13	+	643	151	28	53.63	7.69
chr7	18815385	18815839	197812	18617800	18993938	ENST00000341009	HDAC9	+	454	250	19	39.11	9.49
chr22	18863265	18863584	11412	18863264	18874837	ENST00000424147	AC008103.1	-	319	241	14	33.3	6.9
chr8	18888251	18888627	-17243	18384813	18871196	ENST00000440756	PSD3	-	376	161	16	32.2	6.9
chr21	18945249	18945708	39683	18965971	18985162	ENST00000339775	BTG3	-	459	195	19	31.14	5.88
chr12	18970417	18970694	79510	18891045	18892121	ENST00000317658	CAPZA3	+	277	182	13	32.92	8.63
chr3	18989052	18989442	-200699	19189946	19577138	ENST00000328405	KCNH8	+	390	241	18	31.93	8.45
chr12	19022008	19022446	131182	18891045	18892121	ENST00000317658	CAPZA3	+	438	247	17	30.94	7.77
chr18	19033552	19033965	147086	19109264	19180845	ENST00000269214	ESCO1	-	413	200	17	33.37	8.63
chr3	19047013	19047604	-142637	19189946	19577138	ENST00000328405	KCNH8	+	591	218	25	37.35	6.06
chr21	19099071	19099465	-66533	19165801	19629006	ENST00000427223	CHODL	+	394	162	16	30.37	6.9
chr13	19119560	19119896	487038	19600141	19606766	ENST00000433887	RP11-301J16.2	-	336	146	15	31.37	6.04
chr13	19130215	19130589	476364	19600141	19606766	ENST00000433887	RP11-301J16.2	-	374	244	16	32.41	6.9
chr12	19150956	19151448	-131446	19282648	19529331	ENST00000317589	PLEKHA5	+	492	266	22	45.22	6.04
chr6	19155237	19155488	-682254	19837617	19840915	ENST00000378700	ID4	+	251	161	12	30.56	7.77
chr21	19157488	19157808	-8153	19165801	19629006	ENST00000427223	CHODL	+	320	138	14	33.19	6.04
chr21	19168693	19169328	3209	19165801	19629006	ENST00000465099	CHODL	+	635	204	24	36.18	7.77
chr21	19190530	19190910	616	19167525	19191336	ENST00000405964	C21orf91	-	380	280	18	42.35	6.9
chr7	19198173	19198508	-13296	19184405	19185044	ENST00000275461	FERD3L	-	335	214	14	31.48	6.9
chr12	19205254	19205967	-77037	19282648	19529331	ENST00000317589	PLEKHA5	+	713	478	27	42.73	7.77
chr13	19234519	19234850	372081	19600141	19606766	ENST00000433887	RP11-301J16.2	-	331	98	14	31.92	6.04
chr21	19234874	19235359	-38463	19273580	19639690	ENST00000400128	CHODL	+	485	300	21	35.51	6.2
chr16	19256801	19257078	77368	19179571	19279652	ENST00000355377	SYT17	+	277	97	13	30.56	7.26
chr18	19272606	19273486	11720	19230858	19284766	ENST00000289119	ABHD3	-	880	118	38	34.34	4.52
chr13	19274351	19274839	332171	19600141	19606766	ENST00000433887	RP11-301J16.2	-	488	211	22	45.68	7.77
chr13	19321164	19321464	285452	19600141	19606766	ENST00000433887	RP11-301J16.2	-	300	156	14	34.31	8.33
chr20	19334420	19334754	141297	19193290	19703545	ENST00000328041	SLC24A3	+	334	129	14	31.59	7.77
chr3	19350471	19350856	-81353	19432017	19492879	ENST00000537696	KCNH8	+	385	183	16	31.27	6.9
chr17	19355498	19355778	-65085	19286755	19290553	ENST00000299610	MFAP4	-	280	198	13	32.54	6.9
chr7	19357120	19357401	-172216	19184405	19185044	ENST00000275461	FERD3L	-	281	183	14	38.19	9.49
chr21	19357825	19358203	68357	19289657	19639690	ENST00000400127	CHODL	+	378	146	18	42.6	9.49
chr1	19358677	19359101	49845	19401004	19408734	ENST00000375225	UBR4	-	424	181	17	32.27	6.04
chr18	19367265	19367648	46175	19321281	19450918	ENST00000261537	MIB1	+	383	136	17	30.5	6.72
chr8	19376967	19377203	82291	19263291	19459376	ENST00000522854	CSGALNACT1	-	236	94	12	32.57	7.77
chr14	19391854	19393183	14996	19377522	19378606	ENST00000550708	CR383656.1	+	1329	612	62	78.95	6.16
chr13	19396466	19396793	210136	19600141	19606766	ENST00000433887	RP11-301J16.2	-	327	227	15	31.4	6.72
chr2	19399217	19399763	157187	19551773	19556677	ENST00000536433	OSR1	-	546	452	25	49.56	6.9
chr14	19401458	19402307	24360	19377522	19378606	ENST00000550708	CR383656.1	+	849	268	44	30.6	3.95
chr21	19405908	19406206	116400	19289657	19639690	ENST00000400127	CHODL	+	298	95	15	35.9	6.9
chr14	19409995	19410354	32652	19377522	19378606	ENST00000550708	CR383656.1	+	359	261	16	32.32	7.44
chr14	19414778	19415624	37679	19377522	19378606	ENST00000550708	CR383656.1	+	846	620	34	32.08	6.37
chr14	19417644	19418366	40483	19377522	19378606	ENST00000550708	CR383656.1	+	722	186	32	30.17	5
chr18	19418620	19419053	97555	19321281	19450918	ENST00000261537	MIB1	+	433	267	24	49.07	8.89
chr1	19452264	19452622	-7100	19438134	19445343	ENST00000375218	UBR4	-	358	161	16	34.15	6.9
chr11	19454971	19455509	82969	19372271	20143144	ENST00000360655	NAV2	+	538	360	21	35.67	6.9
chr4	19492362	19492651	-762376	20254883	20620743	ENST00000503823	SLIT2	+	289	89	13	31.43	6.04
chr2	19500352	19500701	56150	19551773	19556677	ENST00000536433	OSR1	-	349	236	16	35.17	7.77
chr11	19513704	19514152	141657	19372271	20143144	ENST00000360655	NAV2	+	448	300	22	50.49	8.63
chr14	19519258	19520127	-33672	19553365	19590078	ENST00000409832	POTEG	+	869	589	42	52.61	6.13
chr20	19524222	19524644	331143	19193290	19703545	ENST00000328041	SLC24A3	+	422	185	18	37.46	7.77
chr14	19527420	19528240	-25535	19553365	19590078	ENST00000409832	POTEG	+	820	599	37	44.47	7.59
chr14	19542204	19543102	-10712	19553365	19590078	ENST00000409832	POTEG	+	898	721	43	37.51	5.29
chr8	19543317	19543612	-3192	19261673	19540272	ENST00000311540	CSGALNACT1	-	295	138	14	36.29	8.63
chr14	19543510	19544951	-9134	19553365	19590078	ENST00000409832	POTEG	+	1441	230	73	73.8	7.22
chr14	19545900	19546733	-7048	19553365	19590078	ENST00000409832	POTEG	+	833	380	37	37.84	5.88
chr20	19566250	19566579	-300750	19867165	19983101	ENST00000255006	RIN2	+	329	92	15	32.15	6.9
chr14	19567627	19568053	14475	19553365	19590078	ENST00000409832	POTEG	+	426	197	21	31.42	6.25
chr21	19585135	19585412	-31876	19617150	19639690	ENST00000299295	CHODL	+	277	99	16	44.92	10.35
chr14	19627088	19628560	-56958	19684782	19687529	ENST00000383040	AL589743.1	+	1472	321	75	30.42	4.18
chr14	19639007	19639476	-45540	19684782	19687529	ENST00000383040	AL589743.1	+	469	309	23	40.07	6.16
chr20	19641886	19642465	-224989	19867165	19983101	ENST00000255006	RIN2	+	579	212	21	32.15	5.18
chr14	19642795	19643365	-41702	19684782	19687529	ENST00000383040	AL589743.1	+	570	338	26	44.86	6.92
chr13	19644362	19645079	-37954	19600141	19606766	ENST00000433887	RP11-301J16.2	-	717	171	26	36.42	5.47
chr13	19647640	19648138	-41123	19600141	19606766	ENST00000433887	RP11-301J16.2	-	498	366	27	62.62	8.13
chr14	19653984	19655144	-30218	19684782	19687529	ENST00000383040	AL589743.1	+	1160	718	62	69.55	6.11
chr14	19659315	19659936	-25156	19684782	19687529	ENST00000383040	AL589743.1	+	621	384	29	35.67	5.62
chr14	19660117	19660645	-24401	19684782	19687529	ENST00000383040	AL589743.1	+	528	325	26	41.66	6.08
chr14	19678699	19679403	-5731	19684782	19687529	ENST00000383040	AL589743.1	+	704	532	35	49.62	7.74
chr20	19682037	19682524	-184884	19867165	19983101	ENST00000255006	RIN2	+	487	97	20	35.76	5.18
chr18	19708477	19708888	-40721	19749404	19782491	ENST00000269216	GATA6	+	411	196	23	38.33	6.4
chr4	19712396	19712767	-542301	20254883	20620743	ENST00000503823	SLIT2	+	371	156	16	32.72	9.49
chr10	19716718	19717361	-60983	19778023	20023405	ENST00000377265	C10orf112	+	643	441	25	39.92	6.9
chr14	19731157	19731493	46543	19684782	19687529	ENST00000383040	AL589743.1	+	336	236	14	30.09	7.5
chr14	19733524	19734190	49075	19684782	19687529	ENST00000383040	AL589743.1	+	666	435	36	81.08	9.17
chr14	19734600	19734930	49983	19684782	19687529	ENST00000383040	AL589743.1	+	330	218	14	32.04	9.49
chr14	19750773	19751428	66318	19684782	19687529	ENST00000383040	AL589743.1	+	655	475	34	41.52	7.39
chr2	19753548	19753839	-195279	19551246	19558414	ENST00000272223	OSR1	-	291	92	13	31.19	6.04
chr9	19772192	19772527	14566	19515978	19786926	ENST00000286344	SLC24A2	-	335	212	14	31.48	6.04
chr20	19800140	19800474	-66858	19867165	19983101	ENST00000255006	RIN2	+	334	138	14	31.59	6.9
chr14	19810704	19811494	126317	19684782	19687529	ENST00000383040	AL589743.1	+	790	206	38	30	4.76
chr14	19838125	19838906	153733	19684782	19687529	ENST00000383040	AL589743.1	+	781	533	35	56.75	9.63
chr14	19840480	19841070	155993	19684782	19687529	ENST00000383040	AL589743.1	+	590	329	31	43.28	5.9
chr20	19847764	19847951	-19307	19867165	19983101	ENST00000255006	RIN2	+	187	93	11	38.15	9.49
chr14	19849004	19849551	164495	19684782	19687529	ENST00000383040	AL589743.1	+	547	219	22	34.42	7.03
chr11	19850108	19850439	50801	19799472	20143144	ENST00000540292	NAV2	+	331	185	17	43.06	7.77
chr14	19859051	19860295	160599	19983559	20020272	ENST00000551509	POTEM	-	1244	205	63	36.52	4.31
chr16	19865270	19865720	18672	19869820	19884167	ENST00000535671	GPRC5B	-	450	278	22	50.23	6.9
chr14	19872848	19873397	147149	19983559	20020272	ENST00000551509	POTEM	-	549	343	25	39.81	5.88
chr14	19885399	19885848	134648	19983559	20020272	ENST00000551509	POTEM	-	449	350	27	42.08	5.38
chr13	19895483	19895748	136253	19759362	19761644	ENST00000382988	AL139327.1	+	265	101	13	34.49	7.77
chr2	19895816	19896081	205453	20097630	20101402	ENST00000431392	TTC32	-	265	170	13	34.49	6.9
chr14	19914887	19915312	105172	19983559	20020272	ENST00000551509	POTEM	-	425	152	20	30.8	6.08
chr14	19918301	19918786	101728	19983559	20020272	ENST00000551509	POTEM	-	485	251	21	34.39	6.82
chr14	19919521	19920076	100473	19983559	20020272	ENST00000551509	POTEM	-	555	218	23	33.35	4.29
chr14	19920189	19921732	99311	19983559	20020272	ENST00000551509	POTEM	-	1543	907	75	110.44	8.57
chr18	19924203	19924605	70426	19993564	19994830	ENST00000525417	RP11-863N1.2	-	402	175	17	34.51	7.77
chr14	19935484	19936075	84492	19983559	20020272	ENST00000551509	POTEM	-	591	95	21	31.63	5.15
chr14	19936277	19936765	83751	19983559	20020272	ENST00000551509	POTEM	-	488	350	26	47.28	7.53
chr11	19960725	19961184	-83147	20044102	20140149	ENST00000533917	NAV2	+	459	93	20	38.58	6.9
chr20	19972637	19972991	-24946	19997760	20014273	ENST00000334982	NAA20	+	354	98	17	40.04	7.77
chr6	19994645	19995210	157310	19837617	19840915	ENST00000378700	ID4	+	565	384	21	33.31	6.04
chr14	20025269	20025656	-5190	19995263	20020272	ENST00000344684	POTEM	-	387	147	16	31.07	6.04
chr14	20026317	20026961	-6367	19995263	20020272	ENST00000344684	POTEM	-	644	227	27	44.76	6.44
chr14	20029157	20029664	-9138	19995263	20020272	ENST00000344684	POTEM	-	507	243	21	33.74	8.59
chr14	20030541	20031239	-10618	19995263	20020272	ENST00000344684	POTEM	-	698	425	32	35.84	4.71
chr20	20045380	20045696	8248	20037290	20152977	ENST00000451767	C20orf26	+	316	177	14	33.66	6.9
chr14	20044587	20046000	-25021	19995263	20020272	ENST00000344684	POTEM	-	1413	193	60	55.74	4.35
chr20	20053554	20054025	-746	20054536	20079393	ENST00000472660	C20orf26	+	471	316	20	37.34	6.04
chr14	20053490	20054330	-33638	19995263	20020272	ENST00000344684	POTEM	-	840	200	40	33.16	5.08
chr19	20058873	20059258	47310	20011755	20046860	ENST00000430434	ZNF93	+	385	269	17	36.36	6.9
chr6	20062905	20063234	149560	20102376	20212630	ENST00000324607	MBOAT1	-	329	157	15	32.15	6.9
chr18	20068330	20068885	-70729	19993573	19997878	ENST00000391403	CTAGE1	-	555	209	24	43.55	6.04
chr14	20079474	20079890	-59410	19995263	20020272	ENST00000344684	POTEM	-	416	206	17	33.07	6.9
chr18	20085491	20085975	-87855	19993573	19997878	ENST00000391403	CTAGE1	-	484	294	21	40.97	6.9
chr21	20087658	20088148	-229706	19737457	19858197	ENST00000422787	TMPRSS15	-	490	390	21	40.34	6.9
chr14	20096337	20097489	-76641	19995263	20020272	ENST00000344684	POTEM	-	1152	784	60	36.32	4.2
chr2	20099722	20099977	1552	20097630	20101402	ENST00000431392	TTC32	-	255	118	12	30.05	6.9
chr5	20104635	20105162	-116559	19473141	19988339	ENST00000382275	CDH18	-	527	164	20	32.12	6.04
chr16	20115914	20116223	-30979	20042989	20085089	ENST00000326571	GPR139	-	309	95	14	34.51	6.9
chr14	20121105	20121421	-65911	20187174	20295672	ENST00000557414	OR4N2	+	316	117	23	46.9	6.25
chr14	20146967	20147999	-39691	20187174	20295672	ENST00000557414	OR4N2	+	1032	732	58	132.31	8.63
chr14	20150792	20151223	-36166	20187174	20295672	ENST00000557414	OR4N2	+	431	151	23	58.59	12.08
chr8	20151437	20151805	9853	20103676	20161474	ENST00000381569	LZTS1	-	368	180	16	33.05	10.35
chr14	20151261	20152119	-35484	20187174	20295672	ENST00000557414	OR4N2	+	858	639	33	52.35	6.04
chr14	20154297	20155089	-32481	20187174	20295672	ENST00000557414	OR4N2	+	792	301	42	75.98	6.43
chr14	20158390	20159441	-28258	20187174	20295672	ENST00000557414	OR4N2	+	1051	244	47	45.35	6.4
chr6	20160105	20160558	52298	20102376	20212630	ENST00000324607	MBOAT1	-	453	186	18	34.26	7.77
chr20	20162184	20162623	12380	20150023	20209091	ENST00000431753	C20orf26	+	439	275	20	40.75	6.9
chr14	20166379	20166945	-20512	20187174	20295672	ENST00000557414	OR4N2	+	566	327	29	48.66	7.69
chr8	20167994	20168335	-6690	20103676	20161474	ENST00000381569	LZTS1	-	341	239	14	30.38	6.82
chr3	20188307	20188557	39187	20202501	20227619	ENST00000425061	SGOL1	-	250	96	12	30.69	6.9
chr14	20198097	20198684	11216	20187174	20295672	ENST00000557414	OR4N2	+	587	341	28	57.65	8.26
chr14	20199677	20200172	12750	20187174	20295672	ENST00000557414	OR4N2	+	495	404	22	44.89	6.04
chr15	20201331	20201792	545552	20737094	20747114	ENST00000427390	GOLGA6L6	-	461	220	18	33.49	9.49
chr14	20201457	20202554	-13581	20215587	20216528	ENST00000331723	OR4Q3	+	1097	857	44	62.78	7.44
chr14	20211456	20211956	-3881	20215587	20216528	ENST00000331723	OR4Q3	+	500	193	25	34.63	6.1
chr14	20228201	20228631	12829	20215587	20216528	ENST00000331723	OR4Q3	+	430	242	18	36.6	7.77
chr2	20234502	20234755	17160	20232411	20251789	ENST00000175091	LAPTM4A	-	253	95	12	30.31	6.9
chr14	20239600	20240259	-8471	20248401	20249516	ENST00000315957	OR4M1	+	659	422	28	52.58	6.9
chr14	20250677	20250998	2436	20248401	20249516	ENST00000315957	OR4M1	+	321	234	14	31.77	5.83
chr7	20252193	20252448	4692	20176020	20257013	ENST00000400331	MACC1	-	255	135	12	30.05	8.63
chr15	20252354	20252789	494542	20737094	20747114	ENST00000427390	GOLGA6L6	-	435	247	17	31.22	6.04
chr15	20256018	20256442	490884	20737094	20747114	ENST00000427390	GOLGA6L6	-	424	152	17	32.27	8.63
chr14	20256152	20256486	7918	20248401	20249516	ENST00000315957	OR4M1	+	334	94	14	30.01	5.79
chr14	20259583	20259855	11318	20248401	20249516	ENST00000315957	OR4M1	+	272	129	13	33.56	7.77
chr15	20260105	20260672	486725	20737094	20747114	ENST00000427390	GOLGA6L6	-	567	377	25	45.2	6.67
chr15	20261657	20262381	485095	20737094	20747114	ENST00000427390	GOLGA6L6	-	724	333	33	54.83	5.26
chr14	20264503	20265196	-7079	20271929	20296045	ENST00000557677	OR4N2	+	693	200	26	40.04	6.9
chr15	20268848	20269628	477876	20737094	20747114	ENST00000427390	GOLGA6L6	-	780	298	42	33.31	4.35
chr12	20271321	20271764	-250636	20522179	20837315	ENST00000359062	PDE3A	+	443	160	18	35.26	6.9
chr7	20274353	20275030	-17664	20180248	20257027	ENST00000332878	MACC1	-	677	203	26	41.41	7.77
chr10	20292680	20293022	187485	20105366	20568867	ENST00000536022	PLXDC2	+	342	196	16	36	8.63
chr18	20293033	20293319	-220114	20513290	20606449	ENST00000327155	RBBP8	+	286	166	13	31.8	7.77
chr14	20292992	20293573	-2325	20295608	20296531	ENST00000315947	OR4N2	+	581	127	25	31.41	6
chr7	20334583	20335009	-35529	20370325	20449953	ENST00000537992	ITGB8	+	426	159	17	32.08	6.9
chr22	20337320	20337716	-29915	20301799	20307603	ENST00000248879	DGCR6L	-	396	182	16	30.18	7.77
chr14	20340967	20341702	-3056	20344391	20345468	ENST00000298642	OR4K2	+	735	498	36	58.76	6.43
chr14	20347354	20347864	3218	20344391	20345468	ENST00000298642	OR4K2	+	510	207	20	33.62	5.18
chr10	20350129	20350471	244934	20105366	20568867	ENST00000536022	PLXDC2	+	342	84	17	41.58	6.9
chr15	20355497	20356532	391099	20737094	20747114	ENST00000427390	GOLGA6L6	-	1035	663	42	47.56	6.9
chr14	20373707	20374484	-14645	20388741	20389818	ENST00000315915	OR4K5	+	777	628	36	67.92	8.4
chr18	20380153	20380476	-132975	20513290	20606449	ENST00000327155	RBBP8	+	323	224	14	30.34	5.65
chr7	20383585	20383925	13009	20370746	20450419	ENST00000222573	ITGB8	+	340	142	14	30.93	7.77
chr21	20389559	20389802	-531483	19737457	19858197	ENST00000422787	TMPRSS15	-	243	92	12	31.61	7.77
chr15	20392087	20392958	354591	20737094	20747114	ENST00000427390	GOLGA6L6	-	871	464	37	46.46	5.52
chr21	20392659	20393402	-534833	19737457	19858197	ENST00000422787	TMPRSS15	-	743	233	29	49.11	8.63
chr14	20393819	20394177	5257	20388741	20389818	ENST00000315915	OR4K5	+	358	258	21	57.36	8.63
chr15	20392987	20394322	353459	20737094	20747114	ENST00000427390	GOLGA6L6	-	1335	836	66	97.47	7.64
chr20	20400957	20401439	52433	20348765	20351590	ENST00000310227	INSM1	+	482	208	19	36.25	8.63
chr14	20409591	20409932	5994	20403767	20404842	ENST00000285600	OR4K1	+	341	251	16	36.12	6.9
chr18	20413181	20413639	-99880	20513290	20606449	ENST00000327155	RBBP8	+	458	217	18	33.78	6.04
chr14	20416695	20417037	13099	20403767	20404842	ENST00000285600	OR4K1	+	342	202	18	47.45	7.77
chr14	20418105	20418636	14603	20403767	20404842	ENST00000285600	OR4K1	+	531	332	23	46.07	8.63
chr14	20421012	20421384	17431	20403767	20404842	ENST00000285600	OR4K1	+	372	132	17	37.85	6.9
chr18	20423138	20423549	-89946	20513290	20606449	ENST00000327155	RBBP8	+	411	173	18	38.67	6.9
chr6	20424683	20425169	20892	20404034	20493789	ENST00000535432	E2F3	+	486	314	21	32.52	5.11
chr3	20431854	20432223	-204254	20211545	20227784	ENST00000412997	SGOL1	-	369	251	18	43.75	7.77
chr20	20472142	20472381	20982	20452081	20493244	ENST00000427175	RALGAPA2	-	239	141	12	32.16	7.77
chr16	20495009	20495337	23747	20471426	20498989	ENST00000396104	ACSM2A	+	328	239	15	32.26	6.9
chr10	20499337	20499719	394162	20105366	20568867	ENST00000536022	PLXDC2	+	382	258	16	31.57	8.63
chr16	20530061	20530526	57379	20547583	20587673	ENST00000329697	ACSM2B	-	465	202	19	37.96	7.77
chr18	20541073	20541637	26644	20514711	20606330	ENST00000360790	RBBP8	+	564	355	24	42.64	6.04
chr2	20546407	20546726	3815	20451071	20550382	ENST00000536417	PUM2	-	319	152	14	33.3	9.49
chr17	20556477	20556804	73603	20483037	20484224	ENST00000399044	CDRT15L2	+	327	144	14	32.38	6.04
chr15	20566223	20566930	180537	20737094	20747114	ENST00000427390	GOLGA6L6	-	707	329	36	50.08	5.56
chr15	20566942	20567197	180044	20737094	20747114	ENST00000427390	GOLGA6L6	-	255	111	15	34.09	7.75
chr15	20572450	20572916	174431	20737094	20747114	ENST00000427390	GOLGA6L6	-	466	99	25	36.51	5.88
chr17	20576861	20577192	93989	20483037	20484224	ENST00000399044	CDRT15L2	+	331	136	14	31.26	6.78
chr16	20591273	20591677	-3780	20565469	20587695	ENST00000414188	ACSM2B	-	404	173	17	34.3	7.77
chr15	20591178	20592462	155294	20737094	20747114	ENST00000427390	GOLGA6L6	-	1284	514	79	65.48	4.56
chr5	20609433	20609782	-33625	19473157	20575982	ENST00000542864	CDH18	-	349	256	16	35.17	7.77
chr16	20618827	20619163	-31300	20565469	20587695	ENST00000414188	ACSM2B	-	336	151	14	31.37	6.04
chr22	20636827	20637297	94479	20717911	20731541	ENST00000292729	USP41	-	470	186	25	59	10.35
chr15	20637746	20638200	109141	20737094	20747114	ENST00000427390	GOLGA6L6	-	454	243	20	35.88	7.26
chr14	20660730	20661059	-4600	20665495	20666605	ENST00000357366	OR11G2	+	329	239	14	32.15	6.9
chr15	20664404	20664692	82566	20737094	20747114	ENST00000427390	GOLGA6L6	-	288	82	13	31.55	6.04
chr15	20667904	20668405	78959	20737094	20747114	ENST00000427390	GOLGA6L6	-	501	260	22	32.92	6.94
chr21	20684658	20685267	-826765	19737457	19858197	ENST00000422787	TMPRSS15	-	609	477	21	34	6.9
chr16	20688562	20689119	-7663	20634748	20681177	ENST00000524149	ACSM1	-	557	199	25	48.35	7.77
chr16	20689725	20689971	-8671	20634748	20681177	ENST00000524149	ACSM1	-	246	97	12	31.21	8.63
chr16	20691713	20692252	10595	20634559	20702578	ENST00000219151	ACSM1	-	539	448	21	35.58	7.77
chr22	20703156	20703590	28168	20717911	20731541	ENST00000292729	USP41	-	434	343	19	41.31	6.9
chr12	20704302	20704554	-143861	20848289	20906318	ENST00000545604	SLCO1C1	+	252	135	125	32.03	3.49
chr20	20734628	20735064	-41580	20373411	20693266	ENST00000202677	RALGAPA2	-	436	260	18	35.97	6.9
chr19	20750713	20751336	-2398	20720799	20748626	ENST00000427401	ZNF737	-	623	367	28	56.49	8.63
chr13	20753293	20753654	10445	20761611	20763919	ENST00000382844	GJB2	-	361	173	17	39.17	7.77
chr17	20774624	20774956	24663	20766708	20799453	ENST00000327925	CCDC144NL	-	332	89	14	30.38	7.47
chr17	20775650	20775989	23633	20766708	20799453	ENST00000327925	CCDC144NL	-	339	114	15	31.04	8.63
chr21	20777577	20778012	-919597	19737457	19858197	ENST00000422787	TMPRSS15	-	435	248	18	36.08	10.35
chr17	20780286	20780900	18860	20766708	20799453	ENST00000327925	CCDC144NL	-	614	425	23	37.97	6.04
chr12	20798576	20798792	-49605	20848289	20906318	ENST00000545604	SLCO1C1	+	216	116	12	35.52	8.63
chr6	20814849	20815261	268483	20546572	21232635	ENST00000378610	CDKAL1	+	412	317	18	38.56	6.04
chr7	20826795	20826996	-390	20823906	20826505	ENST00000361443	SP8	-	201	101	11	31.54	8.63
chr5	20833317	20833749	-257551	19473157	20575982	ENST00000542864	CDH18	-	432	231	17	31.5	8.63
chr15	20847163	20848687	-100811	20737094	20747114	ENST00000427390	GOLGA6L6	-	1524	1302	87	132.41	8.89
chr15	20848792	20849876	-102220	20737094	20747114	ENST00000427390	GOLGA6L6	-	1084	867	54	71.82	5.81
chr15	20850605	20850888	-103632	20737094	20747114	ENST00000427390	GOLGA6L6	-	283	92	16	32.45	7.19
chr15	20851150	20852588	-104755	20737094	20747114	ENST00000427390	GOLGA6L6	-	1438	270	81	68.66	5.91
chr16	20858955	20859296	-41330	20807666	20817795	ENST00000357967	ERI2	-	341	188	15	30.82	6.9
chr21	20863987	20864179	-1005886	19737457	19858197	ENST00000422787	TMPRSS15	-	192	96	10	31.69	8.63
chr15	20866755	20867435	-119981	20737094	20747114	ENST00000427390	GOLGA6L6	-	680	295	37	57.6	6.79
chr21	20867365	20867752	-1009361	19737457	19858197	ENST00000422787	TMPRSS15	-	387	118	18	41.48	7.77
chr15	20869386	20869968	-122563	20737094	20747114	ENST00000427390	GOLGA6L6	-	582	315	31	46.48	7.32
chr15	20871378	20872229	-124689	20737094	20747114	ENST00000427390	GOLGA6L6	-	851	307	49	71.46	7.65
chr21	20878165	20878456	-1020113	19737457	19858197	ENST00000422787	TMPRSS15	-	291	159	13	31.19	6.9
chr11	20890833	20891265	199842	20691207	21596613	ENST00000532434	NELL1	+	432	230	19	41.54	9.49
chr21	20907608	20907883	-1049548	19737457	19858197	ENST00000422787	TMPRSS15	-	275	94	13	33.18	8.63
chr2	20928423	20928716	62145	20866424	20873418	ENST00000272224	GDF7	+	293	96	13	30.96	7.77
chr13	20931542	20931877	-125175	20796110	20806534	ENST00000356192	GJB6	-	335	197	14	31.48	6.04
chr15	20935122	20935666	-188280	20737094	20747114	ENST00000427390	GOLGA6L6	-	544	274	27	60.59	7.77
chr18	20937770	20938083	79890	20877988	21017817	ENST00000542162	C18orf45	-	313	94	14	34.02	8.63
chr13	20946980	20947495	-140703	20796110	20806534	ENST00000356192	GJB6	-	515	259	23	47.85	7.77
chr19	20953763	20954032	-109491	20806893	20844406	ENST00000305570	ZNF626	-	269	119	13	30.48	7.03
chr9	20974565	20975148	56751	20995306	21031608	ENST00000513293	PTPLAD2	-	583	216	22	36.2	6.04
chr14	20976496	20976855	-1936	20978612	20979328	ENST00000328444	RNASE10	+	359	90	18	39.62	8.46
chr14	20979954	20980435	1582	20978612	20979328	ENST00000328444	RNASE10	+	481	233	23	51.89	7.77
chr21	20983395	20983730	-1125365	19737457	19858197	ENST00000422787	TMPRSS15	-	335	238	14	31.48	8.63
chr13	21001146	21001567	98639	20977810	21099996	ENST00000382812	CRYL1	-	421	204	17	32.57	7.77
chr15	21002765	21003111	-255824	20737094	20747114	ENST00000427390	GOLGA6L6	-	346	113	16	35.52	6.9
chr15	21003719	21004280	-256885	20737094	20747114	ENST00000427390	GOLGA6L6	-	561	208	24	42.94	5.18
chr8	21021585	21021933	620172	21608207	21641931	ENST00000520826	GFRA2	-	348	182	14	30.08	6.04
chr6	21048025	21048491	501686	20546572	21232635	ENST00000378610	CDKAL1	+	466	231	19	32.49	9.23
chr19	21056321	21056660	-49568	21106059	21133503	ENST00000328178	ZNF85	+	339	127	17	31.56	6.78
chr15	21060290	21060826	-313444	20737094	20747114	ENST00000427390	GOLGA6L6	-	536	261	22	40.58	6.9
chr17	21070871	21071122	-4248	21075245	21094731	ENST00000346603	DHRS7B	+	251	115	12	30.56	7.77
chr15	21085652	21086049	-338736	20737094	20747114	ENST00000427390	GOLGA6L6	-	397	242	19	32.93	5.96
chr8	21085821	21086110	555965	21608207	21641931	ENST00000520826	GFRA2	-	289	199	13	31.43	6.04
chr15	21091338	21091600	-344355	20737094	20747114	ENST00000427390	GOLGA6L6	-	262	166	14	37.35	6.3
chr10	21115645	21115933	70355	21156688	21186144	ENST00000377119	NEBL	-	288	89	13	31.55	7.77
chr15	21132193	21132595	-385280	20737094	20747114	ENST00000427390	GOLGA6L6	-	402	148	19	39.44	8.46
chr4	21146679	21146961	158792	20730833	21305612	ENST00000382150	KCNIP4	-	282	130	13	32.29	8.63
chr6	21152324	21152711	-441454	21593972	21598847	ENST00000244745	SOX4	+	387	214	17	36.13	7.77
chr10	21164073	21164405	21905	21156688	21186144	ENST00000377119	NEBL	-	332	192	14	31.81	6.9
chr15	21166197	21166776	-419372	20737094	20747114	ENST00000427390	GOLGA6L6	-	579	278	31	73.08	12.94
chr20	21166814	21167126	-116972	21283942	21370463	ENST00000377191	XRN2	+	312	91	14	34.14	9.49
chr21	21177746	21178284	-1192618	22370633	22915650	ENST00000400546	NCAM2	+	538	329	22	40.39	7.77
chr9	21186007	21186284	1452	21186617	21187598	ENST00000421715	IFNA4	-	277	169	13	32.92	6.04
chr20	21192039	21192377	-91734	21283942	21370463	ENST00000377191	XRN2	+	338	135	14	31.15	8.63
chr20	21205593	21205938	-78176	21283942	21370463	ENST00000377191	XRN2	+	345	186	15	30.4	6.9
chr15	21207448	21207899	-460559	20737094	20747114	ENST00000427390	GOLGA6L6	-	451	272	20	39.43	9.49
chr9	21214003	21214277	3170	21216372	21217310	ENST00000380216	IFNA16	-	274	114	13	33.3	6.9
chr17	21221993	21222998	20835	21201660	21218525	ENST00000316920	MAP2K3	+	1005	782	56	36.53	4.4
chr18	21228586	21229007	689	21179980	21229486	ENST00000284207	ANKRD29	-	421	214	17	32.57	6.9
chr2	21229389	21230037	37104	21224301	21266817	ENST00000535079	APOB	-	648	464	43	118.55	14.67
chr17	21235873	21236411	34482	21201660	21218525	ENST00000316920	MAP2K3	+	538	191	31	31.65	4.48
chr17	21252867	21253743	-26394	21279699	21320404	ENST00000331718	KCNJ12	+	876	618	43	31.48	5.71
chr2	21256530	21256874	10115	21224301	21266817	ENST00000535079	APOB	-	344	158	14	30.5	7.77
chr15	21259166	21259570	-512254	20737094	20747114	ENST00000427390	GOLGA6L6	-	404	276	22	56.51	8.63
chr7	21263655	21264178	-203735	21467652	21554440	ENST00000222584	SP4	+	523	305	21	37.06	6.04
chr16	21264338	21264755	19530	21245016	21263750	ENST00000311620	ANKS4B	+	417	212	17	30.52	7.32
chr15	21268262	21268672	-521353	20737094	20747114	ENST00000427390	GOLGA6L6	-	410	275	17	31.88	6.61
chr2	21283585	21284025	-16860	21224301	21266945	ENST00000233242	APOB	-	440	242	17	30.75	8.63
chr4	21284606	21284925	20846	20730833	21305612	ENST00000382150	KCNIP4	-	319	220	14	33.3	6.9
chr6	21293760	21294032	-300076	21593972	21598847	ENST00000244745	SOX4	+	272	175	13	33.56	10.35
chr17	21304983	21305716	25650	21279699	21320404	ENST00000331718	KCNJ12	+	733	181	29	43.21	9.17
chr17	21306008	21306923	26766	21279699	21320404	ENST00000331718	KCNJ12	+	915	122	42	53.65	5.88
chr18	21319322	21319572	49885	21269562	21376117	ENST00000538801	LAMA3	+	250	151	12	30.69	9.49
chr17	21323443	21324460	44252	21279699	21320404	ENST00000331718	KCNJ12	+	1017	265	47	81.1	9.6
chr20	21327745	21328070	43475	21284432	21370463	ENST00000539513	XRN2	+	325	227	14	32.61	8.63
chr17	21329384	21329880	49933	21279699	21320404	ENST00000331718	KCNJ12	+	496	276	22	34.42	5.67
chr13	21330816	21331146	17076	21303070	21348057	ENST00000382754	N6AMT2	-	330	240	14	32.04	6.04
chr17	21330494	21331526	51311	21279699	21320404	ENST00000331718	KCNJ12	+	1032	760	51	76.3	8.26
chr17	21333534	21333939	54037	21279699	21320404	ENST00000331718	KCNJ12	+	405	151	20	37.98	7.52
chr17	21340827	21341318	61373	21279699	21320404	ENST00000331718	KCNJ12	+	491	227	23	45.32	8.66
chr17	21352985	21353685	73636	21279699	21320404	ENST00000331718	KCNJ12	+	700	474	30	31.9	7.45
chr17	21364359	21364642	84801	21279699	21320404	ENST00000331718	KCNJ12	+	283	188	13	32.17	6.04
chr15	21365642	21366155	-618784	20737094	20747114	ENST00000427390	GOLGA6L6	-	513	414	23	30.28	6.21
chr18	21369673	21370020	-83162	21453009	21534612	ENST00000269217	LAMA3	+	347	252	15	30.19	6.9
chr15	21372186	21372575	-625266	20737094	20747114	ENST00000427390	GOLGA6L6	-	389	226	17	30.48	8.33
chr3	21387881	21388261	404856	21459915	21792927	ENST00000281523	ZNF385D	-	380	99	17	36.92	7.77
chr18	21395464	21395797	-57378	21453009	21534612	ENST00000269217	LAMA3	+	333	234	14	31.7	7.77
chr4	21421863	21422226	-116432	20730833	21305612	ENST00000382150	KCNIP4	-	363	258	17	38.92	9.49
chr6	21443579	21444021	-150172	21593972	21598847	ENST00000244745	SOX4	+	442	305	20	40.42	7.77
chr18	21477410	21478008	24700	21453009	21534612	ENST00000269217	LAMA3	+	598	190	23	38.43	6.78
chr22	21498007	21498493	-15898	21479949	21482352	ENST00000329949	POM121L7	-	486	90	21	40.76	5.18
chr22	21502097	21502406	-19899	21479949	21482352	ENST00000329949	POM121L7	-	309	143	14	33.83	6.78
chr17	21506888	21507492	-52249	21431571	21454941	ENST00000391411	C17orf51	-	604	351	29	58.68	8.63
chr18	21508199	21508730	55455	21453009	21534612	ENST00000269217	LAMA3	+	531	434	21	36.31	8.63
chr17	21512231	21512769	-57559	21431571	21454941	ENST00000391411	C17orf51	-	538	392	26	40.27	5.38
chr2	21520167	21520540	173564	21346789	21366144	ENST00000405799	AC010872.2	+	373	173	16	32.51	7.77
chr9	21532273	21532633	-50141	21480841	21482312	ENST00000448696	IFNE	-	360	227	16	33.92	8.63
chr5	21533663	21534204	679925	21751606	22213859	ENST00000522262	CDH12	-	541	189	21	32.16	6.45
chr11	21541084	21541559	-673400	22214722	22304903	ENST00000324559	ANO5	+	475	220	18	32.19	8.63
chr5	21551465	21552105	662074	21751606	22213859	ENST00000522262	CDH12	-	640	419	28	54.6	7.77
chr17	21548038	21552285	-95220	21431571	21454941	ENST00000391411	C17orf51	-	4247	2422	338	229.75	6.56
chr17	21554079	21555061	-99629	21431571	21454941	ENST00000391411	C17orf51	-	982	218	62	42.3	6.67
chr17	21556352	21557201	-101835	21431571	21454941	ENST00000391411	C17orf51	-	849	531	45	33.41	4.82
chr5	21558983	21559375	654680	21751606	22213859	ENST00000522262	CDH12	-	392	165	16	30.57	6.04
chr17	21559816	21560852	-105393	21431571	21454941	ENST00000391411	C17orf51	-	1036	134	62	32.71	5.17
chr5	21562388	21563019	651155	21751606	22213859	ENST00000522262	CDH12	-	631	404	28	55.59	6.9
chr5	21563284	21563782	650326	21751606	22213859	ENST00000522262	CDH12	-	498	98	21	39.52	6.9
chr17	21563516	21563956	-108795	21431571	21454941	ENST00000391411	C17orf51	-	440	282	27	51.02	9.09
chr11	21565094	21565654	-649348	22214722	22304903	ENST00000324559	ANO5	+	560	473	21	33.73	6.04
chr5	21564615	21565889	648607	21751606	22213859	ENST00000522262	CDH12	-	1274	836	54	87.4	7.77
chr17	21565907	21566605	-111315	21431571	21454941	ENST00000391411	C17orf51	-	698	358	39	37.05	4.19
chr22	21583795	21584860	-2401	21562263	21581926	ENST00000401924	GGT2	-	1065	784	55	82.04	7.32
chr22	21596540	21597527	-15107	21562263	21581926	ENST00000401924	GGT2	-	987	84	42	72.83	6.9
chr22	21610961	21611533	-29321	21562263	21581926	ENST00000401924	GGT2	-	572	361	24	31.82	5.71
chr22	21611859	21612200	-30103	21562263	21581926	ENST00000401924	GGT2	-	341	144	18	36.45	8.87
chr4	21621268	21621601	-75155	20731261	21546279	ENST00000509207	KCNIP4	-	333	91	16	37.09	6.9
chr13	21622201	21622538	12059	21549009	21634429	ENST00000542899	LATS2	-	337	228	14	31.26	7.77
chr21	21638704	21639122	-731720	22370633	22915650	ENST00000400546	NCAM2	+	418	258	17	32.87	6.9
chr18	21644700	21645083	-48425	21693317	21713123	ENST00000540918	TTC39C	+	383	188	17	36.58	8.63
chr12	21649222	21649615	5066	21622736	21654485	ENST00000421138	RECQL	-	393	258	17	35.47	7.77
chr22	21659266	21659712	14147	21645342	21648982	ENST00000360625	AP000552.1	+	446	346	21	45.24	7.77
chr17	21666788	21667759	-158096	21825370	21826499	ENST00000426869	FAM27L	+	971	242	46	89.77	7.77
chr17	21671314	21672135	-153645	21825370	21826499	ENST00000426869	FAM27L	+	821	253	42	83.96	8
chr18	21746410	21746836	27175	21719448	21741564	ENST00000399499	CABYR	+	426	295	19	42.24	6.04
chr19	21753529	21754139	65397	21688437	21721079	ENST00000358491	ZNF429	+	610	467	30	41.16	5.66
chr19	21779331	21779929	91193	21688437	21721079	ENST00000358491	ZNF429	+	598	194	22	34.91	6.04
chr21	21784877	21785261	-585564	22370633	22915650	ENST00000400546	NCAM2	+	384	196	17	36.47	6.04
chr19	21787600	21788206	99466	21688437	21721079	ENST00000358491	ZNF429	+	606	382	30	55.39	9.23
chr18	21816158	21816830	35702	21742008	21852196	ENST00000399443	OSBPL1A	-	672	165	26	37.9	6.45
chr13	21816881	21817133	66223	21750784	21753223	ENST00000309594	MRP63	+	252	94	13	32.21	7.69
chr16	21828223	21828906	20526	21845992	21849091	ENST00000537951	RP11-645C24.1	-	683	188	28	33.87	6
chr1	21862431	21862935	-15089	21877772	21904505	ENST00000374832	ALPL	+	504	269	20	34.16	6.04
chr3	21870006	21870483	-77317	21459915	21792927	ENST00000281523	ZNF385D	-	477	292	18	32	6.9
chr19	21873026	21873370	77132	21905568	21950330	ENST00000358296	ZNF100	-	344	146	14	30.5	7.77
chr15	21892947	21893291	-475359	22368478	22369561	ENST00000332663	OR4M2	+	344	255	14	30.5	6.04
chr18	21898891	21899517	-7734	21743098	21891470	ENST00000357041	OSBPL1A	-	626	342	27	40.91	5.88
chr15	21900839	21902274	-466921	22368478	22369561	ENST00000332663	OR4M2	+	1435	1138	81	175.78	11.48
chr15	21902295	21902629	-466016	22368478	22369561	ENST00000332663	OR4M2	+	334	161	18	47.73	8.47
chr3	21903163	21903462	-110385	21459915	21792927	ENST00000281523	ZNF385D	-	299	202	13	30.26	6.9
chr15	21903118	21903515	-465161	22368478	22369561	ENST00000332663	OR4M2	+	397	126	21	37.57	7.28
chr15	21907537	21908280	-460569	22368478	22369561	ENST00000332663	OR4M2	+	743	324	37	38.67	5.31
chr15	21911106	21911848	-457001	22368478	22369561	ENST00000332663	OR4M2	+	742	565	48	75.64	6.11
chr15	21915374	21917040	-452271	22368478	22369561	ENST00000332663	OR4M2	+	1666	1143	89	32.65	3.93
chr15	21920499	21922083	-447187	22368478	22369561	ENST00000332663	OR4M2	+	1584	832	84	45.49	3.66
chr15	21922761	21924317	-444939	22368478	22369561	ENST00000332663	OR4M2	+	1556	1065	94	94.27	7.94
chr11	21924527	21924827	-290045	22214722	22304903	ENST00000324559	ANO5	+	300	161	13	30.14	6.04
chr11	21925039	21925457	-289474	22214722	22304903	ENST00000324559	ANO5	+	418	269	17	32.87	6.9
chr6	21928786	21929332	334988	21594071	21596233	ENST00000543472	SOX4	+	546	369	25	44.55	6.35
chr15	21935952	21937357	-431823	22368478	22369561	ENST00000332663	OR4M2	+	1405	921	84	41.23	4.18
chr15	21941033	21941922	-427000	22368478	22369561	ENST00000332663	OR4M2	+	889	353	51	42.67	5.15
chr11	21950527	21950992	-263962	22214722	22304903	ENST00000324559	ANO5	+	465	209	20	37.96	6.9
chr21	21966045	21966416	-404402	22370633	22915650	ENST00000400546	NCAM2	+	371	98	19	41.61	6.68
chr15	21975792	21976184	-392490	22368478	22369561	ENST00000332663	OR4M2	+	392	98	17	31.42	5.47
chr9	21979911	21980251	-4984	21967752	21975097	ENST00000304494	CDKN2A	-	340	202	15	30.93	6.9
chr15	21992318	21992862	-375888	22368478	22369561	ENST00000332663	OR4M2	+	544	209	20	30.7	5.18
chr15	21998962	21999356	-369319	22368478	22369561	ENST00000332663	OR4M2	+	394	113	19	46.18	8.63
chr15	22008405	22009026	-359762	22368478	22369561	ENST00000332663	OR4M2	+	621	358	30	46.1	6.9
chr15	22009531	22010334	-358545	22368478	22369561	ENST00000332663	OR4M2	+	803	626	37	62.22	6.92
chr18	22024334	22024679	-16086	22040593	22059921	ENST00000256906	HRH4	+	345	134	16	35.64	7.77
chr1	22037920	22038164	13570	22005396	22051612	ENST00000374732	USP48	-	244	160	12	30.62	6.72
chr9	22048245	22048516	-39100	22002902	22009280	ENST00000276925	CDKN2B	-	271	181	15	32.34	6.43
chr1	22067354	22067523	-8109	22050391	22059329	ENST00000526044	USP48	-	169	84	10	38.15	8.63
chr15	22073225	22073725	-295003	22368478	22369561	ENST00000332663	OR4M2	+	500	148	22	44.34	6.9
chr16	22077719	22078220	-25892	22103862	22149746	ENST00000310694	VWA3A	+	501	69	20	34.44	6.04
chr15	22077737	22078247	-290486	22368478	22369561	ENST00000332663	OR4M2	+	510	176	22	30.07	5.33
chr15	22082623	22082882	-285725	22368478	22369561	ENST00000332663	OR4M2	+	259	124	13	30.72	6.82
chr8	22084483	22084823	553	22078971	22085206	ENST00000523252	PHYHIP	-	340	215	14	30.93	6.04
chr19	22090206	22090541	-55543	21990085	22034830	ENST00000397148	ZNF43	-	335	182	14	31.48	8.63
chr15	22090208	22090647	-278050	22368478	22369561	ENST00000332663	OR4M2	+	439	234	18	34.12	8.33
chr15	22096550	22097121	-271642	22368478	22369561	ENST00000332663	OR4M2	+	571	121	26	40.31	5.71
chr15	22106648	22106984	-261662	22368478	22369561	ENST00000332663	OR4M2	+	336	246	15	31.37	7.77
chr21	22111795	22112319	-258576	22370633	22915650	ENST00000400546	NCAM2	+	524	408	20	32.38	5.18
chr18	22115967	22116285	75533	22040593	22059920	ENST00000426880	HRH4	+	318	144	14	33.42	6.9
chr18	22117712	22118221	77373	22040593	22059920	ENST00000426880	HRH4	+	509	349	22	30.17	6.67
chr15	22140211	22140755	-227995	22368478	22369561	ENST00000332663	OR4M2	+	544	319	22	39.8	7.77
chr18	22141829	22142173	101408	22040593	22059920	ENST00000426880	HRH4	+	344	253	14	30.5	6.04
chr15	22142966	22143836	-225077	22368478	22369561	ENST00000332663	OR4M2	+	870	350	40	75.28	7.77
chr15	22151275	22151656	-217012	22368478	22369561	ENST00000332663	OR4M2	+	381	176	18	40.97	8.4
chr17	22175752	22176422	153650	22022437	22023991	ENST00000540040	MTRNR2L1	+	670	200	26	35.39	6.15
chr4	22179736	22180048	-229470	20730859	21950422	ENST00000382152	KCNIP4	-	312	214	16	39.81	7.77
chrX	22201300	22201497	85576	22115822	22266209	ENST00000418858	PHEX	+	197	98	10	31.69	8.63
chr16	22204077	22204403	-13376	22217616	22297954	ENST00000263026	EEF2K	+	326	211	15	31.2	6.67
chr20	22207755	22208141	356953	22562395	22564901	ENST00000444877	FOXA2	-	386	140	16	31.17	6.9
chr17	22208558	22209313	186498	22022437	22023991	ENST00000540040	MTRNR2L1	+	755	613	33	62.42	9.49
chr6	22278604	22278936	18441	22287631	22297211	ENST00000438606	PRL	-	332	144	15	31.81	8.63
chr15	22295316	22295977	-72831	22368478	22369561	ENST00000332663	OR4M2	+	661	476	30	49.26	6.92
chr10	22312056	22312450	-19555	22209539	22292698	ENST00000376946	DNAJC1	-	394	158	16	30.37	6.9
chr18	22321856	22322302	281486	22040593	22059920	ENST00000426880	HRH4	+	446	201	18	34.96	6.9
chr9	22324275	22324554	-122425	22446840	22452472	ENST00000325870	DMRTA1	+	279	189	13	32.67	6.9
chr21	22341604	22342036	-28813	22370633	22915650	ENST00000400546	NCAM2	+	432	160	19	41.54	7.77
chr15	22367687	22368004	-632	22368478	22369561	ENST00000332663	OR4M2	+	317	114	14	33.54	6.04
chr15	22368613	22369070	363	22368478	22369561	ENST00000332663	OR4M2	+	457	240	20	38.79	8.63
chr18	22378266	22378566	337823	22040593	22059920	ENST00000426880	HRH4	+	300	99	13	30.14	6.9
chr7	22384825	22385261	11490	22157909	22396533	ENST00000344041	RAPGEF5	-	436	267	18	35.94	8.62
chr11	22386914	22387354	22778	22364356	22399624	ENST00000546171	SLC17A6	+	440	209	18	35.56	6.9
chr11	22397972	22398311	33785	22364356	22399624	ENST00000546171	SLC17A6	+	339	251	14	31.04	6.04
chr13	22422533	22422769	177129	22245522	22278637	ENST00000382353	FGF9	+	236	91	12	32.57	7.77
chr15	22429329	22429620	47092	22382382	22383507	ENST00000328795	OR4N4	+	291	192	13	31.19	6.04
chr22	22432015	22432415	-95002	22311397	22337213	ENST00000357179	TOP3B	-	400	156	18	39.93	7.77
chr15	22436905	22437341	54741	22382382	22383507	ENST00000328795	OR4N4	+	436	230	20	32.48	7.19
chr18	22449269	22449705	408894	22040593	22059920	ENST00000426880	HRH4	+	436	224	19	41.09	7.77
chr18	22461666	22462225	421352	22040593	22059920	ENST00000426880	HRH4	+	559	184	22	38.37	5.18
chr15	22466016	22466825	84038	22382382	22383507	ENST00000328795	OR4N4	+	809	195	36	66.69	8.63
chr8	22470510	22470852	465	22470216	22473109	ENST00000522599	KIAA1967	+	342	137	17	41.58	7.77
chr15	22474642	22475146	92512	22382382	22383507	ENST00000328795	OR4N4	+	504	223	23	49.11	6.04
chr15	22476392	22476887	94257	22382382	22383507	ENST00000328795	OR4N4	+	495	221	21	39.83	8.63
chr21	22477090	22477462	-42162	22519438	22757994	ENST00000535285	NCAM2	+	372	273	18	43.36	7.77
chr15	22479804	22480466	97753	22382382	22383507	ENST00000328795	OR4N4	+	662	128	25	38.28	6.9
chr7	22482647	22482919	57013	22459063	22539796	ENST00000406890	STEAP1B	-	272	91	14	39.48	7.77
chr15	22486734	22487526	104748	22382382	22383507	ENST00000328795	OR4N4	+	792	285	35	49.49	7.97
chr15	22487936	22488636	105904	22382382	22383507	ENST00000328795	OR4N4	+	700	412	31	42.75	6.94
chr15	22488860	22489547	106821	22382382	22383507	ENST00000328795	OR4N4	+	687	170	29	37.2	7.09
chr18	22512914	22513487	394438	22662575	22907639	ENST00000399425	ZNF521	-	573	183	23	41.76	6.9
chr4	22532776	22533089	-15255	22389007	22517677	ENST00000334304	GPR125	-	313	181	16	39.67	9.49
chr6	22538326	22538673	-31178	22569678	22570750	ENST00000230012	HDGFL1	+	347	81	15	30.19	6.9
chr18	22550437	22550823	357009	22662575	22907639	ENST00000399425	ZNF521	-	386	197	16	31.17	6.04
chr8	22569900	22570186	-19228	22545172	22550815	ENST00000317216	EGR3	-	286	108	13	31.17	7.63
chr9	22583251	22583587	136579	22446840	22452472	ENST00000325870	DMRTA1	+	336	97	14	31.37	6.04
chr18	22593864	22594451	313481	22662575	22907639	ENST00000399425	ZNF521	-	587	495	22	35.85	6.04
chr22	22620883	22621253	21876	22599192	22599917	ENST00000302273	VPREB1	+	370	243	18	30.71	5.84
chr11	22620966	22621295	-25729	22646860	22647369	ENST00000428556	AC103801.2	+	329	96	14	32.15	6.9
chr22	22669363	22669786	70382	22599192	22599917	ENST00000302273	VPREB1	+	423	189	17	32.37	6.04
chr12	22685218	22685640	-8873	22659663	22676556	ENST00000544281	KIAA0528	-	422	174	17	31.04	6.67
chr10	22731444	22731893	97241	22634427	22675721	ENST00000435326	SPAG6	+	449	275	18	34.66	7.77
chr18	22733455	22734158	173832	22662575	22907639	ENST00000399425	ZNF521	-	703	497	33	60.8	7.87
chr8	22734147	22734370	51162	22570769	22785421	ENST00000256404	PEBP4	-	223	88	12	34.45	8.63
chr18	22743653	22744078	163773	22662575	22907639	ENST00000399425	ZNF521	-	425	241	17	32.18	7.77
chr18	22753198	22753618	154231	22662575	22907639	ENST00000399425	ZNF521	-	420	233	17	32.67	6.9
chr6	22754430	22754720	184780	22569795	22571892	ENST00000510882	HDGFL1	+	290	123	13	31.31	7.77
chr19	22762744	22763124	-54192	22817126	22850472	ENST00000456783	ZNF492	+	380	118	19	41.61	7.6
chr18	22811570	22812008	95850	22662575	22907639	ENST00000399425	ZNF521	-	438	207	18	35.77	10.35
chr18	22817554	22817876	89924	22662575	22907639	ENST00000399425	ZNF521	-	322	229	16	38.49	9.49
chr1	22842039	22842478	-47798	22890057	22930087	ENST00000166244	EPHA8	+	439	213	18	35.67	6.04
chr10	22842388	22842778	38059	22825667	22880642	ENST00000323883	PIP4K2A	-	390	246	16	30.77	6.9
chr18	22870710	22871136	36716	22662575	22907639	ENST00000399425	ZNF521	-	426	204	17	32.08	6.9
chr6	22874128	22874447	304492	22569795	22571892	ENST00000510882	HDGFL1	+	319	92	14	33.3	7.77
chr16	22874918	22875294	49608	22825498	22928071	ENST00000540146	HS3ST2	+	376	212	16	32.2	6.9
chr18	22878698	22879074	28753	22662575	22907639	ENST00000399425	ZNF521	-	376	208	16	32.2	8.63
chr21	22891095	22891538	371878	22519438	22757994	ENST00000535285	NCAM2	+	443	254	19	40.3	8.63
chr14	22946253	22946549	-79133	23025534	23027939	ENST00000557595	AE000662.92	+	296	200	13	30.6	6.04
chr18	22975886	22976220	-43839	22662575	22932214	ENST00000538137	ZNF521	-	334	169	17	31.56	6.01
chr14	22982834	22983177	-42528	23025534	23027939	ENST00000557595	AE000662.92	+	343	99	15	30.61	6.04
chr22	22988262	22988653	-358	22988816	22990211	ENST00000480559	GGTLC2	+	391	172	18	33.38	7.3
chr14	22990545	22991135	-34694	23025534	23027939	ENST00000557595	AE000662.92	+	590	84	24	40.14	6.04
chr18	22996094	22996535	-64100	22662575	22932214	ENST00000538137	ZNF521	-	441	212	17	30.66	8.63
chr10	22998333	22998679	4531	22825944	23003037	ENST00000545335	PIP4K2A	-	346	118	14	30.29	6.04
chr18	23000423	23000961	-68478	22662575	22932214	ENST00000538137	ZNF521	-	538	228	26	55.82	7.77
chr16	23008697	23008960	77343	23079303	23086172	ENST00000381162	USP31	-	263	98	13	34.77	7.77
chr16	23014531	23015004	71404	23079303	23086172	ENST00000381162	USP31	-	473	263	22	45.48	6.67
chr2	23019727	23020099	-588175	23608088	23931476	ENST00000486442	KLHL29	+	372	262	16	32.62	7.77
chr12	23023289	23023642	245174	22778291	22779134	ENST00000545979	ETNK1	+	353	221	17	40.16	8.63
chr7	23034480	23034951	18977	23017783	23053693	ENST00000409763	FAM126A	-	471	308	20	37.34	6.9
chr18	23035504	23035917	-103496	22662575	22932214	ENST00000538137	ZNF521	-	413	250	24	61.26	10.35
chr2	23060833	23061347	-546998	23608088	23931476	ENST00000486442	KLHL29	+	514	421	21	37.93	6.9
chr18	23095594	23095933	-163549	22662575	22932214	ENST00000538137	ZNF521	-	339	93	14	31.04	5.18
chr10	23115061	23115389	-101728	23216953	23326516	ENST00000298032	ARMC3	+	328	175	14	30.38	6.56
chr18	23118465	23118813	-186425	22662575	22932214	ENST00000538137	ZNF521	-	348	248	14	30.08	6.04
chr5	23121081	23121366	-267492	21751154	22853731	ENST00000382254	CDH12	-	285	99	13	31.92	9.49
chr18	23129465	23129995	-197516	22662575	22932214	ENST00000538137	ZNF521	-	530	182	25	33.17	5.66
chr10	23160356	23160644	-56453	23216953	23326516	ENST00000298032	ARMC3	+	288	188	15	33.71	6.3
chr21	23163952	23164291	644683	22519438	22757994	ENST00000535285	NCAM2	+	339	192	15	31.04	8.63
chr5	23168812	23169348	-315349	21751154	22853731	ENST00000382254	CDH12	-	536	81	21	35.85	6.04
chr18	23179829	23180098	-247749	22662575	22932214	ENST00000538137	ZNF521	-	269	89	13	33.96	7.77
chr12	23202141	23202489	424024	22778291	22779134	ENST00000545979	ETNK1	+	348	181	14	30.08	6.04
chr15	23232674	23233187	-22311	23255242	23268823	ENST00000450802	GOLGA8IP	+	513	338	20	31.4	5.79
chr4	23236302	23236647	655183	23884302	23891658	ENST00000507380	PPARGC1A	-	345	205	14	30.4	8.63
chr22	23244009	23245236	14613	23230009	23238005	ENST00000531372	IGLL5	+	1227	931	58	76.09	6.82
chr22	23245816	23246456	16127	23230009	23238005	ENST00000531372	IGLL5	+	640	262	30	59.78	7.77
chr18	23249790	23250309	-317835	22662575	22932214	ENST00000538137	ZNF521	-	519	421	22	42.31	7.77
chr12	23253275	23253504	475098	22778291	22779134	ENST00000545979	ETNK1	+	229	131	12	33.57	7.77
chr15	23256277	23256737	1265	23255242	23268823	ENST00000450802	GOLGA8IP	+	460	273	18	33.59	6.9
chr9	23266160	23266634	469166	23701413	23735563	ENST00000423281	ELAVL2	-	474	260	22	47.3	7.77
chr10	23280883	23281225	64040	23217014	23250895	ENST00000447081	ARMC3	+	342	156	14	30.72	6.9
chr8	23294317	23294662	115	23243296	23294605	ENST00000518471	ENTPD4	-	345	198	14	30.4	5.18
chr8	23298891	23299252	-4466	23243296	23294605	ENST00000518471	ENTPD4	-	361	246	18	44.81	7.77
chr6	23305299	23305779	735744	22569795	22571892	ENST00000510882	HDGFL1	+	480	260	18	31.73	8.63
chr2	23320894	23321253	-287014	23608088	23931476	ENST00000486442	KLHL29	+	359	91	17	39.41	6.9
chr21	23344585	23345058	825383	22519438	22757994	ENST00000535285	NCAM2	+	473	214	18	32.37	6.9
chr12	23345223	23345549	392160	23686968	23737546	ENST00000396007	SOX5	-	326	152	14	32.49	6.9
chr10	23347890	23348233	-36373	23384435	23410942	ENST00000376510	MSRB2	+	343	192	15	30.61	8.63
chr7	23351682	23352062	13053	23338819	23351348	ENST00000466681	C7orf30	+	380	178	16	31.78	6.9
chr2	23381824	23382305	-226023	23608088	23931476	ENST00000486442	KLHL29	+	481	241	18	31.64	9.49
chr3	23382466	23382767	137832	23244784	23633284	ENST00000396703	UBE2E2	+	301	172	14	35.52	6.9
chr2	23409881	23410175	-198060	23608088	23931476	ENST00000486442	KLHL29	+	294	127	13	30.84	7.77
chr21	23414558	23415105	895393	22519438	22757994	ENST00000535285	NCAM2	+	547	360	20	30.45	5.18
chr18	23418722	23419206	251597	23597849	23670561	ENST00000542743	SS18	-	484	235	22	46.13	8.63
chr21	23445013	23445343	925740	22519438	22757994	ENST00000535285	NCAM2	+	330	135	14	32.04	6.9
chr21	23448351	23448739	929107	22519438	22757994	ENST00000535285	NCAM2	+	388	178	17	36.02	7.77
chr8	23451003	23451325	21007	23430157	23432974	ENST00000399967	AC051642.1	+	322	224	14	32.95	7.77
chr18	23456310	23456729	214041	23597849	23670561	ENST00000542743	SS18	-	419	223	17	32.77	6.9
chr15	23486197	23486536	-151170	23325195	23335196	ENST00000422607	AC091565.1	-	339	95	16	30.58	8.21
chr15	23489575	23489990	-154586	23325195	23335196	ENST00000422607	AC091565.1	-	415	215	17	33.13	6.9
chr19	23492785	23493320	-47616	23442763	23445436	ENST00000397094	AC092329.1	-	535	200	23	45.64	6.9
chr15	23495830	23496340	-160889	23325195	23335196	ENST00000422607	AC091565.1	-	510	238	23	48.42	6.9
chr7	23501611	23501951	8305	23349828	23510086	ENST00000258729	IGF2BP3	-	340	156	14	30.93	6.04
chr4	23502516	23502946	388927	23884302	23891658	ENST00000507380	PPARGC1A	-	430	194	17	31.69	7.77
chr13	23504909	23505197	-250038	23755091	23899304	ENST00000218867	SGCG	+	288	94	13	31.55	6.9
chr2	23508983	23509536	-98828	23608088	23931476	ENST00000486442	KLHL29	+	553	132	22	38.93	6.9
chr21	23511994	23512430	992774	22519438	22757994	ENST00000535285	NCAM2	+	436	242	18	35.97	7.77
chr15	23514451	23514817	177747	23684645	23692381	ENST00000345070	GOLGA6L2	-	366	97	16	33.26	6.04
chr2	23517239	23517691	-90623	23608088	23931476	ENST00000486442	KLHL29	+	452	243	18	34.36	6.9
chr18	23531154	23531484	139242	23597849	23670561	ENST00000542743	SS18	-	330	133	14	32.04	6.04
chr9	23555376	23556076	179837	23701413	23735563	ENST00000423281	ELAVL2	-	700	439	26	39.45	6.9
chr15	23577695	23578290	114388	23684645	23692381	ENST00000345070	GOLGA6L2	-	595	207	25	42.37	6.67
chr4	23595738	23596053	295762	23884302	23891658	ENST00000507380	PPARGC1A	-	315	207	14	33.78	6.9
chr14	23598083	23598474	-9453	23586513	23588825	ENST00000206513	CEBPE	-	391	132	17	35.69	6.9
chr18	23602423	23602916	67891	23598084	23670561	ENST00000545952	SS18	-	493	240	20	35.19	6.9
chr13	23611856	23612178	-143074	23755091	23899304	ENST00000218867	SGCG	+	322	225	14	32.95	7.77
chr18	23611596	23612245	58640	23598084	23670561	ENST00000545952	SS18	-	649	153	23	35.03	7.77
chr9	23617783	23618317	117513	23701413	23735563	ENST00000423281	ELAVL2	-	534	402	23	45.75	6.9
chr6	23647550	23647996	-478577	24126350	24147639	ENST00000378491	NRSN1	+	446	203	19	39.97	6.9
chr4	23652774	23653050	238746	23884302	23891658	ENST00000507380	PPARGC1A	-	276	84	13	33.05	7.77
chr8	23655528	23655874	56123	23701427	23711824	ENST00000524323	STC1	-	346	247	14	30.29	6.9
chr21	23683690	23684081	1164447	22519438	22757994	ENST00000535285	NCAM2	+	391	140	17	35.69	7.77
chr13	23692264	23692776	-62571	23755091	23899304	ENST00000218867	SGCG	+	512	419	20	33.44	6.04
chr2	23696974	23697325	50064	23729913	23747214	ENST00000430988	AC011239.1	-	351	199	16	34.94	7.77
chr4	23699176	23699662	192239	23884302	23891658	ENST00000507380	PPARGC1A	-	486	99	20	35.86	6.04
chr5	23759552	23760149	-191822	23951673	23980095	ENST00000507936	C5orf17	+	597	224	23	39.5	5.18
chr20	23781247	23781810	25839	23804406	23807368	ENST00000304725	CST2	-	563	403	25	33.06	4.67
chr4	23816309	23816743	75132	23884302	23891658	ENST00000507380	PPARGC1A	-	434	198	17	31.31	7.77
chr20	23837780	23838164	22415	23856572	23860387	ENST00000304710	CST5	-	384	245	16	31.37	6.04
chr16	23841609	23841997	-5519	23847322	24231932	ENST00000321728	PRKCB	+	388	288	17	36.02	8.63
chr15	23867796	23868178	23188	23888691	23891175	ENST00000532292	MAGEL2	-	382	200	16	31.57	6.9
chr20	23869991	23870599	-9908	23856572	23860387	ENST00000304710	CST5	-	608	205	23	36.64	6.67
chr6	23871853	23872140	-254353	24126350	24147639	ENST00000378491	NRSN1	+	287	90	13	31.67	7.77
chr6	23873543	23873890	-252633	24126350	24147639	ENST00000378491	NRSN1	+	347	198	14	30.19	6.04
chr6	23889196	23889616	-236944	24126350	24147639	ENST00000378491	NRSN1	+	420	172	19	42.94	6.9
chr14	23904014	23904367	679	23881950	23904870	ENST00000544444	MYH7	-	353	259	16	30.18	6.15
chr16	23920305	23920729	73172	23847345	24231932	ENST00000303531	PRKCB	+	424	279	19	42.47	9.49
chr6	23926178	23926522	-200000	24126350	24147639	ENST00000378491	NRSN1	+	344	90	14	30.5	6.9
chr18	23954239	23954556	147988	23806409	23875183	ENST00000400466	TAF4B	+	317	181	14	33.54	6.9
chr18	23962377	23962923	156241	23806409	23875183	ENST00000400466	TAF4B	+	546	310	24	44.48	6.9
chr5	23984838	23985187	33339	23951673	23980095	ENST00000507936	C5orf17	+	349	164	16	35.17	8.63
chr10	23999117	23999453	15610	23983675	24836772	ENST00000376462	KIAA1217	+	336	183	14	31.37	8.63
chr18	24027632	24028080	100644	24034877	24128500	ENST00000417602	KCTD1	-	448	248	18	34.72	6.9
chr19	24033977	24034316	24225	24009921	24010917	ENST00000354585	RPSAP58	+	339	240	16	36.36	6.9
chr9	24035393	24035683	-209203	23691809	23826335	ENST00000380117	ELAVL2	-	290	99	13	31.31	8.63
chr14	24041369	24041752	649	24038624	24042210	ENST00000544177	JPH4	-	383	212	16	31.47	7.77
chr16	24066958	24067400	-199695	24266874	24374122	ENST00000005284	CACNG3	+	442	226	17	30.57	8.63
chr1	24073633	24074219	4281	24069645	24088549	ENST00000418390	TCEB3	+	586	196	23	40.52	5.18
chr18	24078047	24078380	50286	24034877	24128500	ENST00000417602	KCTD1	-	333	141	14	31.7	6.04
chr13	24084004	24084351	-60331	24144509	24249028	ENST00000248484	TNFRSF19	+	347	212	16	35.41	6.04
chr4	24132020	24132342	-240481	23793644	23891700	ENST00000264867	PPARGC1A	-	322	162	14	32.95	7.77
chr6	24140276	24140604	5895	24134545	24141751	ENST00000378475	NRSN1	+	328	244	15	32.26	6.9
chr13	24144013	24144578	-213	24144509	24249028	ENST00000248484	TNFRSF19	+	565	470	25	47.49	6.9
chr19	24150514	24151000	53045	24097712	24118276	ENST00000322487	ZNF726	+	486	219	19	35.86	10.35
chr18	24155626	24156272	-26550	24034877	24129399	ENST00000408011	KCTD1	-	646	364	28	53.96	6.9
chr13	24176553	24176891	23203	24153519	24250232	ENST00000382263	TNFRSF19	+	338	140	15	30.38	6.76
chr6	24191842	24192205	13507	24171984	24205531	ENST00000378450	DCDC2	-	363	202	16	33.59	8.63
chr18	24196145	24196395	12936	24034874	24209206	ENST00000317932	KCTD1	-	250	168	12	30.69	6.04
chr4	24200207	24200604	-308705	23793644	23891700	ENST00000264867	PPARGC1A	-	397	187	16	30.08	7.77
chr10	24203529	24203849	220014	23983675	24836772	ENST00000376462	KIAA1217	+	320	159	14	33.19	6.9
chr14	24219930	24220318	111576	24108548	24114504	ENST00000553600	DHRS2	+	388	174	16	30.97	6.9
chr19	24235985	24236546	19989	24216276	24312643	ENST00000342944	ZNF254	+	561	363	21	33.65	6.9
chr7	24239871	24240194	-83749	24323782	24331484	ENST00000242152	NPY	+	323	127	14	32.84	6.9
chr11	24249678	24250127	-268821	24518724	25102650	ENST00000336930	LUZP2	+	449	252	19	37.97	6.67
chr22	24253273	24253568	-12303	24236613	24241117	ENST00000406213	AP000350.4	-	295	199	13	30.72	6.9
chr13	24288969	24289284	45585	24304328	24334712	ENST00000433710	MIPEP	-	315	119	14	30.38	6.3
chr4	24301247	24301435	284816	24529487	24586157	ENST00000535946	DHX15	-	188	94	10	31.69	8.63
chr14	24331206	24331495	-76589	24407940	24409196	ENST00000354854	AL136419.1	+	289	108	15	37.09	10.35
chr18	24335652	24335963	109871	24436122	24445679	ENST00000440832	AQP4	-	311	179	15	34.27	7.77
chr18	24388051	24388522	57392	24436122	24445679	ENST00000440832	AQP4	-	471	237	18	32.55	8.63
chr14	24396077	24396375	-11714	24407940	24409196	ENST00000354854	AL136419.1	+	298	198	13	30.37	7.77
chr18	24403828	24404194	41668	24436122	24445679	ENST00000440832	AQP4	-	366	123	17	38.56	9.49
chr7	24404256	24404683	79743	24324726	24331443	ENST00000405982	NPY	+	427	197	17	31.98	7.77
chr12	24414444	24414884	-310698	23686982	24103966	ENST00000545921	SOX5	-	440	174	18	35.56	8.63
chr18	24445059	24445512	393	24436122	24445679	ENST00000440832	AQP4	-	453	253	18	34.26	6.04
chr15	24460029	24460420	-460316	24920541	24928593	ENST00000329468	C15orf2	+	391	168	17	35.69	6.9
chr11	24482761	24483060	-35813	24518724	25102650	ENST00000336930	LUZP2	+	299	200	13	30.26	6.9
chr8	24497256	24497597	164008	24333418	24366417	ENST00000335595	ADAM7	+	341	113	14	30.82	7.77
chr18	24499963	24500465	-54465	24432002	24445749	ENST00000383168	AQP4	-	502	255	21	39.11	7.77
chr18	24508584	24508922	-63004	24432002	24445749	ENST00000383168	AQP4	-	338	118	14	30.38	6.76
chr18	24577379	24577613	-131747	24432002	24445749	ENST00000383168	AQP4	-	234	111	12	32.85	8.63
chr14	24604602	24604943	-594	24605367	24608176	ENST00000206451	PSME1	+	341	90	14	30.82	6.9
chr12	24608332	24608707	446710	24967737	25055230	ENST00000538118	BCAT1	-	375	151	16	32.3	7.77
chr15	24623964	24624683	-296217	24920541	24928593	ENST00000329468	C15orf2	+	719	556	31	56.25	7.77
chr13	24625508	24625820	-109197	24734861	24881212	ENST00000382108	SPATA13	+	312	213	14	34.14	7.77
chr15	24632140	24632790	-288076	24920541	24928593	ENST00000329468	C15orf2	+	650	220	26	43.86	6.9
chr22	24685800	24686321	-14303	24700364	24717656	ENST00000440893	SPECC1L	+	521	196	22	42.1	6.04
chr11	24705857	24706203	187273	24518757	25104150	ENST00000533227	LUZP2	+	346	177	14	30.29	6.9
chr8	24709847	24710293	-60455	24770525	24776606	ENST00000221166	NEFM	+	446	185	18	34.96	6.9
chr10	24769222	24769648	13975	24755460	24834245	ENST00000396446	KIAA1217	+	426	146	19	42.24	7.77
chr21	24805091	24805689	2174406	26965124	26979796	ENST00000419219	MRPL39	-	598	199	24	39.4	6.04
chr8	24808921	24809241	36626	24772455	24776607	ENST00000433454	NEFM	+	320	189	14	33.19	6.9
chr12	24823328	24823760	231686	24967737	25055230	ENST00000538118	BCAT1	-	432	165	17	31.5	7.77
chr11	24824126	24824405	305508	24518757	25104150	ENST00000533227	LUZP2	+	279	106	14	38.47	7.77
chr18	24855313	24855655	-90195	24495597	24765289	ENST00000284224	CHST9	-	342	98	15	30.72	6.04
chr8	24856807	24857177	84537	24772455	24776607	ENST00000433454	NEFM	+	370	148	17	38.08	9.49
chr21	24858752	24859194	2120823	26965124	26979796	ENST00000419219	MRPL39	-	442	235	17	30.57	8.63
chr18	24882065	24882357	-116922	24495597	24765289	ENST00000284224	CHST9	-	292	195	13	31.07	7.77
chr3	24888771	24889217	-326829	25215823	25637946	ENST00000383772	RARB	+	446	249	18	34.96	8.63
chr21	24909962	24910372	2069629	26965124	26979796	ENST00000419219	MRPL39	-	410	188	18	38.78	6.04
chr21	24952352	24952698	2027271	26965124	26979796	ENST00000419219	MRPL39	-	346	148	14	30.29	6.04
chr1	24983612	24984030	8404	24975417	24993388	ENST00000537199	SRRM1	+	418	220	17	32.87	6.04
chr18	24992545	24992870	-227418	24495597	24765289	ENST00000284224	CHST9	-	325	225	15	32.61	6.9
chr22	25000452	25000920	1484	24999202	25011038	ENST00000430289	GGT1	+	468	261	20	37.65	7.77
chr5	25004896	25005260	-359991	24487209	24645087	ENST00000264463	CDH10	-	364	172	16	33.48	6.9
chr20	25008030	25008288	5149	24986874	25013308	ENST00000537502	ACSS1	-	258	130	13	35.46	6.9
chr18	25072594	25072857	-307436	24495597	24765289	ENST00000284224	CHST9	-	263	129	13	34.77	7.77
chr4	25081378	25081703	-49039	25000469	25032501	ENST00000382114	LGI2	-	325	138	14	32.61	7.77
chr22	25097525	25097825	72769	25115217	25170444	ENST00000533313	PIWIL3	-	300	122	15	32.18	6.3
chr3	25104368	25104825	-111226	25215823	25637946	ENST00000383772	RARB	+	457	156	21	43.96	7.77
chr18	25130445	25130744	-365305	24495597	24765289	ENST00000284224	CHST9	-	299	93	13	30.26	7.77
chr21	25163337	25163842	1816206	26965124	26979796	ENST00000419219	MRPL39	-	505	349	21	38.81	6.9
chr18	25177264	25177626	-412156	24495597	24765289	ENST00000284224	CHST9	-	362	126	20	50.57	8.63
chr14	25189979	25190307	-86670	25100177	25103473	ENST00000382540	GZMB	-	328	94	15	32.26	6.04
chr8	25192430	25192819	36166	25156458	25234375	ENST00000444569	DOCK5	+	389	279	17	35.91	6.04
chr12	25209965	25210415	4516	25205674	25261182	ENST00000547044	LRMP	+	450	128	18	34.56	6.04
chr21	25212083	25212427	1767541	26965124	26979796	ENST00000419219	MRPL39	-	344	91	16	34.35	6.67
chr12	25220039	25220331	14511	25205674	25261182	ENST00000547044	LRMP	+	292	135	14	32.32	6.92
chr10	25246889	25247415	-5619	25137554	25241533	ENST00000358336	PRTFDC1	-	526	164	20	32.21	6.04
chr14	25251825	25252225	36658	25281698	25288683	ENST00000548369	STXBP6	-	400	257	17	34.72	6.04
chr18	25279825	25280285	336494	25531045	25616549	ENST00000399380	CDH2	-	460	176	19	38.48	6.9
chr13	25313610	25313886	-24542	25338290	25454059	ENST00000255324	RNF17	+	276	157	13	33.05	8.63
chr3	25333005	25333326	117276	25215889	25638107	ENST00000538226	RARB	+	321	229	14	33.07	6.9
chr8	25364312	25364745	27320	25337208	25365389	ENST00000434814	CDCA2	+	433	120	20	41.43	6.9
chr10	25370615	25370962	65201	25305587	25315593	ENST00000376356	THNSL1	+	347	130	16	35.41	6.9
chr6	25381571	25381887	101854	25279875	25479475	ENST00000377969	LRRC16A	+	316	221	15	33.66	6.9
chr5	25395833	25396279	-750969	24487209	24645087	ENST00000264463	CDH10	-	446	234	17	30.2	6.9
chr18	25413233	25413597	203134	25531045	25616549	ENST00000399380	CDH2	-	364	176	18	44.41	7.77
chr8	25443127	25443576	106143	25337208	25365389	ENST00000434814	CDCA2	+	449	134	19	39.65	6.04
chr8	25446779	25447172	109767	25337208	25365389	ENST00000434814	CDCA2	+	393	229	16	30.47	6.04
chr3	25462003	25462296	-7604	25469754	25639423	ENST00000437042	RARB	+	293	91	13	30.96	6.04
chr1	25464160	25464494	94650	25549456	25558977	ENST00000354361	SYF2	-	334	106	15	31.59	7.77
chr18	25472150	25472444	144252	25531045	25616549	ENST00000399380	CDH2	-	294	99	13	30.84	6.9
chr21	25479747	25480191	1499827	26965124	26979796	ENST00000419219	MRPL39	-	444	182	17	30.39	7.77
chr9	25481765	25482094	196926	25676396	25678856	ENST00000358022	TUSC1	-	329	180	14	32.15	6.9
chr20	25489535	25489732	-29970	25443019	25459663	ENST00000336104	NINL	-	197	98	10	31.69	8.63
chr3	25573606	25574072	74038	25499801	25639423	ENST00000458646	RARB	+	466	247	19	37.85	7.77
chr10	25574051	25574451	110260	25463991	25891155	ENST00000376351	GPR158	+	400	200	18	39.93	8.63
chr10	25584768	25585036	120911	25463991	25891155	ENST00000376351	GPR158	+	268	99	14	40.07	7.77
chr10	25590246	25590459	126361	25463991	25891155	ENST00000376351	GPR158	+	213	93	12	36	9.49
chr14	25601423	25602017	-82217	25278868	25519503	ENST00000323944	STXBP6	-	594	95	22	35.25	6.04
chr18	25612671	25613306	3560	25531045	25616549	ENST00000399380	CDH2	-	635	421	25	38.66	7.5
chr15	25620611	25620903	29896	25582396	25650653	ENST00000438097	UBE3A	-	292	204	13	31.07	6.04
chr7	25626768	25627132	-358845	25264189	25268105	ENST00000222674	NPVF	-	364	118	16	33.48	7.77
chr8	25639771	25640163	105465	25702125	25745432	ENST00000535548	EBF2	-	392	258	16	30.57	7.77
chr8	25649719	25649992	95576	25702125	25745432	ENST00000535548	EBF2	-	273	191	13	33.43	8.63
chr20	25653868	25654336	13244	25655647	25667346	ENST00000538750	ZNF337	-	468	285	20	37.65	6.9
chr6	25655374	25655809	2959	25652632	25701563	ENST00000334979	SCGN	+	435	232	18	36.08	7.77
chr18	25658505	25659170	18355	25589768	25677193	ENST00000430882	CDH2	-	665	195	24	33.77	6.9
chr14	25662412	25662798	-143102	25278868	25519503	ENST00000323944	STXBP6	-	386	132	16	31.17	6.04
chr14	25665607	25666081	-146341	25278868	25519503	ENST00000323944	STXBP6	-	474	260	19	37.04	7.77
chr18	25680670	25680970	-3627	25589768	25677193	ENST00000430882	CDH2	-	300	206	17	47.61	8.63
chr6	25684128	25684403	31633	25652632	25701563	ENST00000334979	SCGN	+	275	181	13	33.18	7.77
chr2	25692517	25692805	-127202	25504321	25565459	ENST00000406659	DNMT3A	-	288	191	13	30.93	6.78
chr15	25693108	25693672	-9262	25582381	25684128	ENST00000232165	UBE3A	-	564	378	26	52.74	7.77
chr20	25737562	25738154	-60381	25654851	25677477	ENST00000252979	ZNF337	-	592	392	35	47.31	6.84
chr18	25738422	25738779	660	25591882	25739261	ENST00000413878	CDH2	-	357	270	16	34.26	6.04
chr20	25738640	25740328	-62007	25654851	25677477	ENST00000252979	ZNF337	-	1688	435	79	69.82	5.79
chr20	25740630	25741477	-63576	25654851	25677477	ENST00000252979	ZNF337	-	847	520	47	51.35	7.5
chr20	25744404	25745027	-67238	25654851	25677477	ENST00000252979	ZNF337	-	623	400	33	45.92	6.9
chr20	25752254	25752847	-75073	25654851	25677477	ENST00000252979	ZNF337	-	593	440	26	33.57	5.27
chr20	25753770	25754514	-76665	25654851	25677477	ENST00000252979	ZNF337	-	744	515	40	37.35	5.24
chr20	25756514	25757204	-79382	25654851	25677477	ENST00000252979	ZNF337	-	690	282	30	34.25	6.37
chr21	25762318	25762573	1217350	26965124	26979796	ENST00000419219	MRPL39	-	255	157	14	42.07	8.63
chr20	25761195	25762661	81909	25754654	25843837	ENST00000376403	FAM182B	-	1466	471	89	81.85	6.22
chr20	25763099	25763896	80339	25754654	25843837	ENST00000376403	FAM182B	-	797	226	39	36.36	5.79
chr1	25789707	25789998	32441	25757411	25826700	ENST00000374343	TMEM57	+	291	92	14	30.24	5.07
chr21	25810487	25810957	1169074	26965124	26979796	ENST00000419219	MRPL39	-	470	133	19	30.09	5.15
chr15	25821861	25822166	117958	25928594	25939972	ENST00000555756	ATP10A	-	305	210	14	35.01	6.9
chr20	25826708	25827308	16829	25754654	25843837	ENST00000376403	FAM182B	-	600	98	30	34.44	6.67
chr20	25827490	25827983	16100	25754654	25843837	ENST00000376403	FAM182B	-	493	239	23	40.82	8.03
chr3	25828780	25829050	2615	25760902	25831530	ENST00000417874	NGLY1	-	270	135	13	33.83	7.77
chr20	25830628	25831308	12869	25754654	25843837	ENST00000376403	FAM182B	-	680	148	30	42.84	5.76
chr21	25836501	25836848	1143121	26965124	26979796	ENST00000419219	MRPL39	-	347	122	14	30.19	7.77
chr10	25853240	25853698	-369727	26223196	26501456	ENST00000265944	MYO3A	+	458	226	19	38.69	7.77
chr20	25860265	25860874	-11783	25744102	25848786	ENST00000376404	FAM182B	-	609	262	32	41.47	5.59
chr17	25861018	25861451	-26108	25887343	25906904	ENST00000398985	KSR1	+	433	185	17	31.41	7.77
chr5	25865561	25865989	1172915	26916016	27038690	ENST00000511822	CDH9	-	428	229	17	31.56	9.42
chr18	25868608	25868883	-111335	25530930	25757410	ENST00000269141	CDH2	-	275	175	13	33.18	6.9
chr17	25887935	25888335	792	25887343	25906904	ENST00000398985	KSR1	+	400	190	19	45.4	8.63
chr20	25905082	25905975	-56742	25744102	25848786	ENST00000376404	FAM182B	-	893	545	56	64.91	5.61
chr12	25918185	25918594	-116876	25699444	25801513	ENST00000542224	IFLTD1	-	409	227	17	33.78	6.9
chr20	25928084	25928385	-79448	25744102	25848786	ENST00000376404	FAM182B	-	301	94	13	30.03	6.9
chr1	25949429	25949730	5238	25944341	26110941	ENST00000263979	MAN1C1	+	301	212	13	30.03	7.77
chr14	25963440	25963819	-444126	25278868	25519503	ENST00000323944	STXBP6	-	379	283	16	31.88	6.9
chr8	25973411	25973785	-70685	25699246	25902913	ENST00000520164	EBF2	-	374	149	16	31.05	6.67
chr14	25986054	25986564	-466806	25278868	25519503	ENST00000323944	STXBP6	-	510	313	20	33.58	7.76
chr18	25987235	25987725	-230070	25530930	25757410	ENST00000269141	CDH2	-	490	238	19	35.47	7.77
chr9	25997804	25998249	-319170	25676396	25678856	ENST00000358022	TUSC1	-	445	200	20	32.54	5.88
chr18	26028650	26029395	-271612	25530930	25757410	ENST00000269141	CDH2	-	745	178	31	53.63	7.77
chr18	26033433	26033720	-276166	25530930	25757410	ENST00000269141	CDH2	-	287	213	13	31.67	6.04
chr7	26035594	26035923	-156101	26191860	26226745	ENST00000056233	NFE2L3	+	329	244	14	32.12	6.03
chr20	26050985	26052101	5260	26046283	26054448	ENST00000439881	FAM182A	+	1116	354	65	45.36	5.2
chr20	26054449	26056160	9021	26046283	26054448	ENST00000439881	FAM182A	+	1711	1228	113	128.78	7.86
chr20	26056457	26056895	10393	26046283	26054448	ENST00000439881	FAM182A	+	438	255	24	40.19	8.33
chr20	26057115	26057921	11235	26046283	26054448	ENST00000439881	FAM182A	+	806	230	34	35.2	5.1
chr20	26059786	26060451	13835	26046283	26054448	ENST00000439881	FAM182A	+	665	209	32	50.17	7.59
chr20	26065441	26066195	19535	26046283	26054448	ENST00000439881	FAM182A	+	754	549	35	42.15	5.62
chr20	26066196	26066609	20119	26046283	26054448	ENST00000439881	FAM182A	+	413	177	20	32.93	6.88
chr5	26069216	26069471	969346	26916016	27038690	ENST00000511822	CDH9	-	255	157	12	30.05	6.9
chr20	26073767	26074723	27962	26046283	26054448	ENST00000439881	FAM182A	+	956	464	48	62.63	7.59
chr20	26076267	26077278	30489	26046283	26054448	ENST00000439881	FAM182A	+	1011	408	46	44.4	5.75
chr21	26077180	26077527	902442	26965124	26979796	ENST00000419219	MRPL39	-	347	197	14	30.19	7.77
chr20	26077319	26078862	31807	26046283	26054448	ENST00000439881	FAM182A	+	1543	533	108	147.78	8.1
chr20	26078874	26079463	32885	26046283	26054448	ENST00000439881	FAM182A	+	589	99	31	34.62	5.67
chr20	26079488	26080438	33680	26046283	26054448	ENST00000439881	FAM182A	+	950	519	57	79.08	7.57
chr21	26086686	26087328	892789	26965124	26979796	ENST00000419219	MRPL39	-	642	375	24	35.6	6.04
chr12	26108233	26108426	-3632	26111962	26232825	ENST00000381352	RASSF8	+	193	96	10	31.69	8.63
chr22	26112820	26113156	-25123	26138111	26423732	ENST00000536101	MYO18B	+	336	193	15	30.38	5.88
chr20	26128131	26128638	82101	26046283	26054448	ENST00000439881	FAM182A	+	507	248	23	42.18	8.46
chr20	26141398	26141961	95396	26046283	26054448	ENST00000439881	FAM182A	+	563	240	25	47.7	7.77
chr20	26142240	26142610	96142	26046283	26054448	ENST00000439881	FAM182A	+	370	157	17	38.05	10.34
chr21	26157075	26157531	822493	26965124	26979796	ENST00000419219	MRPL39	-	456	227	18	33.97	6.9
chr20	26199805	26200226	153732	26046283	26054448	ENST00000439881	FAM182A	+	421	264	22	36.36	8.12
chr20	26200269	26200647	154175	26046283	26054448	ENST00000439881	FAM182A	+	378	85	28	64.87	10
chr20	26200763	26203033	155615	26046283	26054448	ENST00000439881	FAM182A	+	2270	1299	171	146.66	7.5
chr20	26203401	26204226	157530	26046283	26054448	ENST00000439881	FAM182A	+	825	145	50	38.94	5.53
chr20	26210229	26211611	164637	26046283	26054448	ENST00000439881	FAM182A	+	1382	818	109	55.04	5.41
chr18	26214416	26214788	-457192	25530930	25757410	ENST00000269141	CDH2	-	372	213	17	37.85	8.63
chr9	26222549	26222962	-543899	25676396	25678856	ENST00000358022	TUSC1	-	413	226	18	38.45	6.9
chr13	26249270	26249607	-192622	26442061	26455095	ENST00000400553	AL138815.1	+	337	180	14	31.26	6.9
chr7	26252512	26252959	11350	26241385	26252976	ENST00000409747	CBX3	+	447	230	19	31.03	5.71
chr5	26253631	26253877	784936	26916016	27038690	ENST00000511822	CDH9	-	246	137	12	31.21	7.77
chr13	26290918	26291462	-150871	26442061	26455095	ENST00000400553	AL138815.1	+	544	334	23	44.69	7.77
chr22	26298477	26298804	-52640	26351281	26426611	ENST00000543971	MYO18B	+	327	228	14	32.38	6.04
chr17	26302034	26302630	-66850	26369182	26523407	ENST00000407008	NLK	+	596	404	21	30.8	6.04
chr22	26316760	26317053	-34374	26351281	26426611	ENST00000543971	MYO18B	+	293	94	13	30.96	7.77
chr13	26334098	26334501	-107761	26442061	26455095	ENST00000400553	AL138815.1	+	403	279	20	45.02	6.9
chr13	26335320	26335652	-106575	26442061	26455095	ENST00000400553	AL138815.1	+	332	118	15	31.81	7.77
chr16	26349590	26349935	646415	25703347	26149009	ENST00000331351	HS3ST4	+	345	174	15	30.4	6.9
chr21	26355542	26355892	624079	26965124	26979796	ENST00000419219	MRPL39	-	350	142	16	35.06	7.77
chr5	26368699	26369112	669784	26916016	27038690	ENST00000511822	CDH9	-	413	213	17	33.37	8.63
chr17	26373020	26373391	4023	26369182	26523407	ENST00000407008	NLK	+	371	136	17	37.97	7.77
chr6	26390235	26390481	27	26390331	26394197	ENST00000495632	BTN2A2	+	246	98	12	31.21	6.9
chr6	26395711	26396368	5708	26390331	26394197	ENST00000495632	BTN2A2	+	657	169	23	34.39	6.04
chr18	26412427	26412985	-655296	25530930	25757410	ENST00000269141	CDH2	-	558	391	22	38.46	6.9
chr21	26452832	26453281	526739	26965124	26979796	ENST00000419219	MRPL39	-	449	184	18	34.66	8.63
chr17	26459762	26460091	90744	26369182	26523407	ENST00000407008	NLK	+	329	113	14	32.15	6.9
chr21	26491611	26492248	487866	26965124	26979796	ENST00000419219	MRPL39	-	637	537	23	36.01	6.04
chr8	26496375	26496612	60572	26435921	26513543	ENST00000523027	DPYSL2	+	237	141	12	32.43	8.63
chr18	26502850	26503223	-745626	25530930	25757410	ENST00000269141	CDH2	-	373	162	17	37.73	7.77
chr22	26521697	26521982	-43600	26565440	26776437	ENST00000404234	SEZ6L	+	285	173	13	31.92	8.63
chr9	26540095	26540592	352021	26841734	26892365	ENST00000535437	C9orf82	-	497	85	20	34.81	6.04
chr16	26551693	26552154	-662883	27214807	27233089	ENST00000380948	JMJD5	+	461	274	20	38.37	7.77
chr18	26557336	26557665	-800090	25530930	25757410	ENST00000269141	CDH2	-	329	92	15	32.15	6.9
chr22	26568170	26568585	2753	26565624	26776300	ENST00000343706	SEZ6L	+	415	229	17	33.17	6.9
chr18	26587993	26588489	-830831	25530930	25757410	ENST00000269141	CDH2	-	496	276	20	34.9	7.77
chr10	26617163	26617499	-109375	26726706	26856494	ENST00000445780	APBB1IP	+	336	134	14	31.37	6.04
chr21	26623325	26623689	356289	26965124	26979796	ENST00000419219	MRPL39	-	364	190	16	33.48	6.04
chr22	26655277	26655617	-32770	26688217	26776434	ENST00000403121	SEZ6L	+	340	203	15	30.93	6.9
chr12	26655452	26655934	307087	26348606	26405853	ENST00000535504	SSPN	+	482	198	20	36.25	6.9
chr2	26663448	26663895	-7495	26671167	26676350	ENST00000439066	CCDC164	+	447	227	18	34.86	7.77
chr18	26667460	26667829	-910234	25530930	25757410	ENST00000269141	CDH2	-	369	174	16	32.94	7.77
chr3	26682070	26682606	16180	26666158	26752267	ENST00000417744	LRRC3B	+	536	204	25	50.7	9.49
chr8	26689890	26690300	32398	26614077	26722493	ENST00000519229	ADRA1A	-	410	212	19	44.15	9.49
chr6	26701128	26701688	-41428	26636518	26659980	ENST00000415922	ZNF322	-	560	299	26	47.4	7.09
chr16	26721251	26721590	-493386	27214807	27233089	ENST00000380948	JMJD5	+	339	120	14	31.04	6.9
chr21	26732873	26733361	246679	26965124	26979796	ENST00000419219	MRPL39	-	488	342	21	40.55	6.9
chr21	26739564	26739840	240094	26965124	26979796	ENST00000419219	MRPL39	-	276	118	13	33.05	9.49
chr7	26748758	26749130	71454	26677490	26686889	ENST00000409974	C7orf71	+	372	167	17	37.85	6.9
chr22	26756140	26756455	12616	26743681	26776525	ENST00000411842	SEZ6L	+	315	98	16	39.41	7.77
chr6	26761893	26762271	-102102	26636518	26659980	ENST00000415922	ZNF322	-	378	133	16	31.99	6.04
chr21	26793738	26794099	185877	26965124	26979796	ENST00000419219	MRPL39	-	361	264	16	33.81	7.77
chr13	26795344	26795693	321	26786912	26795840	ENST00000381570	RNF6	-	349	92	16	35.17	6.9
chr12	26800631	26801183	184807	26874220	26985714	ENST00000242737	ITPR2	-	552	214	24	43.86	6.04
chr22	26807682	26807927	-17434	26825239	26840981	ENST00000215906	ASPHD2	+	245	153	12	31.35	6.04
chr8	26833257	26833607	-108642	26627543	26724790	ENST00000380573	ADRA1A	-	350	218	16	35.06	6.9
chr14	26857623	26857913	206937	26917924	27064705	ENST00000347476	NOVA1	-	290	118	14	36.96	8.63
chr21	26861574	26861909	118054	26965124	26979796	ENST00000419219	MRPL39	-	335	160	15	31.48	6.04
chr15	26907050	26907347	-32961	26792336	26874237	ENST00000400188	GABRB3	-	297	163	13	30.49	7.77
chr22	26908765	26909059	-441	26887191	26908471	ENST00000407690	TFIP11	-	294	120	13	30.84	8.63
chr21	26918320	26918768	61252	26965124	26979796	ENST00000419219	MRPL39	-	448	194	19	38.08	8.33
chr11	26956480	26956959	-58908	27015628	27018630	ENST00000318627	FIBIN	+	479	188	18	31.82	6.9
chr21	26974191	26974400	5500	26965124	26979796	ENST00000419219	MRPL39	-	209	112	11	30.37	7.77
chr18	26983226	26983835	-1226120	25530930	25757410	ENST00000269141	CDH2	-	609	99	25	43.04	6.04
chr7	26999089	26999442	35583	26709158	27034849	ENST00000535331	SKAP2	-	353	92	18	45.9	8.63
chr12	27009666	27010054	-23729	26490342	26986131	ENST00000381340	ITPR2	-	388	193	20	41.61	7.76
chr8	27022030	27022418	78530	26943694	26944766	ENST00000521869	RP11-521M14.2	+	388	188	17	36.02	7.77
chr18	27084566	27084910	-1327328	25530930	25757410	ENST00000269141	CDH2	-	344	185	14	30.5	6.9
chr18	27098498	27098878	-1341278	25530930	25757410	ENST00000269141	CDH2	-	380	96	18	42.35	7.77
chr13	27116709	27117297	-14837	27131840	27263062	ENST00000361042	WASF3	+	588	456	26	50.08	7.77
chr15	27123641	27123970	-1884	27125690	27128560	ENST00000554083	GABRA5	+	329	161	14	32.15	8.63
chr22	27129066	27129377	111293	27017928	27026636	ENST00000354760	CRYBA4	+	311	94	14	34.27	6.04
chr6	27129166	27129600	14522	27114861	27115317	ENST00000377459	HIST1H2AH	+	434	205	17	31.28	6.9
chr5	27145556	27145922	-24482	26915863	27121257	ENST00000513289	CDH9	-	366	147	16	33.26	7.77
chr3	27147018	27147520	110697	27151576	27257966	ENST00000295720	NEK10	-	502	129	21	39.11	6.04
chr18	27153520	27154031	-1396365	25530930	25757410	ENST00000269141	CDH2	-	511	245	21	38.22	6.9
chr3	27181868	27182286	75889	27152404	27257966	ENST00000383770	NEK10	-	418	182	17	32.87	10.35
chr7	27207226	27207777	1767	27202058	27209269	ENST00000354032	HOXA9	-	551	464	21	34.51	6.9
chr13	27232477	27233045	100874	27131887	27263085	ENST00000335327	WASF3	+	568	231	24	42.25	6.04
chr6	27275631	27276018	3266	27253682	27279091	ENST00000429945	POM121L2	-	387	264	16	31.07	8.63
chr1	27338330	27338796	764	27331511	27339327	ENST00000289166	FAM46B	-	466	200	21	42.93	7.77
chr21	27398290	27398584	24911	27347503	27423348	ENST00000415997	APP	-	294	144	16	42.34	10.35
chr21	27400935	27401260	22250	27347503	27423348	ENST00000415997	APP	-	325	233	14	32.61	6.04
chr15	27417072	27417425	-99440	27516689	27772661	ENST00000554696	GABRG3	+	353	253	18	45.9	6.9
chr11	27423716	27424055	-38470	27360076	27385415	ENST00000328697	CCDC34	-	339	198	14	31.04	6.9
chr21	27426370	27426782	-3228	27347503	27423348	ENST00000415997	APP	-	412	204	20	43.91	8.63
chr9	27432323	27432771	-53605	27374215	27378942	ENST00000443737	C9orf35	-	448	247	17	30.02	6.9
chr16	27434692	27435122	-3672	27438579	27463362	ENST00000395754	IL21R	+	430	246	19	39.66	7.44
chr22	27440609	27441109	422931	27017928	27026636	ENST00000354760	CRYBA4	+	500	342	21	39.32	7.77
chr18	27460224	27460685	1162326	28570052	28622781	ENST00000360428	DSC3	-	461	282	24	54.45	7.77
chr21	27462337	27462740	-161	27317839	27462377	ENST00000448850	APP	-	403	275	17	31.56	6.45
chr12	27467421	27467728	-18212	27485787	27576241	ENST00000544915	ARNTL2	+	307	193	14	34.76	8.63
chr21	27494687	27494979	17836	27253642	27512669	ENST00000440126	APP	-	292	192	13	31.07	6.9
chr7	27496158	27496371	191110	27570873	27687375	ENST00000425715	HIBADH	-	213	86	12	36	8.63
chr22	27513985	27514503	496316	27017928	27026636	ENST00000354760	CRYBA4	+	518	276	20	32.9	6.9
chr22	27521365	27521690	503599	27017928	27026636	ENST00000354760	CRYBA4	+	325	108	14	32.61	6.04
chr22	27536859	27537480	519241	27017928	27026636	ENST00000354760	CRYBA4	+	621	91	23	37.36	6.9
chr21	27537688	27537970	5143	27253643	27542972	ENST00000439274	APP	-	282	146	14	38.05	7.77
chr9	27547549	27547800	-17895	27325207	27529779	ENST00000262244	MOBKL2B	-	251	95	12	30.56	7.77
chr11	27601541	27601882	-73391	27516123	27528320	ENST00000278193	LIN7C	-	341	95	14	30.82	6.9
chr12	27621524	27621860	-1873	27623565	27655118	ENST00000535986	C12orf70	+	336	211	17	42.38	7.77
chr16	27645862	27646227	-13880	27659925	27739194	ENST00000327217	KIAA0556	+	365	223	16	33.37	7.77
chr1	27652705	27653289	4206	27648791	27662036	ENST00000498220	TMEM222	+	584	449	24	40.71	6.04
chr2	27725292	27725663	-3899	27729377	27732658	ENST00000411584	GCKR	+	371	211	18	43.49	9.49
chr10	27729609	27729882	-26448	27687116	27703297	ENST00000438700	PTCHD3	-	273	99	13	33.43	6.9
chr10	27737013	27737339	-33879	27687116	27703297	ENST00000438700	PTCHD3	-	326	200	14	32.49	7.77
chr16	27763542	27763885	103788	27659925	27739194	ENST00000327217	KIAA0556	+	343	127	15	30.61	6.04
chr21	27766596	27766926	178734	27850290	27945495	ENST00000400043	CYYR1	-	330	95	14	32.04	6.04
chr16	27770558	27770850	110779	27659925	27739194	ENST00000327217	KIAA0556	+	292	203	13	31.07	7.77
chr22	27779911	27780497	417282	28144265	28197486	ENST00000302326	MN1	-	586	92	26	48.1	5.83
chr2	27839405	27839884	-11469	27851114	27873230	ENST00000515877	GPN1	+	479	276	18	31.82	6.9
chr21	27847196	27847884	97955	27850290	27945495	ENST00000400043	CYYR1	-	688	530	24	40.46	6.9
chr21	27880080	27880471	65219	27850290	27945495	ENST00000400043	CYYR1	-	391	216	17	35.69	6.9
[truncated: 7,070 more rows]

## Sheet: Case2 LANA_peaks.tss
Chromosome	PeakStart	PeakEnd	Distance	GeneStart	GeneEnd	ClosestTSS_ID	Symbol	length	summit	tags	#NAME?	fold_enrichment	FDR(%)
chr2	10041	10319	36205	38814	46385	ENST00000327669	FAM110C	278	190	10	31.51	7.49	9.4
chr5	9954	11848	-129472	140373	190085	ENST00000283426	PLEKHG4B	1894	1336	1226	278.69	1.98	100
chr7	15082	15548	-177654	192969	300711	ENST00000313766	FAM20C	466	214	17	36.62	6.95	9.88
chr8	15787	16078	-6668	22601	29428	ENST00000522481	AC144568.2	291	99	11	35.41	5.82	9.85
chr7	20196	20645	-172548	192969	300711	ENST00000313766	FAM20C	449	184	89	112.39	5.87	100
chr1	38578	39085	-2750	34554	36081	ENST00000417324	FAM138A	507	75	19	38.86	4.01	10.87
chr18	43881	44325	5454	47390	49557	ENST00000308911	RP11-683L23.1	444	186	15	38.11	5.79	10.11
chr7	50598	50890	-142225	192969	300711	ENST00000313766	FAM20C	292	125	11	35.27	4.99	9.8
chr19	60646	60966	10160	65917	70966	ENST00000391654	AC008993.1	320	164	12	37.22	6.65	9.9
chr16	62439	62925	6312	66346	68994	ENST00000538848	WASH4P	486	252	18	35.88	6.57	10.07
chr16	63649	64046	5146	66346	68994	ENST00000538848	WASH4P	397	222	15	32.58	3.94	9.23
chr10	67182	67781	27727	93434	95209	ENST00000332708	RP11-631M21.2	599	137	21	33.66	4.35	9.51
chr18	71301	71733	-21960	47390	49557	ENST00000308911	RP11-683L23.1	432	228	14	33.25	6.43	9.22
chr20	78839	79240	10688	68351	77174	ENST00000382410	DEFB125	401	208	15	38.83	6.06	10.91
chr12	79749	80925	-95594	175931	287626	ENST00000538872	IQSEC3	1176	830	54	42.57	3.43	11.29
chr19	82640	83069	-5168	76222	77686	ENST00000448235	FAM138F	429	313	19	38.64	4.5	10.69
chr6	83241	83529	-119928	203313	206392	ENST00000381078	AL035696.1	288	112	10	30.29	4.99	9.51
chr4	86729	87062	33685	53210	60296	ENST00000526473	ZNF595	333	235	12	30.87	5.17	9.27
chr3	88269	88574	-149857	238279	451090	ENST00000256509	CHL1	305	208	13	43.89	7.29	11.65
chr12	95371	95788	-80351	175931	287626	ENST00000538872	IQSEC3	417	273	122	78.28	3.58	100
chr1	96919	97207	27972	69091	70008	ENST00000335137	OR4F5	288	170	10	30.29	4.16	9.51
chr19	104583	105343	-2503	107466	111417	ENST00000442916	OR4F17	760	138	34	56.31	4.28	26
chr4	109795	110129	56752	53210	60296	ENST00000526473	ZNF595	334	170	12	35.47	5.82	9.92
chr3	126891	127257	-111205	238279	451090	ENST00000256509	CHL1	366	171	12	31.81	5.82	9.22
chr10	134711	135094	-38849	92832	96053	ENST00000272035	RP11-631M21.2	383	250	13	30.94	6.04	9.37
chr11	136750	137066	-56172	193080	194573	ENST00000342878	SCGB1C1	316	117	12	33.37	3.73	9.22
chr18	137817	138242	-20453	158483	213739	ENST00000261601	USP14	425	163	15	33.53	5.74	9.51
chr17	153271	153945	48968	62297	202576	ENST00000331302	RPH3AL	674	243	35	44.37	3.98	12.25
chr17	164234	166010	37454	62297	202576	ENST00000331302	RPH3AL	1776	1066	127	34.46	4.38	9.38
chr17	166063	167065	36012	62297	202576	ENST00000331302	RPH3AL	1002	728	45	48.76	4.82	14.3
chr10	167924	168395	-12245	180405	283591	ENST00000439456	ZMYND11	471	204	19	56.51	6.65	26.86
chr20	169174	169521	974	168494	170322	ENST00000334391	DEFB128	347	258	13	30.94	4.1	9.31
chr12	173610	174078	-2087	175931	287626	ENST00000538872	IQSEC3	468	243	17	33.79	5.28	9.5
chr12	178192	178570	2332	176049	287620	ENST00000326261	IQSEC3	378	192	17	38.52	5.27	10.57
chr10	182508	182785	1197	181449	300574	ENST00000402736	ZMYND11	277	87	10	31.63	4.99	9.37
chr17	183293	183631	19114	62297	202576	ENST00000331302	RPH3AL	338	253	12	32.82	4.73	9.27
chr19	183578	183902	18433	200112	202173	ENST00000450789	AC010507.1	324	97	11	31.36	7.49	9.42
chr5	184912	185337	-6501	191626	195468	ENST00000328278	LRRC14B	425	212	14	35.48	5.82	9.94
chr3	195879	196192	-42243	238279	451090	ENST00000256509	CHL1	313	91	11	30.39	4.7	9.41
chr19	207557	207844	-5527	200112	202173	ENST00000450789	AC010507.1	287	187	10	30.4	5.82	9.43
chr5	209500	209857	7654	205988	217333	ENST00000441693	CCDC127	357	185	17	36.11	5.8	9.98
chr3	220108	220374	-18038	238279	451090	ENST00000256509	CHL1	266	150	10	33.06	5.82	9.14
chr9	254820	255080	-18100	273050	304703	ENST00000487230	DOCK8	260	132	10	33.87	5.82	9.43
chr16	259685	260017	-3765	238989	256086	ENST00000429378	LUC7L	332	98	11	30.46	4.99	9.38
chr6	260321	260724	-31574	292097	351355	ENST00000344450	DUSP22	403	215	16	48.72	6.65	14.11
chr9	267244	267558	-5649	273050	304703	ENST00000487230	DOCK8	314	226	11	31.01	5.59	9.35
chr6	267366	267672	-24578	292097	351355	ENST00000344450	DUSP22	306	70	11	33.49	4.99	9.45
chr3	272514	272787	13432	259218	369906	ENST00000449294	CHL1	273	93	11	37.89	6.65	10.14
chr17	282109	282456	13447	289769	295730	ENST00000329099	FAM101B	347	185	12	33.93	5.82	9.43
chr6	286218	286554	-5711	292097	351355	ENST00000344450	DUSP22	336	207	11	30.02	4.99	9.62
chr10	298000	298281	42249	255891	298512	ENST00000535374	ZMYND11	281	86	10	31.13	4.99	9.43
chr2	305367	305675	-16670	283111	288851	ENST00000452023	FAM150B	308	153	12	38.81	5.82	10.88
chr3	305496	305833	46446	259218	369906	ENST00000449294	CHL1	337	180	12	30.41	5.17	9.38
chr20	310127	310462	4055	306239	310865	ENST00000342665	SOX12	335	162	11	30.13	5.82	9.64
chr8	312401	312732	-31540	261145	281026	ENST00000517765	RP11-63E5.6	331	237	12	35.84	5.82	9.98
chr3	343607	343976	84573	259218	369906	ENST00000449294	CHL1	369	192	14	42	6.65	11.42
chr7	344473	344868	-115113	227554	229557	ENST00000514988	AC145676.2	395	184	13	33.7	6.65	9.52
chr4	356753	357098	25301	331624	369047	ENST00000240499	ZNF141	345	192	12	34.16	4.99	9.45
chr9	376389	376671	10279	366251	465255	ENST00000382329	DOCK8	282	187	12	35.06	4.87	9.67
chr12	376839	377066	-4913	344360	372039	ENST00000546319	SLC6A13	227	86	9	32.44	5.79	9.22
chr20	379199	379574	-8755	388142	398466	ENST00000411647	RBCK1	375	189	12	30.87	6.65	9.28
chr7	390694	391232	-161406	227554	229557	ENST00000514988	AC145676.2	538	439	20	38.87	4.6	10.8
chr19	393262	393676	15701	405443	409170	ENST00000332235	C2CD4C	414	161	14	31.75	6.65	9.23
chr9	419040	419459	-51041	470291	746105	ENST00000382303	KANK1	419	250	15	41.24	5.82	11.19
chr7	424933	425287	133027	540745	558137	ENST00000400761	PDGFA	354	162	13	38.42	4.99	10.48
chr4	429093	429426	38671	420578	467931	ENST00000506646	ZNF721	333	238	11	30.35	5.82	9.51
chr20	442296	442664	664	416124	443144	ENST00000246077	TBC1D20	368	98	13	31.6	4.99	9.35
chr12	444208	444594	53295	475212	497696	ENST00000536014	KDM5A	386	169	14	32.41	5.52	9.22
chr8	485675	485920	9039	439943	494837	ENST00000427263	C8orf42	245	89	9	30.16	5.82	9.58
chr9	485807	486053	15639	470291	746105	ENST00000382303	KANK1	246	94	10	35.86	4.99	10.04
chr18	504592	504889	-4011	319355	500729	ENST00000400256	COLEC12	297	86	11	34.62	4.99	9.46
chr20	506702	507070	17454	459116	524340	ENST00000400227	CSNK2A1	368	116	14	42.13	6.65	11.39
chr7	507137	507514	50811	540745	558137	ENST00000400761	PDGFA	377	183	13	35.68	4.99	9.83
chr9	531738	531973	27139	504716	746105	ENST00000382297	KANK1	235	138	9	31.51	5.82	9.46
chr18	534172	534519	-33616	319355	500729	ENST00000400256	COLEC12	347	230	12	30.76	6.14	9.32
chr2	539125	539329	136548	669189	675775	ENST00000355654	TMEM18	204	115	9	32.26	5.91	9.23
chr4	548701	549566	29776	519357	524514	ENST00000510235	PIGG	865	183	43	42.61	4.17	11.31
chr18	554965	555306	-25231	580367	581524	ENST00000327228	CETN1	341	210	13	34.9	5.17	9.57
chr9	586161	586454	81591	504716	746105	ENST00000382297	KANK1	293	193	12	37.27	7.63	9.91
chr2	596587	596808	79077	669189	675775	ENST00000355654	TMEM18	221	155	9	33.53	5.82	9.55
chr3	597616	597947	166653	431128	447422	ENST00000445697	CHL1	331	238	11	30.57	4.99	9.41
chr17	610881	611122	6947	436067	617949	ENST00000389040	VPS53	241	152	10	36.6	5.82	9.89
chr2	613675	613952	61961	669189	675775	ENST00000355654	TMEM18	277	190	10	31.63	4.99	9.37
chr2	615708	616016	59913	669189	675775	ENST00000355654	TMEM18	308	82	11	33.25	5.82	9.18
chr3	615661	616207	184806	431128	447422	ENST00000445697	CHL1	546	316	22	37.11	5.07	9.99
chr10	624960	625238	4801	401488	629900	ENST00000381496	DIP2C	278	196	10	31.51	4.99	9.4
chr11	630902	631192	-3904	626431	627143	ENST00000176195	SCT	290	95	10	30.05	5.82	9.58
chr17	642937	643310	7127	635996	646074	ENST00000451373	FAM57A	373	204	13	36.14	6.65	10.02
chr18	653645	653939	-3812	657604	673578	ENST00000323274	TYMS	294	168	11	32.96	4.73	9.14
chr20	661376	661566	-4646	642240	656825	ENST00000246104	SCRT2	190	95	9	36.89	7.49	9.95
chr6	663724	664043	-6920	655939	656963	ENST00000380907	HUS1B	319	162	15	43.04	7.22	11.66
chr2	664119	664356	11537	669189	675775	ENST00000355654	TMEM18	237	141	9	31.23	6.65	9.47
chr19	664350	664575	-1229	647530	663233	ENST00000292363	RNF126	225	80	13	59.79	8.32	39.31
chr1	666952	667278	-45062	621059	622053	ENST00000332831	OR4F16	326	91	12	36.46	5.82	9.84
chr1	681032	681352	-40128	721320	722513	ENST00000358533	AL669831.1	320	113	12	34.48	4.67	9.38
chr9	684143	684447	-22594	706889	746103	ENST00000382293	KANK1	304	96	12	33.37	5.75	9.29
chr18	692330	692628	-4475	672746	688004	ENST00000319815	ENOSF1	298	203	11	31.96	6.22	9.21
chr6	697520	697831	-4558	486518	693117	ENST00000448181	EXOC2	311	91	11	32.88	4.99	9.23
chr12	697809	698167	21596	673542	719584	ENST00000397265	NINJ2	358	213	12	32.68	4.99	9.24
chr8	707950	708234	-26853	614200	681239	ENST00000262109	ERICH1	284	141	10	30.77	5.82	9.23
chr9	721802	722084	-10477	732420	746102	ENST00000382289	KANK1	282	191	11	36.62	6.65	9.87
chr2	726142	726464	-48864	667335	677439	ENST00000281017	TMEM18	322	138	13	42.65	4.99	11.35
chr1	723896	727069	4162	721320	722513	ENST00000358533	AL669831.1	3173	284	363	81.98	4.9	100
chr18	737962	738272	-25441	673859	712676	ENST00000251101	ENOSF1	310	221	12	32.95	5.08	9.13
chr7	741440	741669	-10123	635817	731431	ENST00000414568	PRKAR1B	229	107	10	38.48	6.65	10.57
chr3	742166	742437	311173	431128	447422	ENST00000445697	CHL1	271	176	10	32.4	6.65	9.22
chr2	747658	748139	-70459	667335	677439	ENST00000281017	TMEM18	481	254	17	44.45	8.32	12.29
chr18	754096	754432	-41588	673859	712676	ENST00000251101	ENOSF1	336	163	14	30.8	4.73	9.32
chr1	776828	777133	55660	721320	722513	ENST00000358533	AL669831.1	305	211	11	33.62	4.99	9.46
chr10	785409	785791	-49917	486811	735683	ENST00000423550	DIP2C	382	180	16	51.65	6.65	18.53
chr6	791174	791423	-98181	486518	693117	ENST00000448181	EXOC2	249	99	10	35.42	7.49	9.86
chr5	791623	792087	4737	795874	796592	ENST00000436502	AC026740.1	464	227	21	34.9	4.43	9.58
chr10	792690	792976	-57150	486811	735683	ENST00000423550	DIP2C	286	199	11	36.07	4.99	9.94
chr18	794501	794846	17653	721592	812327	ENST00000314574	YES1	345	194	13	31.63	4.84	9.37
chr5	798434	798796	-2023	795874	796592	ENST00000436502	AC026740.1	362	94	17	30.22	5.22	9.53
chr5	806756	807393	-10482	795874	796592	ENST00000436502	AC026740.1	637	391	27	41.77	4.2	11.27
chr5	807538	808301	-11327	795874	796592	ENST00000436502	AC026740.1	763	423	35	33.37	3.15	9.4
chr8	812456	812738	-131358	614200	681239	ENST00000262109	ERICH1	282	176	10	31.01	5.82	9.29
chr1	842936	843164	-17210	860260	874671	ENST00000420190	SAMD11	228	136	9	32.5	5.82	9.19
chr7	850991	851287	-4389	855528	914557	ENST00000456758	SUN1	296	98	11	34.75	5.82	9.55
chr17	853905	854109	29003	702581	883010	ENST00000336868	NXN	204	99	9	34.39	5.52	9.43
chr5	857022	857268	-6044	795722	851101	ENST00000283441	ZDHHC11	246	97	9	30.03	5.82	9.59
chr7	877592	877947	-663	878433	892288	ENST00000450881	SUN1	355	185	13	38.29	7.49	10.37
chr10	883149	883481	-12131	858446	871184	ENST00000448368	LARP4B	332	114	11	30.46	4.99	9.38
chr8	892489	892782	-211396	614200	681239	ENST00000262109	ERICH1	293	199	12	40.92	4.99	11.15
chr8	909185	909595	-228151	614200	681239	ENST00000262109	ERICH1	410	218	13	32.15	5.82	9.22
chr4	910273	910691	-959	898475	909523	ENST00000511229	GAK	418	206	15	41.36	6.65	11.22
chr2	926804	927124	-19590	946554	1371385	ENST00000308624	SNTG2	320	221	11	31.82	6.65	9.22
chr12	929769	929970	-30989	960859	1020618	ENST00000340908	WNK1	201	104	9	34.89	6.3	9.58
chr1	951394	951859	2823	948803	949920	ENST00000379389	ISG15	465	242	22	34.39	6.87	9.45
chr17	965405	967840	15618	909031	982241	ENST00000536794	ABR	2435	1410	161	32.65	2.76	9.3
chr18	983071	983427	77861	905388	909636	ENST00000269200	ADCYAP1	356	125	14	41.77	4.79	11.26
chr12	994726	995048	3957	990930	993854	ENST00000534872	WNK1	322	151	11	31.59	5.82	9.32
chr10	1019933	1020151	14239	1017097	1034281	ENST00000381466	AL359878.1	218	97	9	33.98	6.65	9.38
chr18	1020741	1021262	115613	905388	909636	ENST00000269200	ADCYAP1	521	337	20	31.75	3.36	9.24
chr12	1022123	1022452	12523	1009764	1013653	ENST00000543065	WNK1	329	231	12	36.08	4.99	9.97
chr17	1022367	1022756	-10237	906760	1012324	ENST00000291107	ABR	389	155	16	33.53	4.6	9.51
chr17	1026051	1026370	-13886	906760	1012324	ENST00000291107	ABR	319	90	11	31.93	5.82	9.2
chr6	1026552	1026927	-53424	1080164	1105181	ENST00000314040	AL033381.1	375	116	15	46.83	5.82	13.51
chr3	1033907	1034191	-100211	1134260	1445901	ENST00000446702	CNTN6	284	184	10	30.77	6.65	9.23
chr6	1060993	1061297	-19019	1080164	1105181	ENST00000314040	AL033381.1	304	98	11	33.74	4.99	9.53
chr3	1071155	1071469	-62948	1134260	1445901	ENST00000446702	CNTN6	314	228	13	38.47	5.91	10.55
chr3	1079438	1079680	-54701	1134260	1445901	ENST00000446702	CNTN6	242	132	10	36.45	4.99	10
chr18	1081064	1081462	175875	905388	909636	ENST00000269200	ADCYAP1	398	305	18	33.52	4.62	9.51
chr9	1081574	1081851	30098	1051614	1057552	ENST00000259622	DMRT2	277	88	10	31.07	4.91	9.32
chr4	1094128	1094458	13021	1066544	1107314	ENST00000433731	RNF212	330	167	11	30.68	5.82	9.3
chr9	1097077	1097325	45587	1051614	1057552	ENST00000259622	DMRT2	248	149	10	35.56	6.65	9.98
chr18	1099647	1100151	194511	905388	909636	ENST00000269200	ADCYAP1	504	234	19	46.93	5.34	13.59
chr6	1111299	1111721	31346	1080164	1105181	ENST00000314040	AL033381.1	422	236	13	30.96	6.65	9.36
chr8	1114064	1114258	-335370	1449531	1656641	ENST00000356067	DLGAP2	194	97	9	35.06	7.09	9.64
chr20	1116284	1116679	660	1115821	1145703	ENST00000435720	PSMF1	395	261	17	50.62	8.39	16.64
chr7	1127083	1127268	-547	1127723	1133446	ENST00000397088	GPER	185	92	9	36.89	7.49	9.95
chr2	1147730	1148197	201338	946625	1371385	ENST00000407292	SNTG2	467	212	16	40.93	7.49	11.2
chr1	1165976	1166266	1249	1156079	1167370	ENST00000545427	SDF4	290	197	11	35.54	5.82	9.92
chr2	1166222	1166508	219740	946625	1371385	ENST00000407292	SNTG2	286	95	10	30.53	5.82	9.32
chr3	1173015	1173322	38823	1134345	1445278	ENST00000350110	CNTN6	307	99	13	44.83	5.82	12.45
chr12	1174829	1175059	-17375	1192319	1553755	ENST00000538971	ERC1	230	92	9	32.21	5.82	9.21
chr20	1180340	1180754	-3551	1184098	1188918	ENST00000400633	C20orf202	414	167	15	40.86	6.52	10.95
chr1	1224894	1225279	2597	1222489	1226323	ENST00000379099	SCNN1D	385	144	14	35.77	5.31	9.86
chr9	1231363	1231695	179915	1051614	1057552	ENST00000259622	DMRT2	332	133	11	30.46	6.65	9.38
chr2	1245428	1245867	-171585	1417233	1443174	ENST00000382269	TPO	439	240	15	34.54	6.82	9.43
chr4	1249059	1249427	4929	1244314	1245224	ENST00000357591	C4orf42	368	166	12	31.6	4.99	9.35
chr20	1269482	1269801	22642	1246999	1289972	ENST00000381867	SNPH	319	117	12	37.35	4.99	9.97
chr4	1282563	1282833	-941	1283639	1333925	ENST00000303400	MAEA	270	93	10	32.53	5.82	9.24
chr9	1285369	1285658	233899	1051614	1057552	ENST00000259622	DMRT2	289	193	10	30.17	5.82	9.62
chr9	1294469	1294838	243039	1051614	1057552	ENST00000259622	DMRT2	369	225	12	31.5	4.16	9.49
chr12	1301582	1302051	87904	1213912	1354122	ENST00000536573	ERC1	469	203	17	45.5	7.44	12.92
chr18	1311305	1311789	47893	1272319	1359440	ENST00000269201	C18orf2	484	277	20	42.23	6.25	11.38
chr8	1322949	1323195	-126459	1449531	1656641	ENST00000356067	DLGAP2	246	96	9	30.03	5.82	9.59
chr18	1330272	1330521	29043	1272319	1359440	ENST00000269201	C18orf2	249	173	10	31.21	4.43	9.47
chr5	1332936	1333967	8401	1317868	1341853	ENST00000507807	CLPTM1L	1031	744	72	36.96	3.54	9.91
chr9	1335136	1335410	283659	1051614	1057552	ENST00000259622	DMRT2	274	175	10	30.14	5.52	9.63
chr11	1338875	1339132	-8119	1296883	1330884	ENST00000263646	TOLLIP	257	160	10	33.56	5.71	9.54
chr12	1339302	1339644	125561	1213912	1354122	ENST00000536573	ERC1	342	174	12	32.35	6.3	9.22
chrX	1340877	1341128	-9472	1314894	1331530	ENST00000400841	CRLF2	251	126	10	35.13	5.82	9.66
chr20	1347826	1348231	25577	1352422	1373606	ENST00000381715	FKBP1A	405	133	16	48.45	6.65	14.25
chr3	1349587	1349825	215361	1134345	1445278	ENST00000350110	CNTN6	238	142	9	31.1	5.82	9.46
chr18	1351206	1351614	8030	1272319	1359440	ENST00000269201	C18orf2	408	194	16	31.74	5.42	9.22
chr20	1351756	1352072	21692	1352422	1373606	ENST00000381715	FKBP1A	316	184	11	32.29	4.99	9.19
chr6	1362679	1362983	-27238	1390069	1395832	ENST00000259806	FOXF2	304	79	11	33.74	5.82	9.53
chr5	1369043	1369347	10968	1363741	1380163	ENST00000523692	RP11-325I22.2	304	156	11	33.74	5.82	9.53
chr9	1370198	1370592	318781	1051614	1057552	ENST00000259622	DMRT2	394	138	14	38.93	6.65	10.84
chr1	1382853	1383173	-2056	1385069	1405538	ENST00000378785	ATAD3C	320	188	11	31.82	4.16	9.22
chr6	1385548	1385851	-4369	1390069	1395832	ENST00000259806	FOXF2	303	115	11	33.86	4.99	9.45
chr10	1392545	1392860	-146377	1229091	1246325	ENST00000381305	ADARB2	315	107	12	37.88	5.82	10.12
chr3	1409310	1409750	275185	1134345	1445278	ENST00000350110	CNTN6	440	200	19	46.11	5.25	13.25
chr9	1427569	1427880	376110	1051614	1057552	ENST00000259622	DMRT2	311	95	11	32.88	5.82	9.23
chr2	1445595	1445984	8545	1437244	1547483	ENST00000422464	TPO	389	227	14	31.49	4.17	9.49
chr6	1448730	1449005	58798	1390069	1395832	ENST00000259806	FOXF2	275	97	10	31.07	5.69	9.34
chr18	1450851	1451418	-91504	1269822	1359630	ENST00000334697	C18orf2	567	204	19	32.96	4.69	9.15
chr5	1465342	1465721	-19986	1392909	1445545	ENST00000270349	SLC6A3	379	180	13	35.46	6.65	9.9
chr18	1473067	1473390	-113598	1269822	1359630	ENST00000334697	C18orf2	323	98	12	35.73	6.48	9.82
chr11	1512574	1512862	-4742	1491192	1507976	ENST00000329957	AC091196.1	288	96	10	30.29	4.99	9.51
chr12	1541011	1541363	-97870	1639057	1748875	ENST00000539198	WNT5B	352	149	14	35.89	6.95	10.1
chr6	1546789	1547181	-63694	1610679	1612342	ENST00000541209	FOXC1	392	255	13	34.02	5.82	9.37
chr10	1548228	1548469	231321	1228073	1779670	ENST00000381312	ADARB2	241	123	9	30.69	5.82	9.29
chr1	1549346	1549703	-1270	1550795	1565985	ENST00000520777	MIB2	357	204	12	30.68	6.3	9.29
chr9	1549704	1549926	-465527	2015342	2193624	ENST00000349721	SMARCA2	222	124	9	31.6	6.3	9.35
chr3	1552200	1552591	418050	1134345	1445278	ENST00000350110	CNTN6	391	295	17	56.27	6.65	25.88
chr3	1570715	1571007	436516	1134345	1445278	ENST00000350110	CNTN6	292	168	11	35.27	4.99	9.8
chr18	1581429	1582195	-222182	1269822	1359630	ENST00000334697	C18orf2	766	497	27	41.05	4.38	11.3
chr12	1587206	1587410	-51749	1639057	1748875	ENST00000539198	WNT5B	204	105	9	35.06	5.63	9.64
chr6	1589992	1590273	-20546	1610679	1612342	ENST00000541209	FOXC1	281	97	10	31.13	4.99	9.43
chr5	1591807	1592165	-67894	1461538	1524092	ENST00000283415	LPCAT1	358	128	14	43.44	5.82	11.6
chr3	1609556	1609892	475379	1134345	1445278	ENST00000350110	CNTN6	336	246	12	33.37	4.77	9.29
chr9	1610889	1611247	-404274	2015342	2193624	ENST00000349721	SMARCA2	358	111	12	32.68	4.99	9.24
chr5	1629755	1630018	-105794	1461538	1524092	ENST00000283415	LPCAT1	263	94	11	32.45	4.87	9.23
chr5	1633286	1633601	-109351	1461538	1524092	ENST00000283415	LPCAT1	315	197	11	32.4	4.99	9.21
chr7	1635960	1636228	-25453	1607249	1610641	ENST00000252329	PSMG3	268	142	10	32.79	4.99	9.29
chr18	1639488	1639960	-280094	1269822	1359630	ENST00000334697	C18orf2	472	197	19	33.43	3.94	9.4
chr19	1642909	1643172	7234	1611248	1650275	ENST00000395423	TCF3	263	80	10	33.46	4.99	9.4
chr7	1651779	1652059	-41278	1607249	1610641	ENST00000252329	PSMG3	280	93	10	31.26	4.99	9.37
chr2	1663461	1663923	32650	1680729	1696342	ENST00000447941	PXDN	462	186	15	31.8	6.65	9.23
chr20	1674417	1674753	-36160	1609798	1638425	ENST00000381583	SIRPG	336	165	12	33.05	5.52	9.13
chr9	1678602	1678915	-336583	2015342	2193624	ENST00000349721	SMARCA2	313	96	11	32.64	5.82	9.23
chr12	1685304	1685530	1594	1683823	1755533	ENST00000537031	WNT5B	226	94	9	31.9	6.48	9.22
chr18	1691615	1691908	-332131	1269822	1359630	ENST00000334697	C18orf2	293	169	13	36.36	5.91	10.08
chr3	1715024	1715248	-425361	2140497	2787371	ENST00000422330	CNTN4	224	139	10	36.34	6.14	10.04
chr9	1718023	1718330	-297165	2015342	2193624	ENST00000349721	SMARCA2	307	187	12	33.37	4.99	9.18
chr19	1719691	1720039	-33797	1753662	1775444	ENST00000382349	ONECUT3	348	182	14	44.28	4.94	11.97
chr6	1727927	1728139	117352	1610681	1614127	ENST00000380874	FOXC1	212	116	9	34.92	6.65	9.58
chr5	1736497	1736783	63224	1798943	1799864	ENST00000510999	MRPL36	286	203	10	30.53	4.99	9.32
chr3	1741757	1742087	-398575	2140497	2787371	ENST00000422330	CNTN4	330	144	12	34.31	6.39	9.4
chr2	1745649	1746019	2380	1656848	1748214	ENST00000433670	PXDN	370	174	14	33.67	4.17	9.51
chr20	1757741	1758083	-117242	1875154	1920543	ENST00000400068	SIRPA	342	151	12	34.51	5.82	9.39
chr11	1810355	1810772	-25341	1773982	1785222	ENST00000236671	CTSD	417	208	15	35.76	5.91	9.84
chr6	1814128	1814337	203551	1610681	1614127	ENST00000380874	FOXC1	209	82	10	37.48	5.17	10.04
chr10	1841261	1841540	-61730	1228073	1779670	ENST00000381312	ADARB2	279	94	10	31.38	6.65	9.4
chr5	1843083	1843349	39642	1879784	1882858	ENST00000511126	IRX4	266	88	10	31.07	4.72	9.34
chr18	1851241	1851551	-491766	1269822	1359630	ENST00000334697	C18orf2	310	141	12	32.47	4.3	9.22
chr1	1858848	1859094	-8259	1849030	1850712	ENST00000310991	TMEM52	246	94	9	30.03	6.65	9.59
chr19	1869412	1869808	-6046	1852399	1863564	ENST00000250916	KLF16	396	209	16	43.32	8.13	11.76
chr10	1875894	1876224	-96389	1228073	1779670	ENST00000381312	ADARB2	330	153	11	30.68	5.82	9.3
chr4	1901353	1901661	562	1900945	1950545	ENST00000503128	WHSC1	308	84	12	31.55	4.87	9.43
chr18	1905528	1905863	-546065	1269822	1359630	ENST00000334697	C18orf2	335	93	13	33.09	4.87	9.09
chr20	1911757	1912107	35990	1875942	1920543	ENST00000358771	SIRPA	350	146	12	33.58	4.99	9.47
chr18	1914426	1914733	-554949	1269822	1359630	ENST00000334697	C18orf2	307	96	11	33.37	4.99	9.18
chr11	1915935	1916199	-3983	1910375	1912084	ENST00000391480	C11orf89	264	152	10	33.32	4.99	9.18
chr11	1917764	1918026	-5811	1910375	1912084	ENST00000391480	C11orf89	262	183	10	33.59	5.82	9.44
chr12	1933475	1933851	1261	1932402	1940320	ENST00000543694	LRTM2	376	166	13	35.8	6.65	9.93
chr18	1933707	1934342	-574394	1269822	1359630	ENST00000334697	C18orf2	635	426	24	49.58	5.56	15.09
chr4	1960115	1960396	6423	1953832	1980642	ENST00000382888	WHSC1	281	91	10	31.13	4.99	9.43
chr8	1978959	1979288	-14031	1993155	2093380	ENST00000262113	MYOM2	329	90	14	36.36	4.6	10.09
chr1	2009204	2009449	2643	2006683	2082302	ENST00000496325	PRKCZ	245	96	9	30.16	4.99	9.58
chr11	2020354	2020697	51951	1968574	1994023	ENST00000397294	MRPL23	343	207	12	34.39	4.99	9.43
chr20	2021797	2022246	-47289	1959403	1974732	ENST00000539905	PDYN	449	281	14	33.04	5.82	9.16
chr5	2033919	2034238	-146728	1877928	1887350	ENST00000513692	IRX4	319	216	12	37.35	4.99	9.97
chr20	2034731	2035076	-47353	2082257	2129201	ENST00000381482	STK35	345	132	12	34.16	4.99	9.45
chr3	2035873	2036256	-104432	2140497	2787371	ENST00000422330	CNTN4	383	226	13	30.94	4.53	9.37
chr2	2040655	2041037	-194188	1792908	1846658	ENST00000407844	MYT1L	382	236	13	35.12	5.82	9.65
chr10	2040980	2041301	-261470	1228073	1779670	ENST00000381312	ADARB2	321	221	13	30.94	3.79	9.37
chr12	2051574	2052004	-23787	1901997	2028002	ENST00000382722	CACNA2D4	430	238	16	42.4	5.52	11.28
chr1	2055616	2055866	8097	2047644	2082336	ENST00000470511	PRKCZ	250	98	11	36.69	7.39	9.92
chr5	2056359	2056629	-169144	1877928	1887350	ENST00000513692	IRX4	270	107	10	32.53	5.82	9.24
chr17	2073153	2073481	66824	1964699	2140141	ENST00000536871	SMG6	328	199	11	30.91	4.16	9.26
chr1	2077725	2078191	11529	2066429	2082418	ENST00000497183	PRKCZ	466	249	14	31.43	6.65	9.47
chr18	2112207	2112743	459033	2537524	2571508	ENST00000319888	METTL4	536	147	20	46.93	5.24	13.62
chr18	2117570	2117921	453762	2537524	2571508	ENST00000319888	METTL4	351	92	13	35.58	4.63	9.94
chr8	2124296	2124504	131216	1993184	2093379	ENST00000523438	MYOM2	208	97	9	35.06	5.74	9.64
chr2	2127328	2127702	207373	1795014	2334888	ENST00000428368	MYT1L	374	229	14	36.03	5.82	10.01
chr17	2134318	2134569	5697	1964699	2140141	ENST00000536871	SMG6	251	96	10	35.13	6.65	9.66
chr17	2137155	2137474	2826	1964699	2140141	ENST00000536871	SMG6	319	220	11	31.93	5.82	9.2
chr17	2141587	2141924	-1614	1964699	2140141	ENST00000536871	SMG6	337	204	13	38.2	5.52	10.18
chr3	2156556	2157009	16172	2140610	3099637	ENST00000418658	CNTN4	453	273	17	47.78	5.82	13.52
chr3	2158927	2159194	18450	2140610	3099637	ENST00000418658	CNTN4	267	123	15	65.21	8.32	57.14
chr2	2160069	2160314	174696	1795014	2334888	ENST00000428368	MYT1L	245	154	10	31.07	5.79	9.32
chr10	2174898	2175138	-395348	1228073	1779670	ENST00000381312	ADARB2	240	82	11	36.69	6.38	9.92
chr20	2177255	2177544	93845	2083554	2125168	ENST00000400064	STK35	289	94	10	30.17	5.82	9.62
chr20	2193358	2193673	-83131	2276647	2321724	ENST00000381458	TGM3	315	74	12	33.05	4.43	9.13
chr2	2197145	2197363	137634	1795014	2334888	ENST00000428368	MYT1L	218	129	9	33.98	5.82	9.38
chr3	2197638	2197918	57168	2140610	3099637	ENST00000418658	CNTN4	280	185	14	52.93	6.3	19.71
chr17	2199359	2199687	7290	1963133	2206813	ENST00000544865	SMG6	328	184	13	41.81	4.99	11.29
chr12	2200325	2200559	37713	2162729	2800459	ENST00000399595	CACNA1C	234	127	9	31.65	4.99	9.31
chr7	2211103	2211493	51965	2252847	2263263	ENST00000445959	MAD1L1	390	171	13	32.82	6.43	9.27
chr10	2214972	2215189	-435410	1228073	1779670	ENST00000381312	ADARB2	217	119	9	34.14	5.82	9.42
chr8	2215770	2216427	222914	1993184	2093379	ENST00000523438	MYOM2	657	407	24	33.31	5.07	9.18
chr8	2220253	2221473	227679	1993184	2093379	ENST00000523438	MYOM2	1220	190	55	93.91	5.11	100
chr8	2223440	2223981	230526	1993184	2093379	ENST00000523438	MYOM2	541	347	23	32.19	4.34	9.23
chr4	2227666	2227938	3156	2073678	2230958	ENST00000253313	POLN	272	187	10	31.81	5.75	9.24
chr8	2231391	2231924	238473	1993184	2093379	ENST00000523438	MYOM2	533	299	25	31.7	5.05	9.3
chr7	2245143	2245419	17982	2252847	2263263	ENST00000445959	MAD1L1	276	193	10	31.76	4.99	9.24
chr8	2245351	2245835	252409	1993184	2093379	ENST00000523438	MYOM2	484	227	22	40	4.18	10.85
chr8	2248790	2249210	255816	1993184	2093379	ENST00000523438	MYOM2	420	252	18	33.51	5.96	9.51
chr12	2253141	2253430	90556	2162729	2800459	ENST00000399595	CACNA1C	289	202	10	30.17	5.82	9.62
chr10	2280915	2281307	-501441	1228073	1779670	ENST00000381312	ADARB2	392	195	13	34.02	5.82	9.37
chr8	2283306	2283926	290432	1993184	2093379	ENST00000523438	MYOM2	620	451	26	30.89	4.12	9.25
chr20	2303211	2303444	26680	2276647	2321717	ENST00000420960	TGM3	233	90	9	30.04	6.3	9.64
chr3	2310985	2311362	30660	2280513	3099637	ENST00000397461	CNTN4	377	149	13	35.68	5.82	9.83
chr20	2319472	2320016	-41810	2361554	2413399	ENST00000202625	TGM6	544	200	18	38.7	5	10.93
chr5	2323504	2323922	428056	2746880	2751769	ENST00000302057	IRX2	418	194	14	36.22	6.65	10.14
chr4	2343713	2343999	22675	2330261	2366531	ENST00000515169	ZFYVE28	286	192	10	30.53	4.16	9.32
chr6	2350649	2351310	-105053	1624041	2245926	ENST00000380815	GMDS	661	209	23	54.76	5.82	21.82
chr5	2359534	2359930	392037	2746880	2751769	ENST00000302057	IRX2	396	173	14	36.22	5.52	10.14
chr18	2382361	2382579	189038	2537524	2571508	ENST00000319888	METTL4	218	123	10	35.04	6.49	9.66
chr4	2385505	2385910	-19103	2272222	2366604	ENST00000515312	ZFYVE28	405	204	13	32.66	5.82	9.3
chr17	2389147	2389530	25790	2322882	2415129	ENST00000537138	METTL16	383	195	16	38.99	5.91	10.89
chr19	2392586	2392823	2920	2389784	2426086	ENST00000332578	TMPRSS9	237	97	9	31.23	6.65	9.47
chr2	2400474	2400807	-65614	1792893	2335026	ENST00000295067	MYT1L	333	163	11	30.35	7.49	9.51
chr6	2403652	2403994	-157897	1624041	2245926	ENST00000380815	GMDS	342	243	13	39.94	5.82	10.78
chr19	2413301	2413576	14436	2425630	2427875	ENST00000215570	TIMM13	275	160	10	31.89	5.82	9.26
chr18	2423363	2423670	147991	2537524	2571508	ENST00000319888	METTL4	307	163	11	32.61	4.08	9.22
chr5	2435167	2435610	316380	2746880	2751769	ENST00000302057	IRX2	443	215	14	33.63	7.49	9.52
chr18	2435409	2435981	135813	2537524	2571508	ENST00000319888	METTL4	572	206	23	43.86	4.92	11.65
chr8	2435888	2436229	442874	1993184	2093379	ENST00000523438	MYOM2	341	200	13	40.07	4.99	10.9
chr20	2436513	2436905	14722	2442736	2451431	ENST00000339610	SNRPB	392	252	13	34.02	6.65	9.37
chr17	2466810	2467078	-29979	2496923	2588909	ENST00000397195	PAFAH1B1	268	95	10	32.79	5.82	9.29
chr12	2503191	2503580	-54756	2558142	2807115	ENST00000322367	CACNA1C	389	208	15	44.96	5.82	12.58
chr6	2516682	2517022	117985	2622147	2634837	ENST00000296847	C6orf195	340	87	13	40.2	5.82	10.82
chr16	2532418	2532734	7429	2525147	2553486	ENST00000293970	TBC1D24	316	93	11	32.29	5.82	9.19
chr6	2533382	2533710	101291	2622147	2634837	ENST00000296847	C6orf195	328	245	12	31.46	5.17	9.47
chr6	2533881	2534211	100791	2622147	2634837	ENST00000296847	C6orf195	330	113	11	30.68	4.16	9.3
chr8	2544921	2545244	551898	1993184	2093379	ENST00000523438	MYOM2	323	115	11	31.47	5.82	9.48
chr18	2575219	2575580	3820	2571579	2614457	ENST00000543946	NDC80	361	159	15	30.57	4.57	9.42
chr6	2582923	2583301	51725	2622147	2634837	ENST00000296847	C6orf195	378	150	12	30.56	6.65	9.38
chr18	2602853	2603168	31431	2571579	2614457	ENST00000543946	NDC80	315	122	14	35.41	4.31	9.85
chr10	2607437	2607812	-502087	3109712	3178985	ENST00000381125	PFKP	375	180	12	30.87	4.99	9.28
chr8	2614502	2614732	621433	1993184	2093379	ENST00000523438	MYOM2	230	137	9	31.11	6.43	9.47
chr19	2614622	2615015	76710	2538108	2538786	ENST00000222301	AC104537.1	393	294	15	44.44	5.82	12.22
chr10	2622906	2623206	-486656	3109712	3178985	ENST00000381125	PFKP	300	67	11	34.24	4.99	9.33
chr18	2634635	2635022	-21057	2655886	2805015	ENST00000320876	SMCHD1	387	248	14	32.02	5.48	9.2
chr12	2648349	2649162	90613	2558142	2807115	ENST00000322367	CACNA1C	813	163	50	34.41	3.22	9.46
chr17	2651610	2651854	-36805	2592680	2614927	ENST00000435359	KIAA0664	244	118	9	30.29	5.82	9.45
chr2	2655579	2655928	-320727	1792893	2335026	ENST00000295067	MYT1L	349	117	13	33.92	5.91	9.43
chr18	2657020	2657300	1274	2655886	2784877	ENST00000261598	SMCHD1	280	154	12	33.05	4.6	9.13
chr7	2666644	2667005	-4760	2671585	2704436	ENST00000258796	TTYH3	361	174	13	37.56	6.65	10.07
chr12	2668073	2668373	110081	2558142	2807115	ENST00000322367	CACNA1C	300	192	12	30.35	4.6	9.51
chr10	2670217	2670510	-439348	3109712	3178985	ENST00000381125	PFKP	293	113	12	40.92	4.99	11.15
chr2	2680450	2680695	-345546	1792893	2335026	ENST00000295067	MYT1L	245	162	9	30.16	4.99	9.58
chr4	2691973	2692339	36008	2656148	2702228	ENST00000513350	FAM193A	366	190	13	36.96	6.65	9.94
chr8	2699527	2699804	567463	2792992	3267129	ENST00000335551	CSMD1	277	191	11	34.22	5.37	9.37
chr8	2714358	2714560	552670	2792992	3267129	ENST00000335551	CSMD1	202	91	10	43.21	7.49	11.88
chr3	2720435	2720836	107610	2613025	3099645	ENST00000427331	CNTN4	401	186	13	33.07	7.49	9.1
chr19	2743219	2743504	-3287	2734527	2740074	ENST00000455372	SLC39A3	285	90	10	30.65	5.82	9.26
chr2	2745829	2746190	-410983	1792893	2335026	ENST00000295067	MYT1L	361	143	12	30.25	5.52	9.52
chr10	2749429	2749617	-360189	3109712	3178985	ENST00000381125	PFKP	188	94	10	39.1	7.39	10.91
chr11	2751081	2751352	155762	2904443	2906979	ENST00000380725	CDKN1C	271	95	11	33.6	5.91	9.46
chr7	2755198	2755472	27499	2727836	2752734	ENST00000407112	AMZ1	274	189	10	32.01	4.99	9.21
chr10	2761479	2761803	-348071	3109712	3178985	ENST00000381125	PFKP	324	218	13	34.5	5.56	9.44
chr3	2765934	2766339	-141965	2908102	3098039	ENST00000358480	CNTN4	405	141	14	32.66	5.82	9.3
chr4	2786966	2787250	-7642	2794750	2836020	ENST00000452765	SH3BP2	284	98	10	30.77	4.16	9.23
chr10	2789791	2790092	-319770	3109712	3178985	ENST00000381125	PFKP	301	166	11	34.12	4.99	9.38
chr7	2791828	2792057	10831	2768200	2802774	ENST00000396960	GNA12	229	136	10	38.48	7.49	10.57
chr2	2797639	2797885	-462736	1792893	2335026	ENST00000295067	MYT1L	246	97	9	30.03	4.99	9.59
chr9	2801650	2801929	42451	2804164	2844241	ENST00000397885	KIAA0020	279	193	10	31.38	4.99	9.4
chr4	2808449	2808781	-4910	2813525	2829397	ENST00000512014	SH3BP2	332	189	13	41.27	7.49	11.12
chr20	2829209	2829782	-7659	2818878	2821836	ENST00000439542	FAM113A	573	160	21	54.52	5.82	21.22
chr5	2830578	2830859	-77749	2748925	2752969	ENST00000502957	IRX2	281	133	10	30.67	4.92	9.29
chr2	2830797	2831002	-495873	1792893	2335026	ENST00000295067	MYT1L	205	95	9	36.05	6.65	9.98
chr20	2831877	2832117	-10161	2818878	2821836	ENST00000439542	FAM113A	240	90	9	30.83	5.82	9.32
chr8	2838609	2839041	428304	2792992	3267129	ENST00000335551	CSMD1	432	204	17	43.15	4.38	11.91
chr10	2851840	2852095	-257744	3109712	3178985	ENST00000381125	PFKP	255	132	11	36.69	5.27	9.92
chr18	2857113	2857537	10297	2847028	2914090	ENST00000308080	EMILIN2	424	224	16	43.13	5.52	11.81
chr12	2863974	2864317	-39973	2904119	2913124	ENST00000001008	FKBP4	343	164	13	36.85	6.22	9.95
chr6	2867837	2868148	-25752	2832566	2842240	ENST00000380739	SERPINB1	311	135	11	32.88	5.82	9.23
chr3	2871979	2872311	-35957	2908102	3098039	ENST00000358480	CNTN4	332	169	12	33.53	4.73	9.57
chr7	2880212	2880544	3272	2770448	2883650	ENST00000544127	GNA12	332	236	11	30.46	5.82	9.38
chr9	2884060	2884370	-39974	2804164	2844241	ENST00000397885	KIAA0020	310	159	13	44.39	6.65	12.3
chr19	2888151	2888458	-12591	2900896	2918474	ENST00000306908	ZNF57	307	95	11	31.35	6.3	9.42
chr2	2892689	2892974	488729	3211575	3381561	ENST00000443925	TSSC1	285	92	14	54.79	8.32	22.02
chr4	2906063	2906386	-3332	2909557	2930287	ENST00000536424	ADD1	323	96	11	31.47	4.16	9.48
chr1	2922480	2922839	-15386	2938046	2939465	ENST00000378404	ACTRT2	359	195	12	32.57	6.65	9.22
chr8	2931424	2931703	335565	2792992	3267129	ENST00000335551	CSMD1	279	134	10	31.38	4.99	9.4
chr19	2933936	2934219	722	2896754	2934800	ENST00000341064	ZNF77	283	151	11	31.97	5.17	9.19
chr17	2935022	2935334	61112	2995352	2996290	ENST00000331459	OR1D2	312	227	11	32.76	4.99	9.28
chr8	2941645	2941927	325343	2792992	3267129	ENST00000335551	CSMD1	282	191	10	31.01	5.82	9.29
chr8	2943089	2943429	323870	2792992	3267129	ENST00000335551	CSMD1	340	193	14	45.94	6.65	12.99
chr10	2949196	2949549	-160339	3109712	3178985	ENST00000381125	PFKP	353	98	12	33.24	4.99	9.18
chr20	2952177	2952403	48437	2903853	3019314	ENST00000356147	PTPRA	226	136	9	32.79	4.99	9.27
chr9	2963906	2964128	-119776	2804164	2844241	ENST00000397885	KIAA0020	222	97	9	31.38	5.48	9.47
chr16	2977383	2977624	-9026	2986530	3001208	ENST00000344592	FLYWCH1	241	156	9	30.69	6.65	9.29
chr12	2987532	2987987	1370	2986389	3046814	ENST00000535226	TULP3	455	233	18	53.02	7.49	19.76
chr19	2989139	2989427	11705	2977578	2995176	ENST00000441927	TLE6	288	115	10	30.29	5.82	9.51
chr16	2991006	2991328	4637	2986530	3001208	ENST00000344592	FLYWCH1	322	205	11	31.59	4.99	9.32
chr18	2998152	2998574	13582	2916992	3011945	ENST00000261596	LPIN2	422	198	17	39.68	5.34	10.72
chr10	3016140	3016418	-93433	3109712	3178985	ENST00000381125	PFKP	278	187	10	31.51	4.99	9.4
chr5	3022202	3022434	-269349	2748925	2752969	ENST00000502957	IRX2	232	120	10	38	6.65	10.13
chr9	3035177	3035521	-191108	2804164	2844241	ENST00000397885	KIAA0020	344	248	12	34.28	6.65	9.35
chr17	3053882	3054353	-23242	3029878	3030875	ENST00000328890	OR1G1	471	233	18	32.06	4.73	9.21
chr6	3059438	3059737	-9153	3068741	3115419	ENST00000259808	RIPK1	299	209	11	34.37	5.82	9.38
chr7	3069947	3070272	13369	2987210	3083479	ENST00000356408	CARD11	325	198	11	31.24	4.99	9.49
chr5	3077971	3078234	-325133	2748925	2752969	ENST00000502957	IRX2	263	174	11	39.36	5.82	10.83
chr7	3081491	3081732	1867	2987210	3083479	ENST00000356408	CARD11	241	89	9	30.69	5.82	9.29
chr11	3084721	3085099	-6067	3022152	3078843	ENST00000397111	CARS	378	199	12	30.56	4.99	9.38
chr9	3085658	3085995	171372	3247514	3257199	ENST00000449234	RFX3	337	201	12	33.37	5.58	9.22
chr11	3094244	3094795	-15676	3022152	3078843	ENST00000397111	CARS	551	199	18	41.9	4.16	11.36
chr2	3109856	3110143	271561	3211575	3381561	ENST00000443925	TSSC1	287	189	10	30.4	4.99	9.43
chr8	3109633	3110179	157223	2792992	3267129	ENST00000335551	CSMD1	546	123	19	52.47	4.99	19.51
chr17	3111853	3112123	-6927	3118915	3119844	ENST00000304094	OR1A1	270	94	10	32.53	4.99	9.24
chr3	3142969	3143266	3550	3111909	3146668	ENST00000445864	IL5RA	297	155	11	31.6	5.37	9.35
chr3	3147499	3147843	-1003	3111909	3146668	ENST00000445864	IL5RA	344	248	14	35.77	6.1	9.86
chr18	3155324	3155818	64535	3066805	3220106	ENST00000261606	MYOM1	494	274	18	44.26	6.22	12
chr6	3156360	3156654	1253	3153903	3157760	ENST00000333628	TUBB2A	294	200	11	35.01	6.65	9.63
chr9	3157644	3157882	99436	3247514	3257199	ENST00000449234	RFX3	238	91	9	31.1	5.82	9.46
chr6	3183574	3183869	-25912	3154097	3157809	ENST00000392362	TUBB2A	295	192	11	32.09	5.41	9.23
chr8	3198783	3199197	68139	2792992	3267129	ENST00000335551	CSMD1	414	216	13	31.75	4.99	9.23
chr9	3200546	3200861	56495	3247514	3257199	ENST00000449234	RFX3	315	112	11	31.15	4.82	9.48
chr2	3206689	3206971	174731	3211575	3381561	ENST00000443925	TSSC1	282	184	12	42.56	8.32	11.28
chr17	3209159	3209394	-13400	3194929	3195876	ENST00000323404	OR3A1	235	82	9	31.51	5.82	9.46
chr12	3224939	3225258	38555	3186543	3395724	ENST00000011898	TSPAN9	319	96	11	31.93	4.99	9.2
chr7	3229009	3229352	-14893	3186626	3214287	ENST00000404626	AC091801.1	343	255	12	34.39	5.82	9.43
chr9	3239723	3240115	17280	3247514	3257199	ENST00000449234	RFX3	392	191	13	34.02	5.82	9.37
chr3	3240135	3240448	-18897	3191695	3221394	ENST00000432408	CRBN	313	215	11	30.64	5.52	9.35
chr16	3273387	3273683	11640	3272325	3285175	ENST00000396870	ZNF200	296	95	12	38.21	5.52	10.21
chr5	3313494	3313793	-282524	3596168	3601517	ENST00000302006	IRX1	299	210	11	34.13	5.79	9.43
chr18	3314733	3315247	52036	3262954	3278282	ENST00000400174	MYL12B	514	261	21	55.71	6.83	24.91
chr18	3316217	3316470	53389	3262954	3278282	ENST00000400174	MYL12B	253	98	10	32.22	6.95	9.23
chr8	3321431	3321717	-54445	2792992	3267129	ENST00000335551	CSMD1	286	98	10	30.53	4.99	9.32
chr7	3331361	3331732	-9533	3341080	4308632	ENST00000404826	SDK1	371	277	13	36.37	4.99	10.09
chr3	3337627	3337984	-116411	3191695	3221394	ENST00000432408	CRBN	357	123	13	30	4.81	9.63
chr3	3346859	3347290	-125680	3191695	3221394	ENST00000432408	CRBN	431	226	14	34.85	5.82	9.57
chr10	3356664	3356974	-141816	3179922	3215003	ENST00000380989	PITRM1	310	106	11	30.99	5.52	9.35
chr20	3366012	3366277	22127	3229951	3388272	ENST00000252032	C20orf194	265	119	10	33.19	5.82	9.17
chr5	3377576	3377847	-218456	3596168	3601517	ENST00000302006	IRX1	271	206	10	32.4	4.99	9.22
chr7	3389533	3390083	48589	3341219	4306040	ENST00000389531	SDK1	550	88	19	38.7	4.33	10.92
chr10	3414019	3414355	-199184	3179922	3215003	ENST00000380989	PITRM1	336	109	12	35.23	4.99	9.73
chr2	3414880	3415236	21593	3393465	3464074	ENST00000441983	TTC15	356	142	12	32.91	5.82	9.25
chr11	3422173	3422488	-13821	3436152	3436887	ENST00000328202	AC123788.1	315	217	11	32.4	4.16	9.21
chr12	3439091	3439309	-51315	3490515	3702348	ENST00000452611	PRMT8	218	94	9	33.98	6.65	9.38
chr16	3448201	3448554	-632	3432086	3447745	ENST00000396846	ZNF434	353	196	14	44.12	4.99	12.07
chr17	3454418	3454687	6508	3417115	3461061	ENST00000430263	TRPV3	269	150	10	30.77	4.73	9.29
chr6	3461749	3462008	-4622	3269196	3457256	ENST00000436008	SLC22A23	259	89	11	35.32	5.17	9.81
chr10	3464103	3464419	-249258	3179922	3215003	ENST00000380989	PITRM1	316	151	12	37.74	6.65	10.07
chr20	3492917	3493349	41378	3451755	3628330	ENST00000340500	ATRN	432	253	13	30.01	6.65	9.63
chr8	3496045	3496426	-229106	2792992	3267129	ENST00000335551	CSMD1	381	99	12	30.25	4.99	9.53
chr20	3508982	3509248	57360	3451755	3628330	ENST00000340500	ATRN	266	169	10	33.06	5.82	9.14
chr11	3518130	3518484	82155	3436152	3436887	ENST00000328202	AC123788.1	354	173	13	38.42	5.82	10.48
chr10	3522405	3522727	304819	3822519	3827385	ENST00000469435	KLF6	322	238	13	40.51	7.14	10.93
chr11	3533932	3534275	97951	3436152	3436887	ENST00000328202	AC123788.1	343	95	12	34.39	5.82	9.43
chr11	3539321	3539875	103446	3436152	3436887	ENST00000328202	AC123788.1	554	229	20	51.54	5.82	18.38
chr12	3560934	3561178	-39346	3600402	3703139	ENST00000382622	PRMT8	244	99	11	40.19	7.09	10.84
chr10	3565710	3566157	261451	3822519	3827385	ENST00000469435	KLF6	447	248	15	37.13	6.52	10
chr4	3569876	3570271	-8522	3578596	3591731	ENST00000514422	RP3-368B9.1	395	167	14	33.46	5.91	9.41
chr7	3572342	3572660	231282	3341219	4306040	ENST00000389531	SDK1	318	86	12	37.48	4.99	10.05
chr4	3586913	3587362	8541	3578596	3592712	ENST00000404649	RP3-368B9.1	449	224	19	32.42	4.73	9.23
chr6	3589857	3590177	-132761	3269196	3457256	ENST00000436008	SLC22A23	320	229	11	31.82	4.99	9.22
chr6	3594213	3594555	-137128	3269196	3457256	ENST00000436008	SLC22A23	342	97	13	30.94	5.39	9.31
chr11	3598987	3599209	62429	3659995	3661527	ENST00000453353	ART5	222	132	10	31.07	5.25	9.34
chr19	3601658	3602000	5002	3594504	3606831	ENST00000375190	TBXA2R	342	98	12	34.51	5.82	9.39
chr10	3601778	3602105	225443	3822519	3827385	ENST00000469435	KLF6	327	98	12	34.14	5.52	9.44
chr12	3605779	3606066	5520	3600402	3703139	ENST00000382622	PRMT8	287	89	11	35.94	4.99	10.04
chr4	3612696	3613047	34275	3578596	3592712	ENST00000404649	RP3-368B9.1	351	169	13	38.51	7.44	10.57
chr9	3616532	3616811	-90667	3330317	3526004	ENST00000449190	RFX3	279	99	10	31.38	5.82	9.4
chr12	3622335	3622615	22073	3600402	3703139	ENST00000382622	PRMT8	280	93	11	36.9	8.32	9.97
chr8	3643657	3643972	245807	2795621	3889622	ENST00000318252	CSMD1	315	175	11	31.15	4.82	9.48
chr3	3644639	3644923	-196340	3841121	3889387	ENST00000319331	LRRN1	284	96	10	30.77	4.16	9.23
chr8	3647355	3647624	242132	2795621	3889622	ENST00000318252	CSMD1	269	172	10	32.66	6.65	9.3
chr3	3664969	3665314	-175979	3841121	3889387	ENST00000319331	LRRN1	345	249	13	39.55	5.82	10.7
chr5	3673622	3673985	77635	3596168	3601517	ENST00000302006	IRX1	363	176	12	32.14	5.82	9.25
chr18	3687114	3687435	93162	3594112	3598350	ENST00000317114	AP002478.1	321	224	13	30.94	5.06	9.37
chr7	3699354	3699683	-291033	3990552	3997919	ENST00000426596	SDK1	329	233	11	30.79	4.99	9.29
chr8	3708942	3709188	180557	2795621	3889622	ENST00000318252	CSMD1	246	135	9	30.03	4.99	9.59
chr5	3710941	3711257	114931	3596168	3601517	ENST00000302006	IRX1	316	220	11	30.29	4.73	9.5
chr8	3719641	3720088	169757	2795621	3889622	ENST00000318252	CSMD1	447	213	14	33.24	5.82	9.17
chr10	3741131	3741357	86141	3822519	3827385	ENST00000469435	KLF6	226	129	9	32.79	4.99	9.27
chr16	3745008	3745311	22354	3708039	3767514	ENST00000538171	TRAP1	303	204	11	33.86	6.65	9.45
chr12	3748198	3748616	14982	3749553	3763389	ENST00000535292	EFCAB4B	418	194	13	31.35	4.99	9.43
chr8	3749150	3749475	140309	2795621	3889622	ENST00000318252	CSMD1	325	197	12	34.38	6.3	9.42
chr10	3754592	3754874	72652	3822519	3827385	ENST00000469435	KLF6	282	98	13	43.29	8.13	11.82
chr3	3767091	3767442	-73854	3841121	3889387	ENST00000319331	LRRN1	351	164	12	33.47	7.49	9.45
chr4	3794950	3795251	26975	3768125	3770251	ENST00000330055	ADRA2C	301	92	11	34.12	5.82	9.38
chr3	3802875	3803255	-38056	3841121	3889387	ENST00000319331	LRRN1	380	226	12	30.36	4.16	9.51
chr9	3810419	3810821	-284616	3330317	3526004	ENST00000449190	RFX3	402	196	14	35.54	6.3	9.95
chr2	3811893	3812310	11932	3800169	3817001	ENST00000399143	DCDC2C	417	241	15	33.53	4.93	9.51
chr9	3818195	3818606	-292396	3330317	3526004	ENST00000449190	RFX3	411	174	14	36.99	5.82	9.96
chr7	3834881	3835171	-155526	3990552	3997919	ENST00000426596	SDK1	290	98	10	30.05	4.99	9.58
chr20	3841248	3841660	6182	3835272	3846794	ENST00000358134	MAVS	412	209	13	31.95	5.82	9.23
chr20	3850447	3850672	15287	3835272	3846794	ENST00000358134	MAVS	225	87	9	32.94	5.82	9.13
chr8	3857003	3857409	32416	2795621	3889622	ENST00000318252	CSMD1	406	216	15	42.81	5.82	11.58
chr12	3857736	3858059	4365	3757109	3862263	ENST00000252322	EFCAB4B	323	87	11	31.47	6.65	9.48
chr3	3876970	3877279	36003	3841121	3889387	ENST00000319331	LRRN1	309	99	11	31.11	4.73	9.47
chrY	3882202	3882439	435224	3447096	3448082	ENST00000321217	TGIF2LY	237	141	9	31.23	5.82	9.47
chr10	3887399	3887733	-60093	3818189	3827473	ENST00000542957	KLF6	334	87	11	30.24	4.16	9.53
chr9	3891328	3891727	253665	4118745	4145193	ENST00000462164	GLIS3	399	215	13	32.15	4.86	9.21
chr4	3891748	3891979	123738	3768125	3770251	ENST00000330055	ADRA2C	231	88	9	32.07	6.65	9.21
chr19	3897503	3897888	11929	3885766	3920841	ENST00000539301	ATCAY	385	164	14	40	4.99	10.86
chr10	3897909	3898122	-70542	3818189	3827473	ENST00000542957	KLF6	213	124	9	34.76	5.82	9.58
chr2	3906739	3907169	106785	3800169	3817001	ENST00000399143	DCDC2C	430	232	15	36.73	4.67	9.97
chr9	3921226	3921539	223810	4118745	4145193	ENST00000462164	GLIS3	313	112	13	43.94	5.82	11.74
chr18	3933478	3933818	-53513	3496030	3880135	ENST00000315677	DLGAP1	340	202	14	34.88	4.6	9.54
chr8	3946517	3946869	-57071	2795621	3889622	ENST00000318252	CSMD1	352	181	12	33.36	6.65	9.16
chr12	3960239	3960565	22119	3918027	3982521	ENST00000427057	PARP11	326	100	12	35.08	7.24	9.67
chr2	3983686	3984018	183683	3800169	3817001	ENST00000399143	DCDC2C	332	194	11	30.46	4.16	9.38
chr18	3983690	3984361	-103890	3496030	3880135	ENST00000315677	DLGAP1	671	274	22	35.02	3.55	9.7
chr8	3987621	3987922	-98149	2795621	3889622	ENST00000318252	CSMD1	301	173	11	34.12	5.82	9.38
chr12	3988399	3988922	-6052	3938140	3982608	ENST00000450737	PARP11	523	312	20	55.27	4.99	23.26
chr7	3999692	3999908	9248	3990552	3997919	ENST00000426596	SDK1	216	130	9	34.29	6.65	9.39
chr18	4001671	4001981	-121691	3496030	3880135	ENST00000315677	DLGAP1	310	224	11	30.75	4.7	9.31
chr12	4004702	4004942	-22214	3938140	3982608	ENST00000450737	PARP11	240	163	10	35.52	7.24	9.94
chr8	4010636	4010936	-121164	2795621	3889622	ENST00000318252	CSMD1	300	215	11	32.45	5.55	9.22
chr6	4029809	4030106	8030	4021927	4060926	ENST00000538861	PRPF4B	297	200	11	34.62	4.99	9.46
chr19	4035531	4035959	7409	4041127	4043154	ENST00000535853	AC016586.1	428	174	15	32.77	6.3	9.29
chr20	4042946	4043262	12708	4050799	4055812	ENST00000379526	RP11-352D3.2	316	95	12	33.37	6.72	9.22
chr11	4048284	4048542	-31566	4079979	4113356	ENST00000533977	STIM1	258	96	10	34.14	5.82	9.44
chr10	4050631	4051081	-223383	3818189	3827473	ENST00000542957	KLF6	450	233	16	40.06	5.52	10.84
chr2	4057686	4057976	257662	3800169	3817001	ENST00000399143	DCDC2C	290	220	10	30.05	4.99	9.58
chr18	4057854	4058119	93303	3502217	4151290	ENST00000515196	DLGAP1	265	175	11	33.05	5.7	9.14
chr18	4067603	4068013	83482	3502217	4151290	ENST00000515196	DLGAP1	410	203	15	33.79	4.63	9.5
chr3	4071417	4071785	230480	3841121	3889387	ENST00000319331	LRRN1	368	128	15	47.8	6.65	13.65
chr10	4088147	4088407	-260804	3818189	3827473	ENST00000542957	KLF6	260	178	10	33.87	4.99	9.43
chr2	4093297	4093587	293273	3800169	3817001	ENST00000399143	DCDC2C	290	85	10	30.05	5.82	9.58
chr4	4103639	4103917	124838	4190530	4228616	ENST00000296358	OTOP1	278	179	10	31.51	4.99	9.4
chr4	4104537	4104878	123908	4190530	4228616	ENST00000296358	OTOP1	341	241	13	40.07	7.49	10.9
chr3	4109011	4109316	-235824	4344988	4359251	ENST00000358065	SETMAR	305	97	11	33.62	5.82	9.46
chr12	4116232	4116490	-133753	3938140	3982608	ENST00000450737	PARP11	258	105	10	34.14	4.99	9.44
chr7	4123254	4123501	132825	3990552	3997919	ENST00000426596	SDK1	247	84	11	36.69	6.57	9.92
chr3	4125827	4126096	-219026	4344988	4359251	ENST00000358065	SETMAR	269	102	10	31.07	5.56	9.34
chr18	4133028	4133298	18127	3502217	4151290	ENST00000515196	DLGAP1	270	138	11	33.5	5.87	9.51
chr6	4180344	4180618	-44650	4115940	4135831	ENST00000361538	ECI2	274	88	10	31.07	4.86	9.32
chr20	4184639	4184932	26566	4158219	4168394	ENST00000457205	SMOX	293	92	12	33.37	4.85	9.22
chr20	4189617	4189906	31542	4158219	4168394	ENST00000457205	SMOX	289	218	11	33.36	4.7	9.18
chr5	4193343	4193592	597299	3596168	3601517	ENST00000302006	IRX1	249	151	10	33.48	5.52	9.45
chr12	4210092	4210403	-172690	4382938	4414516	ENST00000261254	CCND2	311	81	12	36.45	4.76	10.02
chr4	4217641	4217949	10821	4190530	4228616	ENST00000296358	OTOP1	308	214	13	31.96	4.98	9.21
chr19	4220337	4220555	-9094	4229540	4237515	ENST00000221847	EBI3	218	87	9	33.98	6.65	9.38
chr4	4224674	4225162	3698	4190530	4228616	ENST00000296358	OTOP1	488	236	21	61.84	7.09	44.35
chr11	4227383	4227695	90066	4137473	4160105	ENST00000537197	RRM1	312	175	12	37.43	4.89	10.02
chr17	4235460	4235744	34367	4172512	4269969	ENST00000396981	UBE2G1	284	81	10	30.77	5.82	9.23
chr11	4236599	4237051	99352	4137473	4160105	ENST00000537197	RRM1	452	223	16	38.22	6.87	10.26
chr11	4243180	4243433	105833	4137473	4160105	ENST00000537197	RRM1	253	153	11	40.91	6.65	11.1
chr10	4251190	4251413	-423828	3818189	3827473	ENST00000542957	KLF6	223	136	9	33.23	5.82	9.16
chr4	4254933	4255241	-5137	4238145	4249950	ENST00000538516	TMEM128	308	99	11	33.25	5.82	9.18
chr10	4259279	4259782	-432057	3818189	3827473	ENST00000542957	KLF6	503	145	18	31.33	3.73	9.43
chr10	4268565	4268855	-441237	3818189	3827473	ENST00000542957	KLF6	290	82	10	30.05	6.65	9.58
chr9	4269684	4269941	28683	4118745	4298496	ENST00000481827	GLIS3	257	131	10	34.28	6.65	9.37
chr11	4280414	4280862	108978	4388493	4389616	ENST00000408920	OR52B4	448	237	16	43.08	7.49	11.73
chr4	4283330	4283634	8266	4269431	4291748	ENST00000452476	LYAR	304	87	12	39.36	4.99	10.84
chr16	4294999	4295311	-3074	4239377	4292081	ENST00000399609	SRL	312	221	11	32.76	4.99	9.28
chr10	4297822	4298160	-470518	3818189	3827473	ENST00000542957	KLF6	338	93	13	32.72	4.87	9.28
chr17	4305508	4305765	-31582	4337219	4391498	ENST00000355530	SPNS3	257	173	10	34.28	5.82	9.37
chr5	4309839	4310159	713831	3596168	3601517	ENST00000302006	IRX1	320	220	13	42.93	5.82	11.53
chr18	4309703	4310161	-158642	3502217	4151290	ENST00000515196	DLGAP1	458	201	20	55.38	5.84	23.73
chr9	4313445	4313635	-13624	4118745	4299916	ENST00000477901	GLIS3	190	95	9	36.89	7.49	9.95
chr8	4315255	4315540	-425775	2795621	3889622	ENST00000318252	CSMD1	285	99	10	30.65	5.82	9.26
chr5	4318624	4318906	722597	3596168	3601517	ENST00000302006	IRX1	282	158	10	31.01	6.65	9.29
chr20	4322354	4322912	-92912	4201329	4229721	ENST00000379453	ADRA1D	558	213	20	51.08	4.99	17.88
chr3	4341169	4341459	-3674	4344988	4359251	ENST00000358065	SETMAR	290	95	10	30.05	5.82	9.58
chr10	4354016	4354388	-474618	4828820	4882018	ENST00000462718	AKR1E2	372	224	15	33.53	3.77	9.52
chr6	4358671	4359065	-223037	4115940	4135831	ENST00000361538	ECI2	394	96	19	68.24	5.82	81.13
chr1	4363024	4363573	-351493	4714792	4837854	ENST00000378190	AJAP1	549	313	76	43.23	4.52	11.86
chr20	4364029	4364319	-134453	4201329	4229721	ENST00000379453	ADRA1D	290	153	11	35.54	5.82	9.92
chr2	4363952	4364384	563999	3800169	3817001	ENST00000399143	DCDC2C	432	219	13	30.01	6.65	9.63
chr3	4365233	4365553	20101	4345292	4358220	ENST00000358950	SETMAR	320	226	14	45.93	7.83	12.97
chr1	4375184	4375626	-339387	4714792	4837854	ENST00000378190	AJAP1	442	226	15	33.73	5.82	9.51
chr11	4379023	4379374	10417	4388493	4389616	ENST00000408920	OR52B4	351	210	12	33.47	4.99	9.45
chr5	4385056	4385309	-755260	5140443	5320417	ENST00000274181	ADAMTS16	253	178	11	36.69	4.49	9.92
chr3	4386193	4386609	41109	4345292	4358220	ENST00000358950	SETMAR	416	195	13	31.55	5.82	9.42
chr18	4396081	4396568	-245034	3502217	4151290	ENST00000515196	DLGAP1	487	253	18	42.17	5.17	11.34
chr12	4420006	4420454	-10141	4430371	4462338	ENST00000179259	C12orf5	448	219	15	37.98	5.82	10.11
chr20	4420134	4420458	-190575	4201329	4229721	ENST00000379453	ADRA1D	324	96	12	36.71	5.82	10
chr20	4425774	4426080	-196206	4201329	4229721	ENST00000379453	ADRA1D	306	186	11	30.74	4.63	9.3
chr20	4427106	4427511	-197587	4201329	4229721	ENST00000379453	ADRA1D	405	256	16	36.21	5.91	10.07
chr6	4433591	4433866	-272664	4706393	4955781	ENST00000328908	CDYL	275	94	10	31.07	7.31	9.34
chr7	4447093	4447393	-236145	4683388	4802171	ENST00000446823	FOXK1	300	97	11	34.24	5.82	9.33
chr11	4455066	4455374	-15305	4470525	4471591	ENST00000325719	OR52K2	308	95	12	38.81	5.82	10.88
chr5	4476034	4476565	-664143	5140443	5320417	ENST00000274181	ADAMTS16	531	256	19	45.77	4.73	12.93
chr5	4479249	4479514	-661061	5140443	5320417	ENST00000274181	ADAMTS16	265	77	10	33.19	5.82	9.17
chr12	4489700	4490028	-970	4477393	4488894	ENST00000237837	FGF23	328	96	12	36.21	4.99	10.07
chr8	4491278	4491522	360538	2986334	4851938	ENST00000539096	CSMD1	244	150	9	30.29	5.82	9.45
chr2	4504416	4504667	704372	3800169	3817001	ENST00000399143	DCDC2C	251	122	10	35.13	6.65	9.66
chr8	4507349	4507646	344440	2986334	4851938	ENST00000539096	CSMD1	297	168	11	30.2	4.43	9.53
chr6	4509045	4509405	-197168	4706393	4955781	ENST00000328908	CDYL	360	183	14	43.18	6.65	11.88
chr5	4516525	4516757	-623802	5140443	5320417	ENST00000274181	ADAMTS16	232	136	9	31.93	5.82	9.2
chr2	4523717	4524065	723722	3800169	3817001	ENST00000399143	DCDC2C	348	221	13	36.8	7.88	9.96
chr12	4538323	4538608	14919	4537322	4553385	ENST00000543077	FGF6	285	90	11	36.21	4.99	10.1
chr3	4541404	4541646	6291	4535234	4888394	ENST00000544951	ITPR1	242	157	9	30.13	4.92	9.64
chr20	4542426	4542701	-124318	4666882	4682236	ENST00000379440	PRNP	275	176	12	42.18	5.63	11.35
chr1	4543063	4543306	-171607	4714792	4837854	ENST00000378190	AJAP1	243	154	9	30.43	4.99	9.36
chr20	4543066	4543426	-123636	4666882	4682236	ENST00000379440	PRNP	360	230	12	32.46	6.65	9.22
chr3	4543407	4543717	8328	4535234	4888394	ENST00000544951	ITPR1	310	111	13	30.94	4.89	9.29
chr1	4563564	4563853	-151083	4714792	4837854	ENST00000378190	AJAP1	289	85	11	35.67	6.65	9.77
chr2	4566636	4567101	766699	3800169	3817001	ENST00000399143	DCDC2C	465	181	16	41.15	5.82	11.33
chr20	4571681	4571951	-95066	4666882	4682236	ENST00000379440	PRNP	270	91	10	32.53	7.49	9.24
chr11	4583366	4583659	15537	4592653	4599050	ENST00000307616	C11orf40	293	87	11	35.14	5.82	9.69
chr16	4589935	4590222	-1262	4560676	4588816	ENST00000399599	C16orf5	287	78	10	30.4	4.16	9.43
chr5	4591963	4592190	-548366	5140443	5320417	ENST00000274181	ADAMTS16	227	98	10	38.81	7.49	10.9
chr8	4592965	4593310	258800	2986334	4851938	ENST00000539096	CSMD1	345	190	12	34.16	6.65	9.45
chr5	4595093	4595461	-545166	5140443	5320417	ENST00000274181	ADAMTS16	368	152	12	31.6	5.82	9.35
chr4	4600709	4601018	-56790	4426900	4544073	ENST00000507908	STX18	309	185	11	33.12	5.82	9.11
chr5	4619833	4620140	-520456	5140443	5320417	ENST00000274181	ADAMTS16	307	206	13	38.68	5.08	10.72
chr16	4621686	4621973	15338	4606491	4650318	ENST00000444310	C16orf96	287	206	10	30.4	4.99	9.43
chr7	4625657	4626039	-57540	4683388	4802171	ENST00000446823	FOXK1	382	158	13	30.19	5.17	9.52
chr3	4634022	4634427	76048	4558176	4889079	ENST00000443694	ITPR1	405	173	13	32.66	6.65	9.3
chr7	4636289	4636611	-46938	4683388	4802171	ENST00000446823	FOXK1	322	94	11	31.59	5.82	9.32
chr17	4650895	4651150	7208	4643814	4649411	ENST00000269289	ZMYND15	255	149	11	40.59	5.82	10.85
chr4	4658296	4658635	-114392	4426900	4544073	ENST00000507908	STX18	339	191	12	34.05	4.89	9.34
chr5	4689502	4689792	-450796	5140443	5320417	ENST00000274181	ADAMTS16	290	201	10	30.05	4.16	9.58
chr18	4695721	4696037	437292	5132758	5133171	ENST00000400144	AP005380.1	316	228	13	32.46	5.17	9.22
chr18	4697276	4697558	435754	5132758	5133171	ENST00000400144	AP005380.1	282	137	12	34.12	5.43	9.42
chr7	4699089	4699491	15902	4683388	4802171	ENST00000446823	FOXK1	402	161	16	48.85	6.65	14.47
chr3	4700080	4700322	142025	4558176	4889079	ENST00000443694	ITPR1	242	145	9	30.56	4.99	9.38
chr6	4703286	4703681	-2909	4706393	4955781	ENST00000328908	CDYL	395	263	14	35.77	5.45	9.86
chr20	4720924	4721238	233	4711928	4721314	ENST00000423718	PRNT	314	173	14	43.8	6.65	11.65
chr9	4722080	4722259	4080	4712069	4726250	ENST00000474822	AK3	179	89	9	41.53	7.09	11.35
chr9	4724001	4724390	2054	4712069	4726250	ENST00000474822	AK3	389	97	16	44.96	5.82	12.58
chr6	4728476	4728834	22262	4706393	4955781	ENST00000328908	CDYL	358	120	13	37.92	7.49	10.13
chr10	4734031	4734393	-94608	4828820	4882018	ENST00000462718	AKR1E2	362	156	12	30.92	6.43	9.29
chr19	4739221	4739590	-15530	4675238	4723875	ENST00000381797	DPP9	369	177	13	31.5	4.99	9.49
chr16	4739986	4740264	-3570	4743695	4745860	ENST00000304301	NUDT16L1	278	109	10	31.51	5.82	9.4
chr10	4757253	4757630	-71378	4828820	4882018	ENST00000462718	AKR1E2	377	141	13	35.68	4.99	9.83
chr18	4761472	4762043	371413	5132758	5133171	ENST00000400144	AP005380.1	571	216	23	49.6	4.67	15.17
chr2	4779076	4779345	979041	3800169	3817001	ENST00000399143	DCDC2C	269	170	10	31.47	5.63	9.48
chr1	4780621	4780874	65642	4715105	4843850	ENST00000378191	AJAP1	253	93	10	34.84	5.82	9.56
chr18	4781413	4781780	351574	5132758	5133171	ENST00000400144	AP005380.1	367	203	15	33.7	4.98	9.51
chr11	4816107	4816542	9285	4824663	4825610	ENST00000356069	OR52R1	435	88	16	44.62	4.99	12.42
chr20	4818500	4818907	-14412	4760669	4804291	ENST00000379400	RASSF2	407	179	14	37.44	5.82	10.03
chr8	4819745	4820030	32050	2986334	4851938	ENST00000539096	CSMD1	285	131	10	30.65	4.16	9.26
chr10	4835811	4836061	7115	4828821	4879775	ENST00000533295	AKR1E2	250	169	10	35.27	6.65	9.77
chr16	4855607	4855798	-2751	4846969	4852951	ENST00000322048	ROGDI	191	95	9	36.89	7.49	9.95
chr5	4858948	4859206	-281366	5140443	5320417	ENST00000274181	ADAMTS16	258	126	11	36.95	5.37	9.97
chr3	4859609	4860075	67630	4855981	4927472	ENST00000449914	AC018816.3	466	226	18	48.39	7.09	14.25
chr5	4873538	4873834	-266757	5140443	5320417	ENST00000274181	ADAMTS16	296	90	11	34.75	5.82	9.55
chr12	4878138	4878488	5179	4873134	4877642	ENST00000535354	GALNT8	350	212	12	33.58	5.82	9.47
chr4	4898009	4898344	34021	4864155	4864755	ENST00000468421	MSX1	335	220	13	40.86	9.15	11.01
chr1	4902308	4902577	187337	4715105	4843850	ENST00000378191	AJAP1	269	170	11	33.88	5.91	9.46
chr2	4902935	4903313	-929675	5832799	5841516	ENST00000322002	SOX11	378	128	14	40.86	4.99	11.04
chr12	4914688	4914991	-3502	4918342	4960277	ENST00000433855	KCNA6	303	78	11	33.86	4.99	9.45
chr1	4917114	4917423	202163	4715105	4843850	ENST00000378191	AJAP1	309	81	11	33.12	5.82	9.11
chr2	4939092	4939409	-893548	5832799	5841516	ENST00000322002	SOX11	317	226	11	32.17	4.99	9.21
chr6	4943930	4944349	53913	4890226	4955785	ENST00000343762	CDYL	419	254	14	36.12	5.82	10.01
chr11	4951453	4951901	-6040	4944531	4945637	ENST00000321961	OR51G1	448	245	18	48.3	6.05	13.98
chr4	4955795	4956274	65129	5016554	5021164	ENST00000506508	CYTL1	479	355	20	55.76	5.37	25.27
chr8	4958937	4959203	-106576	2795621	4852494	ENST00000520002	CSMD1	266	184	10	33.06	4.99	9.14
chr18	4967419	4967729	165597	5132758	5133171	ENST00000400144	AP005380.1	310	177	12	31.07	5.53	9.32
chr18	4975868	4976251	157111	5132758	5133171	ENST00000400144	AP005380.1	383	150	14	32.16	6.26	9.21
chr4	4980170	4980506	40826	5016554	5021164	ENST00000506508	CYTL1	336	160	11	30.02	5.82	9.62
chr2	4980606	4981047	-851972	5832799	5841516	ENST00000322002	SOX11	441	224	18	47.84	6.65	13.76
chr20	5006230	5006572	-15462	4833002	4990939	ENST00000379333	SLC23A2	342	89	12	34.51	4.99	9.39
chr20	5018802	5019142	-28033	4833002	4990939	ENST00000379333	SLC23A2	340	256	13	37.81	7.88	10.14
chr3	5026222	5026526	5573	5020801	5027008	ENST00000256495	BHLHE40	304	217	11	33.74	4.99	9.53
chr20	5026323	5026649	-35547	4833002	4990939	ENST00000379333	SLC23A2	326	136	11	31.13	4.16	9.48
chr10	5033521	5033857	12360	5031626	5046049	ENST00000421196	AKR1C2	336	99	11	30.02	4.99	9.62
chr9	5035307	5035919	-6021	5041634	5126849	ENST00000544510	JAK2	612	525	21	43.16	4.17	11.96
chr1	5047014	5047344	332074	4715105	4843850	ENST00000378191	AJAP1	330	171	12	35.96	6.65	10.09
chr8	5047887	5048165	-195532	2795621	4852494	ENST00000520002	CSMD1	278	182	11	36.69	5.75	9.92
chr8	5048972	5049332	-196658	2795621	4852494	ENST00000520002	CSMD1	360	132	12	32.46	6.65	9.22
chr12	5056423	5056746	36039	5020545	5022032	ENST00000228858	KCNA1	323	229	11	30.48	5.67	9.37
chr4	5062647	5063010	9659	5053169	5502725	ENST00000282908	STK32B	363	237	12	32.14	4.16	9.25
chr9	5075830	5076192	34377	5041634	5126849	ENST00000544510	JAK2	362	87	14	39.13	4.6	10.94
chr10	5077603	5077865	-17527	5031966	5060207	ENST00000407674	AKR1C2	262	84	10	33.59	4.99	9.44
chr10	5078479	5078826	-18445	5031966	5060207	ENST00000407674	AKR1C2	347	168	13	39.3	5.82	10.8
chr6	5080868	5081194	-4689	5085720	5087455	ENST00000405617	PPP1R3G	326	173	11	31.13	6.65	9.48
chr20	5082353	5082665	10890	5086834	5093399	ENST00000379276	C20orf30	312	122	11	30.76	6.3	9.31
chr1	5085510	5085847	370573	4715105	4843850	ENST00000378191	AJAP1	337	224	13	38.2	6.3	10.18
chr8	5089587	5089938	-237268	2795621	4852494	ENST00000520002	CSMD1	351	186	12	33.47	4.99	9.45
chr18	5098548	5099035	34379	5132758	5133171	ENST00000400144	AP005380.1	487	234	18	34.06	5.72	9.35
chr4	5099038	5099476	-42030	5141287	5502721	ENST00000512636	STK32B	438	220	17	34.12	6.22	9.42
chr8	5101270	5101503	-248892	2795621	4852494	ENST00000520002	CSMD1	233	115	9	31.79	5.82	9.22
chr4	5101626	5101851	-39548	5141287	5502721	ENST00000512636	STK32B	225	155	9	32.94	4.99	9.13
chr8	5108710	5109078	-256400	2795621	4852494	ENST00000520002	CSMD1	368	124	12	31.6	4.99	9.35
chr11	5120356	5120814	22262	5141849	5142847	ENST00000380369	OR52A4	458	273	15	36.93	4.99	9.99
chr9	5124405	5124716	61107	5163863	5185668	ENST00000381641	INSL6	311	95	11	32.88	6.65	9.23
chr11	5125576	5125865	17126	5141849	5142847	ENST00000380369	OR52A4	289	195	10	30.17	4.99	9.62
chr10	5127801	5128073	7964	5119973	5149872	ENST00000439082	AKR1C3	272	149	10	31.32	6.48	9.42
chr8	5127954	5128167	-275566	2795621	4852494	ENST00000520002	CSMD1	213	96	9	32.96	6.3	9.13
chr8	5129248	5129581	-276920	2795621	4852494	ENST00000520002	CSMD1	333	87	14	46.96	6.65	13.67
chr1	5130355	5130766	415455	4715105	4843850	ENST00000378191	AJAP1	411	230	15	36.99	4.99	9.96
chr2	5157398	5157733	-675233	5832799	5841516	ENST00000322002	SOX11	335	125	13	40.86	6.65	11.01
chr2	5164429	5164659	-668255	5832799	5841516	ENST00000322002	SOX11	230	122	10	36.33	5.52	10.04
chr11	5172750	5172973	737	5172661	5173599	ENST00000328942	OR52A1	223	124	9	31.45	6.3	9.47
chr2	5177735	5177964	-654949	5832799	5841516	ENST00000322002	SOX11	229	112	9	32.36	5.82	9.21
chr3	5184689	5185089	20908	5163981	5221490	ENST00000419534	ARL8B	400	234	13	33.17	5.82	9.17
chr17	5184829	5185164	-561	5185558	5289129	ENST00000262477	RABEP1	335	141	12	35.35	6.65	9.82
chr1	5185203	5185513	470253	4715105	4843850	ENST00000378191	AJAP1	310	243	11	33	5.82	9.14
chr9	5191722	5192128	-6257	5163863	5185668	ENST00000381641	INSL6	406	211	15	42.81	6.65	11.58
chr11	5212121	5212367	-4632	5172239	5207612	ENST00000380367	OR52A1	246	89	9	30.03	4.99	9.59
chr12	5225203	5225554	72293	5153085	5155949	ENST00000252321	KCNA5	351	184	12	33.47	5.82	9.45
chr11	5234721	5235011	-12936	5220965	5221930	ENST00000321255	OR51V1	290	111	10	30.05	4.16	9.58
chr12	5238627	5238861	85659	5153085	5155949	ENST00000252321	KCNA5	234	87	9	31.65	6.65	9.31
chr9	5244703	5245036	13450	5231419	5235304	ENST00000239316	INSL4	333	222	14	43.37	7.72	11.77
chr18	5257293	5257584	24563	5232875	5238332	ENST00000458396	AP001496.1	291	98	12	33.1	5.47	9.09
chr4	5268250	5268609	127066	5141363	5502715	ENST00000510398	STK32B	359	170	12	32.57	7.49	9.22
chr3	5271704	5272018	41827	5230034	5252983	ENST00000445686	EDEM1	314	138	12	38.01	4.99	10.07
chr10	5272898	5273288	-28644	5226975	5244449	ENST00000445191	AKR1CL1	390	189	13	34.24	4.99	9.36
chr17	5290876	5291251	-31897	5322961	5336340	ENST00000381209	RPAIN	375	201	12	30.35	6.57	9.51
chr18	5303710	5304050	-7841	5289019	5296039	ENST00000400143	ZFP161	340	94	17	55.35	6.41	23.57
chr11	5304206	5304519	-12974	5289584	5291388	ENST00000292896	HBE1	313	140	12	33.37	6.66	9.29
chr7	5308014	5308324	-5831	5314000	5331397	ENST00000434816	SLC29A4	310	88	11	33	5.82	9.14
chr11	5312140	5312422	10945	5322244	5323226	ENST00000380224	OR51B4	282	128	10	31.01	4.99	9.29
chr8	5313507	5313837	-461178	2795621	4852494	ENST00000520002	CSMD1	330	164	11	30.68	5.82	9.3
chr8	5315867	5316132	-463505	2795621	4852494	ENST00000520002	CSMD1	265	185	11	39.06	5.82	10.85
chr10	5316939	5317367	-72704	5226975	5244449	ENST00000445191	AKR1CL1	428	248	16	33.12	5.73	9.1
chr2	5319567	5320004	-513013	5832799	5841516	ENST00000322002	SOX11	437	190	15	39.18	5.82	10.94
chr6	5329917	5330297	-38676	5368783	5771813	ENST00000324331	FARS2	380	214	14	35.34	6.65	9.79
chr8	5332858	5333239	-480554	2795621	4852494	ENST00000520002	CSMD1	381	156	15	43.28	7.88	11.81
chr5	5348507	5348876	-74115	5422807	5490347	ENST00000296564	KIAA0947	369	226	12	31.5	4.99	9.49
chr3	5357841	5358186	127979	5230034	5252983	ENST00000445686	EDEM1	345	246	12	33.63	5.75	9.52
chr12	5361838	5362153	-179283	5541279	5604270	ENST00000423158	NTF3	315	115	11	32.4	4.99	9.21
chr12	5363681	5363989	-177444	5541279	5604270	ENST00000423158	NTF3	308	122	13	44.68	8.32	12.52
chr5	5363791	5364238	-58792	5422807	5490347	ENST00000296564	KIAA0947	447	250	16	43.19	8.32	11.95
chr2	5365581	5365831	-467093	5832799	5841516	ENST00000322002	SOX11	250	138	11	41.39	5.82	11.2
chr18	5369396	5369797	50203	5393179	5419800	ENST00000542146	EPB41L3	401	193	14	33.07	5.82	9.1
chr3	5369585	5369899	139708	5230034	5252983	ENST00000445686	EDEM1	314	222	11	32.52	5.82	9.2
chr12	5373170	5373422	-167983	5541279	5604270	ENST00000423158	NTF3	252	148	11	41.07	7.49	11.3
chr7	5378984	5379259	-6612	5363853	5372509	ENST00000455076	TNRC18	275	178	10	31.89	5.82	9.26
chr6	5391559	5391789	-13101	5404775	5432043	ENST00000445533	FARS2	230	133	9	30.45	4.73	9.38
chr20	5393918	5394468	-96815	5282317	5297378	ENST00000546004	PROKR2	550	352	22	62.78	5.82	49.02
chr1	5396444	5396795	625274	5948638	6021894	ENST00000378160	NPHP4	351	262	13	38.79	4.99	10.94
chr8	5400131	5400396	-547769	2795621	4852494	ENST00000520002	CSMD1	265	160	10	33.19	4.99	9.17
chr3	5403145	5403489	173283	5230034	5252983	ENST00000445686	EDEM1	344	90	12	32.12	4.73	9.24
chr2	5417956	5418326	-414658	5832799	5841516	ENST00000322002	SOX11	370	180	12	31.39	5.82	9.48
chr18	5429249	5429642	-9643	5393166	5419802	ENST00000427684	EPB41L3	393	204	14	32.87	5.8	9.23
chr11	5433351	5433590	9643	5423827	5424777	ENST00000332043	OR51J1	239	163	9	30.96	5.82	9.38
chr5	5433297	5433667	10675	5422807	5490347	ENST00000296564	KIAA0947	370	187	13	34.75	4.79	9.53
chr18	5444791	5445332	-25259	5393166	5419802	ENST00000427684	EPB41L3	541	416	20	40.53	5.43	10.92
chr16	5448933	5449178	-301246	5134305	5147809	ENST00000427587	FAM86A	245	74	11	42.2	4.99	11.37
chr2	5453674	5453988	-378968	5832799	5841516	ENST00000322002	SOX11	314	148	11	30.04	5.44	9.64
chr4	5457053	5457340	-69686	5526883	5529528	ENST00000195455	C4orf6	287	197	10	30.4	5.82	9.43
chr16	5457724	5457940	-310023	5134305	5147809	ENST00000427587	FAM86A	216	116	9	34.29	5.82	9.39
chr18	5463403	5463860	-43829	5393166	5419802	ENST00000427684	EPB41L3	457	176	17	31.02	4.26	9.35
chr18	5472925	5473629	-53475	5393166	5419802	ENST00000427684	EPB41L3	704	170	27	67.49	4.82	74.14
chr5	5479031	5479367	56392	5422807	5490347	ENST00000296564	KIAA0947	336	241	13	36.9	6.1	9.97
chr16	5494251	5494701	-346667	5134305	5147809	ENST00000427587	FAM86A	450	168	15	37.77	5.82	10.08
chr9	5499064	5499397	-11314	5510545	5571282	ENST00000397745	PDCD1LG2	333	189	12	35.59	4.99	9.9
chr7	5525897	5526268	-5909	5515429	5520173	ENST00000538679	AC092171.1	371	212	13	36.37	5.82	10.09
chr19	5531477	5531735	76180	5455426	5456867	ENST00000222033	ZNRF4	258	171	10	34.14	4.99	9.44
chr16	5533052	5533429	-385431	5134305	5147809	ENST00000427587	FAM86A	377	136	15	46.56	6.65	13.26
chr5	5540665	5541073	118062	5422807	5490347	ENST00000296564	KIAA0947	408	143	14	37.32	5.82	9.98
chr16	5545733	5546061	-398088	5134305	5147809	ENST00000427587	FAM86A	328	229	11	30.91	4.99	9.26
chr12	5546739	5547155	5668	5541279	5604270	ENST00000423158	NTF3	416	252	13	31.55	5.82	9.42
chr2	5550020	5550336	-282621	5832799	5841516	ENST00000322002	SOX11	316	98	11	32.29	6.65	9.19
chr5	5558972	5559392	136375	5422807	5490347	ENST00000296564	KIAA0947	420	224	14	35.77	4.96	9.86
chr16	5577061	5577372	-429407	5134305	5147809	ENST00000427587	FAM86A	311	93	12	38.41	4.99	10.45
chr8	5592038	5592321	-671933	6264113	6501144	ENST00000344683	MCPH1	283	104	13	30.94	4.46	9.31
chr17	5600077	5600349	-112381	5417439	5487832	ENST00000345221	NLRP1	272	137	10	32.27	4.99	9.23
chr1	5611687	5611930	410085	5948638	6021894	ENST00000378160	NPHP4	243	150	9	30.43	4.99	9.36
chr18	5614001	5614309	14835	5393102	5628990	ENST00000545076	EPB41L3	308	211	13	32.85	5.08	9.26
chr19	5616223	5616488	6425	5612333	5622781	ENST00000536849	SAFB2	265	95	11	38.26	5.71	10.32
chr7	5618194	5618440	-14122	5632439	5646279	ENST00000340250	FSCN1	246	181	9	30.03	4.99	9.59
chr5	5618856	5619153	196197	5422807	5490347	ENST00000296564	KIAA0947	297	94	11	34.62	5.82	9.46
chr5	5627256	5627529	204585	5422807	5490347	ENST00000296564	KIAA0947	273	114	10	32.14	5.82	9.23
chr4	5627579	5627869	82570	5564166	5710294	ENST00000344408	EVC2	290	93	10	30.05	5.82	9.58
chr6	5653972	5654211	249316	5404775	5432043	ENST00000445533	FARS2	239	92	9	30.96	5.82	9.38
chr5	5656948	5657389	234361	5422807	5490347	ENST00000296564	KIAA0947	441	210	16	34.84	4.87	9.56
chr2	5659803	5660077	-172859	5832799	5841516	ENST00000322002	SOX11	274	83	11	37.74	5.82	10.06
chr10	5670775	5671042	37632	5680831	5708541	ENST00000357700	ASB13	267	103	10	31.07	5.52	9.34
chr10	5676906	5677337	31419	5680831	5708541	ENST00000357700	ASB13	431	246	14	34.85	4.99	9.57
chr5	5690157	5690561	267552	5422807	5490347	ENST00000296564	KIAA0947	404	197	14	35.92	5.59	10.07
chr7	5692552	5692842	50194	5642503	5646285	ENST00000535097	FSCN1	290	149	12	41.36	6.65	11.25
chr17	5696196	5696516	-208524	5417439	5487832	ENST00000345221	NLRP1	320	96	11	31.82	6.65	9.22
chr4	5699914	5700315	10179	5564166	5710294	ENST00000344408	EVC2	401	218	13	33.07	7.49	9.1
chr6	5704262	5704599	299655	5404775	5432043	ENST00000445533	FARS2	337	99	12	33.37	5.58	9.22
chr6	5706850	5707079	300235	5998232	6007200	ENST00000244766	NRN1	229	94	9	32.36	6.65	9.21
chr11	5709667	5709942	-1114	5710919	5732093	ENST00000379965	TRIM22	275	200	10	30.94	4.86	9.39
chr4	5727767	5728079	14981	5712942	5760038	ENST00000509451	EVC	312	216	11	32.76	5.82	9.28
chr5	5728003	5728268	305328	5422807	5490347	ENST00000296564	KIAA0947	265	93	10	31.07	5.48	9.34
chr3	5728862	5729293	499043	5230034	5252983	ENST00000445686	EDEM1	431	213	15	31.45	6.26	9.47
chr1	5730057	5730540	291595	5948638	6021894	ENST00000378160	NPHP4	483	261	24	34.54	6.75	9.44
chr1	5732050	5733052	289343	5948638	6021894	ENST00000378160	NPHP4	1002	646	65	102.39	6.86	100
chr12	5743979	5744250	-70310	5671826	5673804	ENST00000543568	ANO2	271	118	10	30.52	4.73	9.36
chr6	5759792	5760067	247270	5998232	6007200	ENST00000244766	NRN1	275	96	10	31.89	5.82	9.26
chr12	5760018	5760431	-86420	5671826	5673804	ENST00000543568	ANO2	413	234	13	31.85	4.99	9.28
chr8	5763858	5764236	-500066	6264113	6501144	ENST00000344683	MCPH1	378	203	12	30.56	7.49	9.38
chr8	5764434	5764703	-499544	6264113	6501144	ENST00000344683	MCPH1	269	95	11	31.61	5.56	9.36
chr18	5766068	5766273	125932	5890184	5892103	ENST00000383490	TMEM200C	205	96	9	33.35	6.14	9.18
chr17	5767257	5767536	-206537	5973934	6027745	ENST00000317744	WSCD1	279	107	10	31.38	4.99	9.4
chr18	5775291	5775617	116649	5890184	5892103	ENST00000383490	TMEM200C	326	146	15	32.42	4.84	9.23
chr5	5776203	5776561	353575	5422807	5490347	ENST00000296564	KIAA0947	358	175	12	30.57	4.73	9.4
chr3	5780410	5780838	550590	5230034	5252983	ENST00000445686	EDEM1	428	266	16	40.2	5.82	10.85
chr18	5780716	5781011	111239	5890184	5892103	ENST00000383490	TMEM200C	295	77	12	32.1	4.73	9.23
chr16	5795850	5796165	-273087	6069095	7703848	ENST00000547605	RBFOX1	315	115	12	37.88	5.82	10.12
chr1	5798903	5799373	222756	5948638	6021894	ENST00000378160	NPHP4	470	268	14	31.06	7.49	9.32
chr5	5801088	5801472	378473	5422807	5490347	ENST00000296564	KIAA0947	384	197	13	34.9	7.49	9.55
chr3	5810009	5810355	580148	5230034	5252983	ENST00000445686	EDEM1	346	157	13	39.42	7.49	10.7
chr12	5826498	5826952	22409	5724350	5849134	ENST00000545860	ANO2	454	361	19	44.25	5.25	11.99
chr6	5830540	5830939	176460	5998232	6007200	ENST00000244766	NRN1	399	193	13	33.28	6.65	9.2
chr12	5842168	5842475	6812	5724350	5849134	ENST00000545860	ANO2	307	83	11	31.35	6.3	9.42
chr2	5849191	5849564	16578	5832799	5841516	ENST00000322002	SOX11	373	189	12	31.08	4.99	9.47
chr2	5870588	5870883	37936	5832799	5841516	ENST00000322002	SOX11	295	206	11	34.88	5.82	9.55
chr1	5872920	5873282	148793	5948638	6021894	ENST00000378160	NPHP4	362	97	12	32.25	6.65	9.25
chr20	5873114	5873325	-18856	5892076	5906007	ENST00000378961	CHGB	211	124	10	31.07	4.99	9.34
chr1	5885138	5885513	136568	5948638	6021894	ENST00000378160	NPHP4	375	96	13	30.94	7.39	9.31
chr8	5894881	5895231	-369057	6264113	6501144	ENST00000344683	MCPH1	350	149	12	33.58	5.82	9.47
chr4	5897548	5897836	-2907	5822491	5894785	ENST00000324989	CRMP1	288	205	10	30.29	4.99	9.51
chr5	5923967	5924372	454537	6371994	6378707	ENST00000255764	MED10	405	250	14	32.66	5.82	9.3
chr12	5930433	5930794	-81479	5724350	5849134	ENST00000545860	ANO2	361	127	12	30.25	6.3	9.52
chr6	5933081	5933495	73912	5998232	6007200	ENST00000244766	NRN1	414	207	14	31.75	5.82	9.23
chr3	5936779	5937254	706982	5230034	5252983	ENST00000445686	EDEM1	475	302	19	55.97	6.65	25.56
chr12	5954311	5954527	99980	5671820	6054399	ENST00000541277	ANO2	216	94	9	34.29	6.65	9.39
chr7	5970899	5971231	27649	5965181	5998714	ENST00000539903	RSPH10B	332	213	11	30.46	4.16	9.38
chr19	5974382	5974628	3646	5917329	5978151	ENST00000541471	RANBP3	246	85	9	30.03	5.82	9.59
chr12	5988833	5989204	65380	5671820	6054399	ENST00000541277	ANO2	371	235	12	31.28	5.82	9.41
chr16	5992511	5992779	-76450	6069095	7703848	ENST00000547605	RBFOX1	268	77	10	32.79	5.82	9.29
chr11	5992372	5992826	15616	6007122	6008215	ENST00000332249	OR52L1	454	200	16	42.39	5.82	11.28
chr1	5997248	5997495	24522	5948638	6021894	ENST00000378160	NPHP4	247	97	10	35.71	5.82	9.81
chr18	6011542	6011885	-119610	5890184	5892103	ENST00000383490	TMEM200C	343	166	13	33.1	7.12	9.1
chr5	6022230	6022501	356341	6371994	6378707	ENST00000255764	MED10	271	157	10	32.4	4.99	9.22
chr19	6039165	6039437	-60981	5916154	5978320	ENST00000034275	RANBP3	272	175	10	31.07	5.63	9.34
chr2	6043441	6044014	210928	5832799	5841516	ENST00000322002	SOX11	573	474	18	33.44	5.91	9.41
chr12	6046079	6046358	8180	5671820	6054399	ENST00000541277	ANO2	279	96	12	35.49	6.95	9.95
chr10	6054656	6054925	13173	6061416	6067964	ENST00000447847	IL2RA	269	172	10	31.07	5.56	9.34
chr7	6061130	6061544	4846	6062807	6066183	ENST00000422786	EIF2AK1	414	217	14	31.75	4.99	9.23
chr17	6074352	6074587	100041	5974428	6024620	ENST00000539421	WSCD1	235	141	9	31.51	5.82	9.46
chr12	6079506	6079819	-24264	5671820	6055398	ENST00000546188	ANO2	313	168	11	32.64	4.99	9.23
chr11	6087549	6087764	-38685	6047901	6048971	ENST00000316650	OR56A1	215	126	10	40.84	6.65	10.9
chr16	6096883	6097165	27320	6069704	7759783	ENST00000422070	RBFOX1	282	80	10	31.01	4.99	9.29
chr11	6102287	6102634	-26453	6128914	6130065	ENST00000316529	OR56B4	347	252	12	31.78	5.52	9.23
chr9	6106797	6107078	-91319	6011043	6015618	ENST00000259569	RANBP6	281	149	11	36.76	4.99	9.95
chr16	6107535	6107789	37958	6069704	7759783	ENST00000422070	RBFOX1	254	156	10	31.07	6	9.34
chr9	6110218	6110580	-94781	6011043	6015618	ENST00000259569	RANBP6	362	123	12	32.25	5.82	9.25
chr10	6111082	6111345	-6880	6052657	6104333	ENST00000397240	IL2RA	263	96	10	32.5	5.67	9.22
chr10	6114645	6114926	-10452	6052657	6104333	ENST00000397240	IL2RA	281	94	10	31.13	4.99	9.43
chr5	6114740	6115071	263801	6371994	6378707	ENST00000255764	MED10	331	135	11	30.57	4.99	9.41
chr9	6117007	6117281	-98661	6215805	6256617	ENST00000417746	IL33	274	112	11	37.74	5.82	10.06
chr20	6131760	6132069	-27723	6057085	6104191	ENST00000339538	FERMT1	309	178	11	33.12	4.99	9.11
chr11	6132762	6133057	3995	6128914	6130065	ENST00000316529	OR56B4	295	80	11	34.38	4.92	9.41
chr5	6133864	6134187	244681	6371994	6378707	ENST00000255764	MED10	323	188	11	31.47	6.65	9.48
chr18	6136967	6137311	104259	5954713	6241398	ENST00000535782	L3MBTL4	344	146	13	31.51	5.5	9.47
chr5	6145409	6145688	233158	6371994	6378707	ENST00000255764	MED10	279	158	10	31.38	4.99	9.4
chr20	6145896	6146226	-41870	6057085	6104191	ENST00000339538	FERMT1	330	100	12	35.96	4.99	10.09
chr10	6168409	6168632	-18360	6186881	6277494	ENST00000536985	PFKFB3	223	112	10	39.47	6.65	10.73
chr16	6176440	6176680	106856	6069704	7759783	ENST00000422070	RBFOX1	240	142	9	30.83	5.82	9.32
chr2	6179838	6180041	347140	5832799	5841516	ENST00000322002	SOX11	203	94	9	35.06	6.4	9.64
chr6	6193141	6193567	31687	6206644	6225041	ENST00000445223	F13A1	426	203	13	30.58	5.82	9.41
chr2	6200982	6201323	368353	5832799	5841516	ENST00000322002	SOX11	341	94	12	30.69	4.52	9.3
chr5	6204385	6204672	174178	6371994	6378707	ENST00000255764	MED10	287	173	10	30.4	4.99	9.43
chr18	6205724	6205969	35551	5954713	6241398	ENST00000535782	L3MBTL4	245	145	10	33.82	5.48	9.45
chr5	6214240	6214570	164302	6371994	6378707	ENST00000255764	MED10	330	148	11	30.68	5.82	9.3
chr16	6229581	6229887	160030	6069704	7759783	ENST00000422070	RBFOX1	306	208	11	33.49	4.99	9.45
chr2	6232024	6232314	399370	5832799	5841516	ENST00000322002	SOX11	290	134	11	31.07	5.91	9.32
chr11	6250288	6250621	5391	6232565	6255846	ENST00000449352	FAM160A2	333	189	11	30.35	4.99	9.51
chr6	6253475	6253691	-28542	6206644	6225041	ENST00000445223	F13A1	216	88	9	31.01	5.27	9.35
chr19	6254534	6254901	25241	6210393	6279959	ENST00000252674	MLLT1	367	232	13	36.84	4.99	9.99
chr8	6260219	6260485	-3761	6264113	6501144	ENST00000344683	MCPH1	266	164	10	33.06	5.82	9.14
chr3	6276068	6276407	-535518	6811756	7348296	ENST00000448328	GRM7	339	84	12	30.18	5.17	9.59
chr11	6277835	6278094	-3001	6280966	6293357	ENST00000334619	CCKBR	259	160	10	32.09	6.3	9.23
chr2	6284160	6284443	451502	5832799	5841516	ENST00000322002	SOX11	283	142	10	30.89	5.82	9.18
chr17	6284720	6285046	53555	6328711	6338438	ENST00000444243	AIPL1	326	126	11	31.13	4.99	9.48
chr17	6289481	6289781	48807	6328711	6338438	ENST00000444243	AIPL1	300	201	12	39.92	7.49	10.74
chr6	6294380	6294655	26357	6305346	6320875	ENST00000451619	F13A1	275	178	10	31.89	6.65	9.26
chr16	6303915	6304252	-229096	6533180	7759778	ENST00000535565	RBFOX1	337	159	12	33.37	7.17	9.22
chr17	6304648	6304979	33624	6328711	6338438	ENST00000444243	AIPL1	331	232	12	35.84	5.82	9.98
chr11	6304904	6305234	23913	6281156	6291047	ENST00000531712	CCKBR	330	246	13	35.96	6.65	10.09
chr17	6318817	6319145	19457	6328711	6338438	ENST00000444243	AIPL1	328	235	11	30.91	4.16	9.26
chr11	6327811	6328438	13637	6340374	6341762	ENST00000530979	PRKCDBP	627	413	20	43.82	6.65	11.67
chr9	6329418	6329810	1210	6328404	6331900	ENST00000314556	TPD52L3	392	248	14	31.16	6.26	9.46
chr10	6337773	6338091	18282	6319650	6377938	ENST00000399868	AL137145.2	318	186	14	43.22	7.49	11.9
chr2	6343562	6343857	510910	5832799	5841516	ENST00000322002	SOX11	295	195	11	34.88	5.82	9.55
chr6	6346859	6347235	-25801	6266946	6321246	ENST00000414279	F13A1	376	224	13	35.8	5.82	9.93
chr16	6349910	6350223	-183113	6533180	7759778	ENST00000535565	RBFOX1	313	112	11	32.64	5.82	9.23
chr16	6354886	6355338	-178068	6533180	7759778	ENST00000535565	RBFOX1	452	228	15	37.56	5.82	10.06
chr4	6376079	6376320	7397	6322305	6383597	ENST00000335585	PPP2R2C	241	150	9	30.69	4.99	9.29
chr10	6384057	6384379	-8060	6392278	6394723	ENST00000391437	AL137145.1	322	180	11	31.59	5.82	9.32
chr12	6386353	6386580	-33135	6419602	6437671	ENST00000011684	PLEKHG6	227	88	9	32.64	5.82	9.27
chr7	6390319	6390618	-1862	6370459	6388606	ENST00000530143	C7orf70	299	163	11	34.37	4.99	9.38
chr10	6405390	6405738	13286	6392278	6394723	ENST00000391437	AL137145.1	348	179	13	34.04	5.17	9.38
chr6	6407451	6407753	-86356	6266946	6321246	ENST00000414279	F13A1	302	213	11	33.99	6.65	9.37
chr4	6412940	6413228	9761	6324773	6422845	ENST00000515571	PPP2R2C	288	206	10	30.29	4.99	9.51
chr17	6415910	6416181	43831	6354584	6459877	ENST00000421306	PITPNM3	271	92	10	30.52	5.52	9.36
chr16	6422895	6423383	-110041	6533180	7759778	ENST00000535565	RBFOX1	488	302	21	30.72	4.33	9.31
chr8	6426790	6427181	-6055	6357172	6420930	ENST00000325203	ANGPT2	391	177	13	31.87	5.52	9.27
chr5	6434049	6434267	-14578	6448736	6495022	ENST00000399816	UBE2QL1	218	95	9	32.2	6.3	9.23
chr2	6441720	6442057	563938	6988447	7005827	ENST00000256722	CMPK2	337	229	13	38.2	5.52	10.18
chr6	6443645	6443906	-122529	6266946	6321246	ENST00000414279	F13A1	261	95	10	33.73	4.99	9.48
chr3	6455818	6456090	-355802	6811756	7348296	ENST00000448328	GRM7	272	98	10	30.39	6.3	9.41
chr11	6464276	6464703	-2195	6452279	6462294	ENST00000265983	HPX	427	241	16	43.82	7.24	11.66
chr17	6468648	6468970	-8932	6354584	6459877	ENST00000421306	PITPNM3	322	135	11	31.59	6.65	9.32
chr17	6472430	6472668	-12672	6354584	6459877	ENST00000421306	PITPNM3	238	122	10	37.06	6.65	9.99
chr18	6476115	6476650	-61472	6029386	6414910	ENST00000400104	L3MBTL4	535	189	18	32.08	3.36	9.22
chr10	6496257	6496524	35075	6469600	6531466	ENST00000397178	PRKCQ	267	137	10	32.21	4.89	9.23
chr11	6496375	6496693	-845	6469844	6495689	ENST00000525074	TRIM3	318	170	11	30.06	6.3	9.63
chr20	6497294	6497685	-250821	6748311	6760910	ENST00000378827	BMP2	391	153	14	36.8	5.52	9.95
chr12	6500368	6500680	6239	6494285	6500277	ENST00000541102	LTBR	312	222	12	38.27	5.82	10.32
chr18	6502959	6503347	-88243	6029386	6414910	ENST00000400104	L3MBTL4	388	217	16	44.4	6.65	12.25
chr18	6506115	6506439	-91367	6029386	6414910	ENST00000400104	L3MBTL4	324	90	13	42.37	7.49	11.21
chr1	6510470	6510735	-1115	6511718	6521430	ENST00000434576	ESPN	265	82	10	33.19	4.99	9.17
chr4	6517236	6517498	40038	6324888	6557405	ENST00000507294	PPP2R2C	262	167	10	31.07	4.64	9.34
chr12	6525534	6525801	-28365	6554033	6560884	ENST00000266557	CD27	267	104	10	32.92	4.16	9.28
chr2	6532990	6533293	472685	6988447	7005827	ENST00000256722	CMPK2	303	204	11	32.59	5.63	9.23
chr10	6549771	6550026	-18432	6469600	6531466	ENST00000397178	PRKCQ	255	90	10	34.56	6.65	9.45
chr9	6552186	6552494	-81965	6467618	6470375	ENST00000355513	C9orf38	308	219	12	38.81	5.82	10.88
chr18	6554817	6555188	-140092	6029386	6414910	ENST00000400104	L3MBTL4	371	273	14	30.6	4.55	9.36
chr20	6560131	6560471	-188010	6748311	6760910	ENST00000378827	BMP2	340	121	12	32.32	5.48	9.23
chr3	6568752	6569019	-242870	6811756	7348296	ENST00000448328	GRM7	267	90	10	32.92	5.82	9.28
chr10	6569202	6569521	-37895	6469600	6531466	ENST00000397178	PRKCQ	319	226	11	31.93	5.82	9.2
chr19	6585607	6585822	5410	6583135	6591125	ENST00000423145	CD70	215	98	9	34.45	5.82	9.38
chr17	6586089	6586375	30453	6589399	6616685	ENST00000381074	SLC13A5	286	95	10	30.53	5.82	9.32
chr6	6599478	6599840	10731	6588928	6655214	ENST00000230568	LY86	362	148	13	37.44	4.99	10.02
chr12	6606490	6606769	3361	6603268	6641120	ENST00000535602	NCAPD2	279	186	10	31.38	6.65	9.4
chr18	6624170	6624548	-105462	6729821	6898718	ENST00000400091	ARHGAP28	378	288	14	31.47	4.05	9.48
chr17	6627743	6628022	-11142	6588038	6616740	ENST00000433363	SLC13A5	279	162	10	31.38	5.82	9.4
chr16	6643573	6643885	109935	6533794	7703848	ENST00000551752	RBFOX1	312	97	11	32.76	4.99	9.28
chr3	6649919	6650355	-161619	6811756	7348296	ENST00000448328	GRM7	436	189	15	38.32	6.52	10.41
chr18	6662970	6663538	-66567	6729821	6898718	ENST00000400091	ARHGAP28	568	345	22	37.67	5.91	10.03
chr3	6669594	6669873	-142022	6811756	7348296	ENST00000448328	GRM7	279	121	10	31.38	5.82	9.4
chr7	6678496	6678760	-34748	6713376	6715991	ENST00000399484	AC073343.1	264	164	10	33.32	4.99	9.18
chrX	6682473	6682754	-229454	6451786	6453159	ENST00000398729	VCX3A	281	185	10	31.13	6.65	9.43
chr6	6689171	6689484	100399	6588928	6655214	ENST00000230568	LY86	313	215	11	32.41	5.79	9.23
chr18	6700831	6701270	-28770	6729821	6898718	ENST00000400091	ARHGAP28	439	222	15	31.7	6.41	9.3
chr17	6701090	6701362	21675	6679551	6690965	ENST00000321535	FBXO39	272	94	10	32.27	5.82	9.23
chr9	6704825	6705013	-15944	6720863	7077262	ENST00000535193	KDM4C	188	94	9	36.89	7.49	9.95
chr17	6711167	6711486	23698	6702980	6735025	ENST00000535086	TEKT1	319	117	13	37.78	4.43	10.1
chr16	6717465	6717688	-106233	6823810	7760846	ENST00000547338	RBFOX1	223	87	9	33.23	5.82	9.16
chr4	6722619	6722902	4918	6717842	6719387	ENST00000320776	CNO	283	96	10	30.89	5.82	9.18
chr18	6726994	6727464	-2592	6729821	6898718	ENST00000400091	ARHGAP28	470	228	17	39.32	5.17	10.79
chr16	6740898	6741197	-82762	6823810	7760846	ENST00000547338	RBFOX1	299	141	11	34.37	6.65	9.38
chr20	6744405	6744698	-3759	6748311	6760910	ENST00000378827	BMP2	293	136	13	44.8	5.55	12.42
chr5	6751013	6751315	36419	6714745	6737737	ENST00000515721	PAPD7	302	202	11	33.99	6.65	9.37
chr7	6751957	6752268	-5492	6730367	6746620	ENST00000399476	ZNF12	311	96	11	32.88	4.99	9.23
chr10	6753230	6753543	-131123	6469105	6622263	ENST00000263125	PRKCQ	313	218	12	38.14	4.99	10.12
chr10	6759920	6760267	-137830	6469105	6622263	ENST00000263125	PRKCQ	347	209	12	33.93	5.82	9.43
chr3	6764846	6765174	-46746	6811756	7348296	ENST00000448328	GRM7	328	128	11	30.91	4.99	9.26
chr17	6775460	6775785	-40542	6701312	6735080	ENST00000338694	TEKT1	325	177	12	34.38	5.52	9.42
chr2	6777598	6777822	228117	6988447	7005827	ENST00000256722	CMPK2	224	130	9	30.67	5.41	9.3
chr7	6783278	6783557	-10322	6793740	6838394	ENST00000403107	RSPH10B2	279	92	11	37.04	5.82	9.96
chr18	6787929	6788212	-422	6788493	6898718	ENST00000262227	ARHGAP28	283	189	13	40.39	4.87	10.93
chr4	6789113	6789447	4813	6784467	6885891	ENST00000307659	KIAA0232	334	98	12	35.47	5.82	9.92
chr20	6797176	6797489	49021	6748311	6760910	ENST00000378827	BMP2	313	225	13	30.94	4.32	9.31
chr4	6799811	6800152	15514	6784467	6885891	ENST00000307659	KIAA0232	341	149	12	34.63	4.99	9.49
chr2	6815329	6815590	190367	6988447	7005827	ENST00000256722	CMPK2	261	108	10	31.07	5.4	9.34
chr3	6821631	6821934	10026	6811756	7348296	ENST00000448328	GRM7	303	207	13	32.64	4.98	9.28
chr2	6823535	6823960	182079	6988447	7005827	ENST00000256722	CMPK2	425	174	15	34.87	5.91	9.54
chr3	6837420	6837691	25799	6811756	7348296	ENST00000448328	GRM7	271	202	10	32.4	4.99	9.22
chr17	6842038	6842438	-57146	6899384	6914055	ENST00000251535	ALOX12	400	181	14	34.88	5.41	9.54
chr7	6850503	6850905	15122	6838572	6865826	ENST00000538180	C7orf28B	402	193	14	35.84	7.93	10.05
chr19	6860125	6860440	-27299	6887582	6952102	ENST00000543519	EMR1	315	133	11	32.4	5.82	9.21
chr3	6867254	6867634	-35358	6902802	7783198	ENST00000357716	GRM7	380	122	13	35.34	4.99	9.79
chr20	6869883	6870213	121737	6748311	6760910	ENST00000378827	BMP2	330	231	11	30.68	5.82	9.3
chr9	6872140	6872398	-53232	6925501	7175347	ENST00000428870	KDM4C	258	122	10	34.14	6.65	9.44
chr16	6872156	6872533	48534	6823810	7760846	ENST00000547338	RBFOX1	377	199	13	35.68	5.82	9.83
chr7	6875264	6875553	-9007	6837992	6866401	ENST00000316731	C7orf28B	289	191	10	30.17	4.99	9.62
chr7	6887849	6888110	-21578	6837992	6866401	ENST00000316731	C7orf28B	261	161	10	33.73	5.82	9.48
chr9	6895401	6895659	-29971	6925501	7175347	ENST00000428870	KDM4C	258	161	11	35.47	5.91	9.94
chr3	6898420	6898721	-4231	6902802	7783198	ENST00000357716	GRM7	301	208	11	34.12	5.82	9.38
chr10	6903690	6903996	-281580	6469105	6622263	ENST00000263125	PRKCQ	306	187	12	39.08	6.65	10.85
chr19	6956425	6956797	-54903	7011514	7013338	ENST00000377296	AC025278.1	372	168	12	31.18	6.65	9.47
chr9	6959003	6959505	33753	6925501	7175347	ENST00000428870	KDM4C	502	197	19	52.49	6.65	19.56
chr6	6960971	6961340	-146674	7107830	7249507	ENST00000379933	RREB1	369	185	14	42	5.82	11.42
chr20	6970887	6971260	222762	6748311	6760910	ENST00000378827	BMP2	373	207	12	31.08	5.82	9.47
chr5	6972208	6972489	257603	6714745	6737737	ENST00000515721	PAPD7	281	196	10	30.67	4.92	9.29
chr18	6980382	6980882	-14419	6956431	6966213	ENST00000344342	LAMA1	500	224	20	48.56	5.73	14.29
chr5	6989936	6990176	275311	6714745	6737737	ENST00000515721	PAPD7	240	142	10	36.02	5.71	10
chr3	6998237	6998481	95283	6903076	7633166	ENST00000413492	GRM7	244	148	9	30.29	6.65	9.45
chr17	7000083	7000409	-16646	6977857	6983600	ENST00000416562	CLEC10A	326	153	11	31.13	5.82	9.48
chr19	7000704	7000999	-10662	7011514	7013338	ENST00000377296	AC025278.1	295	215	11	32.83	5.52	9.26
chrY	7007388	7007695	228803	6778738	6959977	ENST00000540077	TBL1Y	307	173	11	33.37	6.65	9.18
chr5	7019165	7019401	304538	6714745	6737737	ENST00000515721	PAPD7	236	97	9	31.37	4.99	9.46
chr16	7027443	7027753	203788	6823810	7760846	ENST00000547338	RBFOX1	310	219	11	33	4.99	9.14
chr11	7034359	7034628	6972	7020594	7041466	ENST00000536068	ZNF214	269	174	10	32.66	4.99	9.3
chr20	7035654	7035861	287446	6748311	6760910	ENST00000378827	BMP2	207	99	9	31.78	5.91	9.23
chr7	7041972	7042562	-154298	7196565	7278059	ENST00000429911	C1GALT1	590	155	25	46.44	4.65	13.3
chr2	7046870	7047102	-10537	7057523	7184313	ENST00000320892	RNF144A	232	140	9	31.93	6.65	9.2
chr12	7049574	7049811	-2972	7052665	7055084	ENST00000545581	C12orf57	237	97	9	31.23	6.65	9.47
chr8	7070978	7071258	149372	7215498	7220490	ENST00000400078	ZNF705G	280	87	11	32.37	4.43	9.23
chr19	7080622	7080932	11306	7069471	7087979	ENST00000439035	ZNF557	310	163	11	30.99	4.73	9.35
chr10	7092228	7092536	358325	7390103	7450707	ENST00000379711	SFMBT2	308	99	12	38.81	6.65	10.88
chr11	7094785	7095059	-15243	7110165	7112379	ENST00000306904	RBMXL2	274	98	10	32.01	6.65	9.21
chr8	7100629	7101005	119673	7215498	7220490	ENST00000400078	ZNF705G	376	146	13	35.8	7.49	9.93
chr3	7101383	7101643	198437	6903076	7633166	ENST00000413492	GRM7	260	162	10	33.87	6.65	9.43
chr3	7103497	7103774	200559	6903076	7633166	ENST00000413492	GRM7	277	170	13	44.11	7.39	12
chr8	7104669	7104935	115688	7215498	7220490	ENST00000400078	ZNF705G	266	99	11	32.02	4.87	9.19
chr19	7119178	7119547	47052	7159439	7166415	ENST00000538006	INSR	369	178	12	31.5	6.65	9.49
chr3	7125380	7125693	222460	6903076	7633166	ENST00000413492	GRM7	313	185	11	32.64	5.82	9.23
chr5	7133167	7133469	-263003	7396321	7830194	ENST00000338316	ADCY2	302	205	12	33.37	4.28	9.22
chr17	7145341	7145631	286	7143333	7145772	ENST00000302386	GABARAP	290	201	10	30.05	4.99	9.58
chr8	7146314	7147015	73825	7215498	7220490	ENST00000400078	ZNF705G	701	175	29	40.58	4.11	10.85
chr9	7152572	7152847	138921	7013788	7169829	ENST00000420847	KDM4C	275	117	10	31.89	4.99	9.26
chr18	7155056	7155345	-37387	6941743	7117813	ENST00000389658	LAMA1	289	124	12	41.51	4.99	11.29
chr10	7160212	7160538	290332	7390103	7450707	ENST00000379711	SFMBT2	326	171	11	31.13	6.65	9.48
chr19	7172501	7172883	-6277	7159439	7166415	ENST00000538006	INSR	382	173	12	30.15	4.99	9.63
chr7	7174784	7175054	-21646	7196565	7278059	ENST00000429911	C1GALT1	270	97	10	32.53	5.82	9.24
chr6	7181251	7181575	41935	7139478	7230666	ENST00000483150	RREB1	324	224	11	31.36	7.49	9.42
chr10	7183003	7183247	267582	7390103	7450707	ENST00000379711	SFMBT2	244	164	10	31.07	4.33	9.32
chr10	7190147	7190483	260392	7390103	7450707	ENST00000379711	SFMBT2	336	123	13	40.73	6.65	10.98
chr5	7235153	7235418	-161035	7396321	7830194	ENST00000338316	ADCY2	265	172	10	31.07	4.7	9.34
chr2	7245316	7245630	108402	7137071	7208417	ENST00000432850	RNF144A	314	148	11	32.52	4.99	9.2
chr18	7249307	7249725	18379	7231137	7232042	ENST00000383467	LRRC30	418	169	17	42.34	5.56	11.24
chr18	7252340	7252679	21372	7231137	7232042	ENST00000383467	LRRC30	339	187	13	38.83	5.63	10.91
chr11	7263341	7263619	3381	7260099	7335427	ENST00000396716	SYT9	278	82	11	36.69	5.75	9.92
chr9	7267289	7267565	253639	7013788	7169829	ENST00000420847	KDM4C	276	107	11	31.76	6.65	9.24
chr6	7281956	7282419	19408	7295289	7301596	ENST00000479485	SSR1	463	243	16	41.37	8.32	11.18
chr17	7283480	7283793	-728	7284365	7293092	ENST00000311668	TNK1	313	216	11	32.64	4.99	9.23
chr18	7284868	7285113	53853	7231137	7232042	ENST00000383467	LRRC30	245	159	10	33.58	5.44	9.49
chr18	7286675	7286937	55669	7231137	7232042	ENST00000383467	LRRC30	262	166	11	36.61	6.18	9.91
chr18	7286963	7287253	55971	7231137	7232042	ENST00000383467	LRRC30	290	197	13	42.02	6.65	11.48
chr12	7288541	7288870	3723	7284982	7311528	ENST00000537408	CLSTN3	329	90	13	41.68	5.82	11.19
chr11	7290673	7290981	17646	7273181	7490273	ENST00000318881	SYT9	308	94	12	38.81	5.82	10.88
chr19	7301611	7301937	-7763	7112266	7294011	ENST00000341500	INSR	326	220	12	36.46	4.99	9.84
chr8	7317268	7317663	3508	7300206	7320974	ENST00000528943	SPAG11B	395	188	17	34.28	3.94	9.39
chr9	7321034	7321449	307453	7013788	7169829	ENST00000420847	KDM4C	415	240	15	35.98	5.91	10.06
chr11	7328845	7329170	55826	7273181	7490273	ENST00000318881	SYT9	325	156	12	36.58	4.99	9.9
chr10	7335875	7336106	114716	7390103	7450707	ENST00000379711	SFMBT2	231	133	9	32.07	5.82	9.21
chr8	7340347	7340804	3346	7340026	7343922	ENST00000335479	DEFB106B	457	292	20	40.81	5.77	10.94
chr16	7342814	7343259	-39714	7382751	7760846	ENST00000436368	RBFOX1	445	249	15	38.31	6.65	10.42
chr17	7346836	7347159	-1382	7348380	7361026	ENST00000306071	CHRNB1	323	156	13	42.51	4.99	11.28
chr7	7350602	7351017	49280	7396199	7400090	ENST00000453441	COL28A1	415	210	14	34.13	7.09	9.42
chr12	7354930	7355208	11661	7343408	7354428	ENST00000545845	PEX5	278	159	11	37.18	5.82	9.96
chr10	7359887	7360207	90660	7390103	7450707	ENST00000379711	SFMBT2	320	204	11	31.07	4.89	9.32
chr7	7361010	7361392	38889	7396199	7400090	ENST00000453441	COL28A1	382	138	13	30.19	5.17	9.52
chr6	7363692	7364020	25779	7373414	7389635	ENST00000512691	CAGE1	328	148	11	30.91	6.65	9.26
chr8	7365178	7365607	12024	7353368	7366833	ENST00000355602	DEFB107B	429	223	15	31.66	4.87	9.3
chrX	7370942	7371231	233589	7137497	7272851	ENST00000217961	STS	289	92	10	30.17	5.82	9.62
chr9	7372969	7373263	359328	7013788	7169829	ENST00000420847	KDM4C	294	197	11	35.01	4.99	9.63
chr3	7374127	7374525	-70411	7444737	7620177	ENST00000445087	GRM7	398	257	13	30.6	4.67	9.36
chr11	7375713	7376047	102699	7273181	7490273	ENST00000318881	SYT9	334	158	13	30.94	5.26	9.31
chr2	7387683	7388066	250803	7137071	7208417	ENST00000432850	RNF144A	383	155	13	35.01	5.82	9.6
chr7	7388911	7389156	11056	7396199	7400090	ENST00000453441	COL28A1	245	160	9	30.16	5.82	9.58
chr4	7389173	7389536	5729	7383625	7742393	ENST00000329016	SORCS2	363	168	12	30.03	6.3	9.63
chr18	7391033	7391280	160019	7231137	7232042	ENST00000383467	LRRC30	247	149	10	31.93	5.24	9.19
chr11	7396750	7397034	-109727	7506619	7531580	ENST00000530135	OLFML1	284	201	13	42.96	5.17	11.6
chr17	7411251	7411580	23549	7387866	7417933	ENST00000322644	SLC35G6	329	145	11	30.79	4.99	9.29
chr2	7415956	7416397	279105	7137071	7208417	ENST00000432850	RNF144A	441	256	16	37.82	5.91	10.13
chr18	7420332	7420596	-147353	7567817	8406859	ENST00000332175	PTPRM	264	165	11	32.3	5.56	9.23
chr5	7425065	7425341	28798	7396405	7828878	ENST00000382532	ADCY2	276	185	10	31.76	5.82	9.24
chr8	7428204	7428742	31323	7397150	7399972	ENST00000533250	RP11-1118M6.1	538	317	26	34.73	5.49	9.53
chr8	7434695	7435321	37858	7397150	7399972	ENST00000533250	RP11-1118M6.1	626	97	30	37.62	4.21	10.05
chr8	7439253	7439856	42404	7397150	7399972	ENST00000533250	RP11-1118M6.1	603	472	31	48.77	4.46	14.34
chr2	7445473	7445899	308615	7137071	7208417	ENST00000432850	RNF144A	426	197	13	30.58	6.65	9.41
chr12	7447288	7447616	-9428	7456880	7481320	ENST00000399422	ACSM4	328	121	14	45.06	6.3	12.77
chr3	7451575	7451933	7017	7444737	7620177	ENST00000445087	GRM7	358	158	12	32.68	4.99	9.24
chr12	7456769	7457009	9	7456880	7481320	ENST00000399422	ACSM4	240	94	10	36.75	5.82	9.96
chr12	7469661	7469926	-828	7470622	7475903	ENST00000524777	ACSM4	265	177	10	33.19	5.82	9.17
chr8	7473235	7473585	76260	7397150	7399972	ENST00000533250	RP11-1118M6.1	350	154	12	31.45	4.73	9.47
chr6	7491171	7491489	-50478	7541808	7586950	ENST00000379802	DSP	318	137	11	32.05	5.82	9.16
chr12	7520375	7520605	1076	7499281	7521566	ENST00000539726	CD163L1	230	101	9	30.89	5.59	9.28
chr18	7523755	7524224	-43827	7567817	8406859	ENST00000332175	PTPRM	469	133	19	40.77	5.11	11.09
chr18	7526325	7526592	-41358	7567817	8406859	ENST00000332175	PTPRM	267	91	10	30.12	4.6	9.64
chr5	7533866	7534162	13221	7520793	7827644	ENST00000541993	ADCY2	296	140	11	34.75	5.82	9.55
chr18	7545293	7545699	-22321	7567817	8406859	ENST00000332175	PTPRM	406	307	16	39.23	4.9	10.96
chr10	7548246	7548505	-94925	7390249	7453450	ENST00000397160	SFMBT2	259	98	10	34	5.82	9.42
chr9	7550686	7551060	249194	7796490	7800067	ENST00000358227	C9orf123	374	98	15	32.84	5.6	9.27
chr5	7560179	7560493	39543	7520793	7827644	ENST00000541993	ADCY2	314	214	11	32.52	5.82	9.2
chr5	7574276	7574506	-36831	7611222	7695929	ENST00000515681	ADCY2	230	93	9	32.21	4.99	9.21
chr20	7578691	7579000	342275	7863628	7921121	ENST00000378789	HAO1	309	222	13	38.68	8.03	10.78
chr4	7585096	7585428	-148562	7432022	7436700	ENST00000319098	PSAPL1	332	183	12	34.07	7.19	9.36
chr6	7589995	7590351	-259	7590432	7612091	ENST00000342415	SNRNP48	356	146	13	30.59	4.87	9.41
chr8	7594100	7594408	44681	7636113	7638935	ENST00000528972	AC084121.16	308	186	11	33.25	6.65	9.18
chr1	7600675	7600882	-131275	7732054	7826680	ENST00000414738	CAMTA1	207	90	9	35.72	6.65	9.81
chr3	7620839	7621096	176230	7444737	7620177	ENST00000445087	GRM7	257	127	10	34.28	5.82	9.37
chr5	7624458	7624694	13354	7611222	7695929	ENST00000515681	ADCY2	236	91	9	31.37	4.99	9.46
chr1	7631244	7631473	-100695	7732054	7826680	ENST00000414738	CAMTA1	229	97	9	32.36	5.82	9.21
chr4	7637336	7637576	-98551	7736007	7742447	ENST00000505529	SORCS2	240	165	9	30.83	5.82	9.32
chr9	7649231	7649521	150691	7796490	7800067	ENST00000358227	C9orf123	290	116	12	41.36	6.65	11.25
chr8	7650766	7651115	-12005	7636113	7638935	ENST00000528972	AC084121.16	349	93	14	31.37	4.35	9.46
chr8	7651167	7651547	-12422	7636113	7638935	ENST00000528972	AC084121.16	380	284	15	32.35	4.38	9.23
chr8	7660710	7661518	12124	7669242	7673238	ENST00000335021	DEFB107A	808	123	27	36.89	3.55	9.95
chr8	7663626	7664016	9417	7669242	7673238	ENST00000335021	DEFB107A	390	158	19	36.52	5.42	9.9
chr1	7665135	7665365	-66804	7732054	7826680	ENST00000414738	CAMTA1	230	154	10	38.32	5.82	10.41
chr10	7666145	7666473	-4686	7604386	7661623	ENST00000298441	ITIH5	328	237	13	36.84	5.95	9.98
chr20	7683279	7683720	237621	7863628	7921121	ENST00000378789	HAO1	441	281	15	38.74	4.99	10.97
chr8	7685585	7685935	3066	7682694	7686575	ENST00000335186	DEFB106A	350	153	15	39.03	7.97	10.85
chr2	7686976	7687339	550086	7137071	7208417	ENST00000432850	RNF144A	363	156	12	30.29	6.35	9.48
chr1	7687627	7687898	-44291	7732054	7826680	ENST00000414738	CAMTA1	271	178	10	32.4	6.65	9.22
chr16	7689701	7689958	307078	7382751	7763340	ENST00000340209	RBFOX1	257	157	10	32.36	7.09	9.23
chr16	7700165	7700446	317554	7382751	7763340	ENST00000340209	RBFOX1	281	184	10	31.13	4.99	9.43
chr11	7702066	7702351	-3755	7690436	7698453	ENST00000524608	CYB5R2	285	188	10	30.65	7.49	9.26
chr11	7726499	7726787	1298	7712444	7727941	ENST00000454689	OVCH2	288	157	10	30.29	4.99	9.51
chr11	7731292	7731502	-3456	7712444	7727941	ENST00000454689	OVCH2	210	91	9	35.24	6.65	9.75
chr8	7731183	7731766	-7251	7738726	7740186	ENST00000314357	DEFB103A	583	90	21	31.48	4.08	9.48
chr12	7732721	7733104	-76423	7623409	7656489	ENST00000359156	CD163	383	96	14	40.25	4.99	10.86
chr6	7733845	7734072	6866	7727092	7880667	ENST00000540959	BMP6	227	131	9	32.64	5.82	9.27
chr18	7738817	7739104	-16010	7754971	8406854	ENST00000400053	PTPRM	287	188	12	32.74	6.01	9.29
chr16	7744168	7744587	361626	7382751	7763340	ENST00000340209	RBFOX1	419	247	16	46.62	5.82	13.17
chr12	7744491	7744810	73838	7801996	7818489	ENST00000229304	APOBEC1	319	222	13	43.08	5.82	11.69
chr19	7757253	7757556	6876	7753644	7764281	ENST00000360067	FCER2	303	165	12	39.5	7.49	10.69
chr3	7757684	7757996	313103	7444737	7620177	ENST00000445087	GRM7	312	147	12	33.43	5.17	9.4
chr8	7758186	7758661	6272	7752151	7754233	ENST00000302247	DEFB4A	475	181	19	32.96	4.49	9.14
chr10	7764731	7765181	19598	7745358	7791302	ENST00000379587	ITIH2	450	213	16	31.74	7.31	9.22
chr12	7769096	7769385	49248	7801996	7818489	ENST00000229304	APOBEC1	289	195	10	30.17	4.99	9.62
chr8	7771158	7771736	-12412	7783859	7809935	ENST00000400120	ZNF705B	578	481	26	37.49	4.73	10.07
chr3	7779918	7780154	335299	7444737	7620177	ENST00000445087	GRM7	236	149	10	35.4	5.52	9.85
chr8	7782410	7782698	-1305	7783859	7809935	ENST00000400120	ZNF705B	288	205	11	30.2	4.3	9.53
chr5	7786954	7787382	64096	7831511	7851264	ENST00000509627	C5orf49	428	198	17	41.07	6.26	11.31
chr1	7789350	7789669	-6958	7796468	7827916	ENST00000495233	CAMTA1	319	234	11	30.43	4.79	9.4
chr11	7793560	7793837	24821	7817452	7818520	ENST00000329434	OR5P2	277	193	11	37.32	4.99	9.93
chr6	7795959	7796189	68982	7727092	7880667	ENST00000540959	BMP6	230	89	9	32.21	5.82	9.21
chr17	7798049	7798306	4124	7794053	7801331	ENST00000452447	CHD3	257	147	10	34.28	5.82	9.37
chr2	7803506	7803860	666612	7137071	7208417	ENST00000432850	RNF144A	354	126	14	33.1	4.6	9.09
chr11	7805258	7805549	13116	7817452	7818520	ENST00000329434	OR5P2	291	147	13	43.9	6.95	11.66
chr5	7805539	7805920	45534	7831511	7851264	ENST00000509627	C5orf49	381	170	12	30.25	7.49	9.53
chr7	7809751	7810085	-2074	7811992	7918854	ENST00000406829	AC006465.3	334	207	11	30.24	5.82	9.53
chr19	7815287	7815687	-3023	7804879	7812464	ENST00000540789	CD209	400	221	14	38.23	7.49	10.31
chr3	7840613	7840824	395981	7444737	7620177	ENST00000445087	GRM7	211	96	10	31.07	5.61	9.34
chr16	7862427	7862797	479861	7382751	7763340	ENST00000340209	RBFOX1	370	129	13	36.49	4.99	9.89
chr8	7876629	7876983	75662	7801144	7812271	ENST00000443676	ZNF705B	354	188	17	33.09	4.92	9.09
chr9	7885842	7886198	-85953	7796490	7800067	ENST00000358227	C9orf123	356	177	13	38.17	6.65	10.15
chr20	7892125	7892452	28832	7863628	7921121	ENST00000378789	HAO1	327	150	12	36.33	4.99	10.01
chr5	7894380	7894635	24133	7870374	7875423	ENST00000512217	MTRR	255	159	10	34.08	4.92	9.37
chr7	7900848	7901130	88997	7811992	7918854	ENST00000406829	AC006465.3	282	187	11	36.37	5.79	10.09
chr1	7925117	7925512	-11742	7903143	7913572	ENST00000377516	UTS2	395	194	14	38.81	5.82	10.9
chr18	7942741	7943025	-4069	7946952	8406854	ENST00000444013	PTPRM	284	144	11	30.93	6.49	9.3
chr3	7950947	7951258	506365	7444737	7620177	ENST00000445087	GRM7	311	187	11	32.88	6.65	9.23
chr18	7963435	7963814	16672	7946952	8406854	ENST00000444013	PTPRM	379	158	15	46.29	5.82	13.43
chr3	7971304	7971585	526707	7444737	7620177	ENST00000445087	GRM7	281	156	10	31.13	4.99	9.43
chr6	7977958	7978278	48528	7881483	8026646	ENST00000539054	TXNDC5	320	221	12	33.37	4.54	9.29
chr4	7982137	7982592	41636	7940728	7942023	ENST00000429019	AC097381.1	455	217	17	47.54	5.82	13.66
chr9	7985488	7985854	-185604	7796490	7800067	ENST00000358227	C9orf123	366	133	14	34.15	4.17	9.46
chr9	8007069	8007420	-207177	7796490	7800067	ENST00000358227	C9orf123	351	206	13	38.79	5.82	10.94
chr5	8008169	8008437	137929	7870374	7875423	ENST00000512217	MTRR	268	96	10	32.79	4.99	9.29
chr18	8012350	8012740	65593	7946952	8406854	ENST00000444013	PTPRM	390	296	15	39.87	4.52	10.78
chr11	8016883	8017158	459	8016561	8017180	ENST00000531572	EIF3F	275	91	11	30.79	4.17	9.31
chr8	8022531	8022940	-75155	8097891	8102384	ENST00000310542	AC068020.1	409	216	17	32.56	4.5	9.23
chr11	8025840	8026218	9468	8016561	8017180	ENST00000531572	EIF3F	378	206	12	30.56	6.65	9.38
chr18	8031661	8031989	84873	7946952	8406854	ENST00000444013	PTPRM	328	193	12	31.22	5.87	9.47
chr5	8052022	8052419	181846	7870374	7875423	ENST00000512217	MTRR	397	220	15	32.58	5.25	9.23
chr12	8053477	8054017	-10003	7966668	8043744	ENST00000539924	SLC2A14	540	423	21	58.56	5.82	33.15
chr11	8069313	8069653	9303	8060180	8127659	ENST00000305253	TUB	340	86	12	34.75	4.99	9.52
chr12	8088074	8088307	591	8083231	8088782	ENST00000544291	SLC2A3	233	143	9	31.79	4.99	9.22
chr3	8094761	8095037	-448494	8543393	8609805	ENST00000157600	LMCD1	276	145	10	31.76	6.65	9.24
chr1	8109338	8109621	-23111	8071779	8086368	ENST00000377482	ERRFI1	283	186	10	30.89	5.82	9.18
chr10	8116496	8116775	19866	8096769	8116853	ENST00000346208	GATA3	279	89	11	34.95	5.52	9.61
chr12	8127638	8127905	-38900	8071826	8088871	ENST00000075120	SLC2A3	267	98	10	32.92	6.65	9.28
chr11	8130308	8130562	19368	8127597	8149803	ENST00000396677	RIC3	254	95	10	30.53	4.43	9.39
chr3	8140281	8140487	-403009	8543393	8609805	ENST00000157600	LMCD1	206	113	9	34.52	6.39	9.42
chr8	8145115	8145392	47362	8097891	8102384	ENST00000310542	AC068020.1	277	180	10	31.63	4.99	9.37
chr20	8157807	8158074	44638	8113302	8632165	ENST00000404098	PLCB1	267	82	10	32.92	5.82	9.28
chr11	8157952	8158246	-8296	8127597	8149803	ENST00000396677	RIC3	294	99	13	46.84	6.65	13.57
chr2	8159591	8159867	-659246	8818975	8824583	ENST00000234091	ID2	276	97	10	31.76	5.82	9.24
chr9	8161471	8161886	-361611	7796490	7800067	ENST00000358227	C9orf123	415	191	15	41.72	5.82	11.21
chr6	8162027	8162358	-59381	8079628	8102811	ENST00000379715	EEF1E1	331	172	12	35.84	4.99	9.98
chr2	8165994	8166262	-652847	8818975	8824583	ENST00000234091	ID2	268	177	11	38.61	5.82	10.64
chr9	8174027	8174365	-374129	7796490	7800067	ENST00000358227	C9orf123	338	91	12	33.37	4.79	9.29
chr12	8184511	8184958	-564	8185299	8208099	ENST00000162391	FOXJ2	447	330	17	30.29	4.11	9.5
chr12	8188257	8188545	2445	8185956	8202818	ENST00000428177	FOXJ2	288	98	10	30.29	5.82	9.51
chr3	8195691	8196038	-347528	8543393	8609805	ENST00000157600	LMCD1	347	98	14	44.95	5.82	12.52
chr11	8197970	8198265	-7515	8130489	8190602	ENST00000343202	RIC3	295	204	11	34.88	4.99	9.55
chr9	8199139	8199478	-399241	7796490	7800067	ENST00000358227	C9orf123	339	204	14	40.4	5.91	10.94
chr10	8201441	8201748	104825	8096769	8116853	ENST00000346208	GATA3	307	213	13	44.83	5.82	12.45
chr12	8218703	8219101	31	8212342	8218933	ENST00000546241	C3AR1	398	228	14	30.51	3.48	9.36
chr16	8231525	8231808	390637	8619708	8622304	ENST00000444171	TMEM114	283	98	10	30.89	6.65	9.18
chr2	8232306	8232562	-586541	8818975	8824583	ENST00000234091	ID2	256	166	11	33.46	6.26	9.44
chr6	8235664	8236018	-133030	8079628	8102811	ENST00000379715	EEF1E1	354	211	12	33.13	4.99	9.14
chr2	8249041	8249390	-569759	8818975	8824583	ENST00000234091	ID2	349	93	12	31.56	5.52	9.43
chr5	8259187	8259512	388975	7870374	7875423	ENST00000512217	MTRR	325	230	11	31.24	4.99	9.49
chr11	8261260	8261653	23948	8246026	8285405	ENST00000534484	LMO1	393	182	14	39.05	5.82	10.83
chr20	8270025	8270447	156934	8113302	8632165	ENST00000404098	PLCB1	422	177	14	35.77	4.99	9.86
chr20	8271048	8271362	157903	8113302	8632165	ENST00000404098	PLCB1	314	229	12	38.01	5.82	10.07
chr2	8272175	8272456	-546659	8818975	8824583	ENST00000234091	ID2	281	96	10	30.44	6.52	9.4
chr17	8284873	8285227	1518	8280838	8286568	ENST00000293842	RPL26	354	159	12	33.13	6.65	9.14
chr7	8286757	8287123	-10416	8196746	8276524	ENST00000317367	ICA1	366	241	15	42.39	6.65	11.24
chr1	8287050	8287524	-90599	8377886	8404225	ENST00000471889	SLC45A1	474	180	16	35.31	6.65	9.8
chr16	8290462	8290717	331714	8619708	8622304	ENST00000444171	TMEM114	255	116	10	34.08	6.57	9.37
chr10	8294641	8294974	198038	8096769	8116853	ENST00000346208	GATA3	333	163	11	30.35	4.99	9.51
chr3	8296858	8297155	-246386	8543393	8609805	ENST00000157600	LMCD1	297	92	12	37.52	7	10.06
chr11	8301401	8301614	-11244	8245861	8290263	ENST00000428101	LMO1	213	84	9	34.76	5.82	9.58
chr1	8305562	8306003	-72103	8377886	8404225	ENST00000471889	SLC45A1	441	255	14	31.47	5.52	9.48
chr2	8310157	8310538	-508627	8818975	8824583	ENST00000234091	ID2	381	240	13	34.08	4.86	9.36
chr16	8330014	8330272	292161	8619708	8622304	ENST00000444171	TMEM114	258	173	10	32.23	5.52	9.23
chr9	8333035	8333386	400683	8317405	8733894	ENST00000397606	PTPRD	351	91	12	31.34	4.73	9.43
chr6	8343256	8343559	92308	8413301	8435716	ENST00000379660	SLC35B3	303	90	14	51.67	7.49	18.64
chr3	8346129	8346386	-197135	8543393	8609805	ENST00000157600	LMCD1	257	96	11	33.31	4.87	9.17
chr16	8349129	8349388	273045	8619708	8622304	ENST00000444171	TMEM114	259	106	10	34	4.16	9.42
chr10	8356975	8357248	260342	8096769	8116853	ENST00000346208	GATA3	273	139	12	43.96	7.49	11.75
chr6	8367259	8367557	68308	8413301	8435716	ENST00000379660	SLC35B3	298	83	11	34.5	4.99	9.39
chr1	8374841	8375176	-2877	8377886	8404225	ENST00000471889	SLC45A1	335	205	12	35.35	4.99	9.82
chr7	8375419	8375878	-73331	8268272	8302317	ENST00000446305	ICA1	459	222	17	47.05	6.65	13.61
chr16	8393807	8394177	228312	8619708	8622304	ENST00000444171	TMEM114	370	250	14	41.87	4.99	11.32
chr18	8399164	8399498	-146307	8545638	8546003	ENST00000411881	AP001793.1	334	218	14	41.4	5.95	11.24
chr18	8404305	8404574	-141198	8545638	8546003	ENST00000411881	AP001793.1	269	91	10	30.77	5.52	9.29
chr20	8405179	8405468	-203611	8608935	8865547	ENST00000441163	PLCB1	289	206	11	34.37	4.82	9.41
chr17	8408176	8408492	69143	8339191	8371495	ENST00000334527	NDEL1	316	233	11	32.29	5.82	9.19
chr18	8414252	8414534	-131245	8545638	8546003	ENST00000411881	AP001793.1	282	175	11	34.54	5.52	9.44
chr10	8420409	8420709	323790	8096769	8116853	ENST00000346208	GATA3	300	204	11	34.24	5.82	9.33
chr5	8426286	8426666	556102	7870374	7875423	ENST00000512217	MTRR	380	185	13	35.34	5.82	9.79
chr2	8436877	8437148	-381962	8818975	8824583	ENST00000234091	ID2	271	92	10	32.4	4.99	9.22
chr7	8437336	8437576	-36129	8473585	8792593	ENST00000405863	NXPH1	240	171	9	30.83	4.16	9.32
chr6	8437291	8437588	-1645	8419047	8435794	ENST00000339306	SLC35B3	297	111	11	30.2	5.17	9.53
chr8	8457540	8457873	-101741	8559448	8561616	ENST00000519106	CLDN23	333	95	13	41.13	5.82	11.26
chr18	8464914	8465193	-80584	8545638	8546003	ENST00000411881	AP001793.1	279	144	11	32.5	6.65	9.22
chr17	8464981	8465381	68854	8480624	8534035	ENST00000411957	MYH10	400	182	13	30.94	6.3	9.31
chr6	8481229	8481652	-45646	8419047	8435794	ENST00000339306	SLC35B3	423	210	13	30.33	7.39	9.5
chr3	8499839	8500122	-43412	8543393	8609805	ENST00000157600	LMCD1	283	185	11	34.4	5.52	9.46
chr16	8500666	8501018	121462	8619708	8622304	ENST00000444171	TMEM114	352	173	13	38.66	7.49	10.68
chr16	8501164	8501436	121004	8619708	8622304	ENST00000444171	TMEM114	272	82	10	32.27	5.82	9.23
chr17	8501354	8501673	32521	8480624	8534035	ENST00000411957	MYH10	319	220	15	33.53	4.31	9.52
chr11	8504844	8505222	-6203	8483396	8498830	ENST00000457885	STK33	378	213	14	40.86	8.32	11.04
chr17	8513252	8513564	20627	8480624	8534035	ENST00000411957	MYH10	312	113	11	32.76	5.82	9.28
chr12	8514516	8514771	-93878	8608522	8630926	ENST00000382073	CLEC6A	255	87	10	31.07	6.03	9.34
chr2	8524532	8524951	-294233	8818975	8824583	ENST00000234091	ID2	419	224	15	37.03	4.58	9.98
chr6	8525125	8525367	-89452	8419047	8435794	ENST00000339306	SLC35B3	242	161	9	30.56	4.99	9.38
chr3	8526313	8526625	-16924	8543393	8609805	ENST00000157600	LMCD1	312	97	15	49.57	6.57	15.06
chr12	8529239	8529572	-79116	8608522	8630926	ENST00000382073	CLEC6A	333	242	11	30.35	4.99	9.51
chr3	8540504	8540769	-2756	8543393	8609805	ENST00000157600	LMCD1	265	92	10	33.19	5.82	9.17
chr17	8549375	8549741	-15479	8377523	8534079	ENST00000360416	MYH10	366	203	13	36.96	4.16	9.94
chr2	8549899	8550228	-268911	8818975	8824583	ENST00000234091	ID2	329	152	12	36.08	4.99	9.97
chr10	8562894	8563142	466249	8096769	8116853	ENST00000346208	GATA3	248	155	10	33.62	5.52	9.52
chr18	8565354	8565661	19869	8545638	8546003	ENST00000411881	AP001793.1	307	212	12	30.62	6.95	9.35
chr3	8567808	8568082	-10924	8578869	8592135	ENST00000426878	LMCD1	274	93	11	37.74	5.82	10.06
chr2	8572865	8573049	-246018	8818975	8824583	ENST00000234091	ID2	184	92	9	30.93	6.26	9.29
chr18	8576193	8576565	30741	8545638	8546003	ENST00000411881	AP001793.1	372	233	16	46.63	5.91	13.23
chr5	8578079	8578415	687410	9202236	9265657	ENST00000514923	SEMA5A	336	175	12	35.23	4.99	9.73
chr9	8583181	8583424	150591	8317405	8733894	ENST00000397606	PTPRD	243	96	9	30.43	4.99	9.36
chr11	8590671	8591071	-3413	8496366	8587458	ENST00000526360	STK33	400	189	16	31.74	5.32	9.22
chr18	8597489	8597896	-11750	8609443	8639380	ENST00000329286	RAB12	407	160	16	39.1	6.29	10.91
chr3	8601246	8601638	22573	8578869	8592135	ENST00000426878	LMCD1	392	204	14	39.16	6.65	10.89
chr9	8604027	8604352	129704	8317405	8733894	ENST00000397606	PTPRD	325	159	11	31.24	4.99	9.49
chr16	8607682	8608030	14448	8619708	8622304	ENST00000444171	TMEM114	348	248	13	36.8	5.52	9.96
chr2	8611306	8611656	-207494	8818975	8824583	ENST00000234091	ID2	350	203	14	36.15	5.56	10.03
chr16	8613070	8613579	8979	8619708	8622304	ENST00000444171	TMEM114	509	298	22	38.55	3.76	10.62
chr3	8621173	8621461	42448	8578869	8592135	ENST00000426878	LMCD1	288	188	11	31.33	4.43	9.42
chr4	8624549	8625010	21082	8603697	8621486	ENST00000429646	CPZ	461	310	19	38.77	4.85	10.92
chr6	8626716	8626959	-191043	8419047	8435794	ENST00000339306	SLC35B3	243	134	9	30.43	5.82	9.36
chr16	8629903	8630188	-7741	8619708	8622304	ENST00000444171	TMEM114	285	203	10	30.65	4.99	9.26
chr4	8633514	8634086	30103	8603697	8621486	ENST00000429646	CPZ	572	184	21	30.66	2.81	9.3
chr18	8637931	8638420	28732	8609443	8639380	ENST00000329286	RAB12	489	390	21	58.97	6.06	34.32
chr19	8643404	8643755	-1118	8585689	8642461	ENST00000305795	MYO1F	351	254	12	33.47	4.99	9.45
chr4	8643477	8643820	39951	8603697	8621486	ENST00000429646	CPZ	343	181	12	34.39	5.82	9.43
chr3	8644800	8645081	41543	8661540	8686484	ENST00000544814	C3orf32	281	186	10	31.13	4.99	9.43
chr2	8646619	8646985	-172173	8818975	8824583	ENST00000234091	ID2	366	164	12	31.81	6.65	9.22
chr12	8651741	8651989	-10206	8662071	8672869	ENST00000382064	CLEC4D	248	167	10	31.07	5.13	9.34
chr9	8654117	8654449	79611	8317405	8733894	ENST00000397606	PTPRD	332	237	14	36.05	7.39	9.98
chr3	8673881	8674169	12459	8672497	8686484	ENST00000427408	C3orf32	288	191	10	30.29	5.82	9.51
chr5	8676851	8677170	588646	9202236	9265657	ENST00000514923	SEMA5A	319	162	12	32.06	7.3	9.21
chr20	8682687	8682898	-34882	8717675	8731883	ENST00000439627	PLCB1	211	129	9	31.15	5.17	9.48
chr17	8693190	8693512	9316	8700436	8702667	ENST00000329805	MFSD6L	322	227	12	33.37	5.33	9.29
chr8	8695430	8695756	55562	8640864	8751155	ENST00000276282	MFHAS1	326	177	11	31.13	5.82	9.48
chr5	8695932	8696304	569539	9202236	9265657	ENST00000514923	SEMA5A	372	129	14	33.43	4.87	9.4
chr7	8700945	8701280	226287	8474825	8791013	ENST00000429542	NXPH1	335	235	11	30.13	5.82	9.64
chr3	8711281	8711731	-10854	8661297	8700652	ENST00000415132	C3orf32	450	285	18	34.39	4.14	9.44
chr18	8715570	8716159	-1504	8717369	8832776	ENST00000359865	CCDC165	589	69	22	35.49	4.73	9.95
chr1	8726596	8726855	-10295	8414003	8716430	ENST00000400907	RERE	259	160	10	34	7.49	9.42
chr17	8734671	8735053	-32195	8700436	8702667	ENST00000329805	MFSD6L	382	143	13	35.12	5.82	9.65
chr18	8736040	8736456	18879	8717369	8832775	ENST00000306285	CCDC165	416	217	14	30.94	6.61	9.38
chr6	8758262	8758585	-322629	8419047	8435794	ENST00000339306	SLC35B3	323	88	12	34.63	4.73	9.48
chr18	8760200	8760613	43037	8717369	8832775	ENST00000306285	CCDC165	413	212	14	36.77	5.82	9.96
chr2	8761634	8761983	-57166	8818975	8824583	ENST00000234091	ID2	349	132	12	33.37	6.6	9.22
chr3	8762701	8763057	-12607	8775486	8788451	ENST00000343849	CAV3	356	156	12	32.91	4.99	9.25
chr10	8768134	8768522	671559	8096769	8116853	ENST00000346208	GATA3	388	189	14	34.46	4.99	9.38
chr4	8769770	8770108	103409	8847931	8873348	ENST00000506970	HMX1	338	242	12	34.99	4.99	9.63
chr20	8775571	8775836	4878	8770825	8773437	ENST00000437439	PLCB1	265	99	10	31.29	5.52	9.41
chrY	8785601	8785863	-389341	9175073	9177887	ENST00000426950	TSPY4	262	87	10	33.59	5.82	9.44
chr3	8797335	8797679	12856	8809598	8810363	ENST00000449615	OXTR	344	251	12	34.28	4.99	9.35
chr10	8811718	8812006	715093	8096769	8116853	ENST00000346208	GATA3	288	103	10	30.29	4.99	9.51
chr19	8814568	8814844	-5534	8807751	8809172	ENST00000324436	ACTL9	276	85	10	31.76	4.16	9.24
chr10	8834005	8834392	737429	8096769	8116853	ENST00000346208	GATA3	387	167	13	34.57	7.49	9.46
chr8	8838647	8838935	-20866	8859657	8890848	ENST00000523898	ERI1	288	190	10	30.29	5.82	9.51
chr17	8842241	8842480	-26526	8782228	8815834	ENST00000269300	PIK3R5	239	144	10	32.65	5.91	9.3
chr8	8844752	8845076	-14743	8859657	8890848	ENST00000523898	ERI1	324	139	11	31.36	4.16	9.42
chr19	8848180	8848514	7031	8841316	8842371	ENST00000324060	OR2Z1	334	174	11	30.24	5.82	9.53
chr16	8856890	8857188	34466	8889037	8891505	ENST00000333050	TMEM186	298	79	12	33.37	4.93	9.29
chr3	8861012	8861306	-49845	8809744	8811314	ENST00000431493	OXTR	294	202	11	33.21	5.55	9.17
chr7	8873434	8873648	398716	8474825	8791013	ENST00000429542	NXPH1	214	88	9	34.6	6.65	9.46
chr3	8881534	8881868	62381	8931793	8944082	ENST00000429790	RAD18	334	99	12	35.47	5.82	9.92
chr10	8882815	8883122	786199	8096769	8116853	ENST00000346208	GATA3	307	85	11	33.37	4.99	9.18
chr7	8885294	8885533	410588	8474825	8791013	ENST00000429542	NXPH1	239	97	9	30.96	6.65	9.38
chr10	8888909	8889132	792251	8096769	8116853	ENST00000346208	GATA3	223	123	12	53	8.32	19.95
chr17	8890110	8890458	-21260	8782236	8869024	ENST00000447110	PIK3R5	348	110	14	44.81	5.82	12.42
chr12	8895433	8895849	43199	8852442	8929786	ENST00000538135	RIMKLB	416	225	15	36.44	7.49	10
chr17	8898974	8899264	-25740	8924859	9147317	ENST00000173229	NTN1	290	162	10	30.05	5.82	9.58
chr10	8914136	8914360	817479	8096769	8116853	ENST00000346208	GATA3	224	86	9	33.08	6.65	9.06
chr9	8919763	8919980	-62095	8633390	8857776	ENST00000481079	PTPRD	217	134	9	34.14	6.65	9.42
chr5	8919864	8920144	345653	9202236	9265657	ENST00000514923	SEMA5A	280	154	12	42.59	6.61	11.3
chr20	8935545	8935860	-113707	9049410	9319654	ENST00000407043	PLCB4	315	125	12	37.88	6.65	10.12
chr12	8942066	8942337	-32866	8975068	9029381	ENST00000299698	A2ML1	271	173	10	32.4	5.82	9.22
chr1	8944992	8945294	-6394	8921061	8938749	ENST00000234590	ENO1	302	210	11	33.99	5.82	9.37
chr4	8949225	8949683	-75911	8868776	8873543	ENST00000400677	HMX1	458	197	16	36.88	5.27	9.95
chr5	8953319	8953630	312182	9202236	9265657	ENST00000514923	SEMA5A	311	237	11	32.65	5.79	9.3
chr2	8954935	8955131	-11932	8865690	8943101	ENST00000496383	KIDINS220	196	98	9	36.89	7.49	9.95
chr20	8957254	8957559	-92003	9049410	9319654	ENST00000407043	PLCB4	305	99	11	33.62	5.82	9.46
chr18	8958919	8959258	-143539	9102628	9134343	ENST00000318388	NDUFV2	339	239	12	32.44	5.48	9.23
chr16	8961548	8961848	560	8946799	8962258	ENST00000396593	CARHSP1	300	188	11	34.24	5.82	9.33
chr8	8969084	8969409	38959	8993765	9008206	ENST00000310455	PPP1R3B	325	186	11	31.24	5.82	9.49
chr17	8981978	8982231	56484	8925620	9147317	ENST00000546090	NTN1	253	115	10	32.91	5.52	9.28
chr11	8993583	8993881	-7174	8969048	8986558	ENST00000525069	TMEM9B	298	99	11	34.5	4.99	9.39
chr1	9004720	9004955	-1084	9005922	9011762	ENST00000319474	CA6	235	93	12	33.37	5	9.29
chr16	9013736	9014039	16642	8987797	9030530	ENST00000535863	USP7	303	98	12	39.5	5.82	10.69
chr1	9022788	9023028	16962	9005946	9034763	ENST00000377442	CA6	240	88	9	30.83	4.99	9.32
chr11	9026754	9027086	-1324	9005126	9025596	ENST00000531090	NRIP3	332	139	11	30.46	5.82	9.38
chr3	9030912	9031231	-25614	8983480	9005457	ENST00000413832	RAD18	319	233	11	31.93	4.99	9.2
chr4	9034650	9034918	-137351	9172135	9178453	ENST00000512047	RP11-1286E23.4	268	145	10	32.79	5.82	9.29
chr20	9034903	9035346	-14285	9049410	9319654	ENST00000407043	PLCB4	443	254	15	38.52	5.82	10.58
chr3	9047334	9047621	-42020	8983480	9005457	ENST00000413832	RAD18	287	208	10	30.4	4.99	9.43
chr17	9068961	9069186	2821	9066252	9086993	ENST00000436734	NTN1	225	93	9	32.94	5.82	9.13
chr9	9071329	9071725	-213751	8633390	8857776	ENST00000481079	PTPRD	396	256	15	44.06	6.65	11.95
chr17	9074496	9074942	8467	9066252	9086993	ENST00000436734	NTN1	446	216	16	43.31	7.49	11.9
chr9	9078436	9078709	-220796	8633390	8857776	ENST00000481079	PTPRD	273	175	10	31.92	5.79	9.21
chr5	9088035	9088343	177468	9202236	9265657	ENST00000514923	SEMA5A	308	91	11	32.49	5.71	9.21
chr18	9095410	9095929	-6958	9102628	9134343	ENST00000318388	NDUFV2	519	358	23	59.31	6.26	37.18
chr18	9100522	9101042	-1846	9102628	9134343	ENST00000318388	NDUFV2	520	433	19	38.7	5.46	10.92
chr2	9111218	9111416	32477	9017252	9143794	ENST00000462696	MBOAT2	198	99	9	31.12	6.29	9.49
chr5	9118702	9118992	146810	9202236	9265657	ENST00000514923	SEMA5A	290	192	10	30.05	5.82	9.58
chr17	9121107	9121440	55021	9066252	9086993	ENST00000436734	NTN1	333	163	11	30.35	4.16	9.51
chr9	9124455	9124864	-266883	8633390	8857776	ENST00000481079	PTPRD	409	195	13	32.25	7.49	9.24
chr5	9134483	9134817	131007	9202236	9265657	ENST00000514923	SEMA5A	334	252	12	35.47	4.99	9.92
chr8	9141564	9141928	-101717	9037742	9040029	ENST00000521298	RP11-10A14.6	364	111	12	32.03	4.16	9.19
chr11	9161265	9161559	3587	9161062	9164999	ENST00000533737	DENND5A	294	93	11	32.96	5.52	9.14
chr7	9167386	9167809	692772	8474825	8791013	ENST00000429542	NXPH1	423	212	14	35.69	5.82	9.86
chr7	9175016	9175280	700323	8474825	8791013	ENST00000429542	NXPH1	264	175	11	39.21	5.82	10.94
chrY	9179832	9180076	4835	9175119	9177886	ENST00000383008	TSPY4	244	160	11	42.37	5.82	11.26
chr11	9181294	9181682	-7534	9166609	9173954	ENST00000524446	DENND5A	388	290	16	50.79	5.82	17.13
chr3	9187048	9187493	-20609	9048663	9166661	ENST00000544908	SRGAP3	445	185	14	33.43	7.49	9.41
chrY	9187884	9188204	-7362	9195406	9198202	ENST00000287721	TSPY8	320	176	11	31.82	6.65	9.22
chr11	9191843	9192222	1759	9161051	9193792	ENST00000527700	DENND5A	379	149	13	34.3	4.86	9.41
chr10	9195961	9196163	1099293	8096769	8116853	ENST00000346208	GATA3	202	105	9	36.55	6.65	9.88
chrY	9197735	9198076	2404	9195501	9197317	ENST00000537415	TSPY8	341	210	12	34.63	5.82	9.49
chr18	9199913	9200163	-16740	9216778	9256102	ENST00000359158	ANKRD12	250	99	10	33.1	6.26	9.1
chr20	9206975	9207221	9061	9198037	9461460	ENST00000278655	PLCB4	246	93	10	31.63	5.17	9.34
chr17	9212554	9212745	146397	9066252	9086993	ENST00000436734	NTN1	191	95	10	32.87	6.22	9.23
chr20	9221166	9221392	23242	9198037	9461460	ENST00000278655	PLCB4	226	99	10	38.74	7.44	10.96
chr17	9222985	9223260	156870	9066252	9086993	ENST00000436734	NTN1	275	190	10	31.89	4.99	9.26
chr7	9230033	9230319	755351	8474825	8791013	ENST00000429542	NXPH1	286	161	10	30.53	4.16	9.32
chr4	9232587	9233624	-3005	9236111	9237700	ENST00000456464	RP11-1286E23.10	1037	197	54	44.01	4.09	11.89
chr1	9236817	9237076	-47696	9164081	9189250	ENST00000377408	GPR157	259	163	10	32.56	6.39	9.22
chr6	9241799	9242104	691548	9708166	9933500	ENST00000492169	OFCC1	305	91	11	31.59	4.73	9.34
chr7	9246462	9246704	771758	8474825	8791013	ENST00000429542	NXPH1	242	154	9	30.56	4.99	9.38
chr4	9259494	9261948	871	9259850	9261442	ENST00000506151	RP11-1286E23.15	2454	2159	111	37.95	3.47	10.13
chr2	9270722	9271033	-76016	9346894	9545807	ENST00000281419	ASAP2	311	197	11	32.88	6.65	9.23
chr16	9290522	9290751	105161	9185475	9215497	ENST00000327827	C16orf72	229	147	9	32.36	5.82	9.21
chr3	9298363	9298660	-7448	9022275	9291063	ENST00000383836	SRGAP3	297	97	11	34.38	5.79	9.41
chr17	9304757	9305125	174334	9153789	9479275	ENST00000306357	STX8	368	162	12	31.6	5.82	9.35
chr11	9307693	9308070	-20944	9160372	9286937	ENST00000328194	DENND5A	377	202	12	30.66	6.65	9.32
chr1	9318584	9319003	23930	9294863	9331396	ENST00000377403	H6PD	419	320	17	36.11	4.95	9.98
chr1	9319514	9319816	24802	9294863	9331396	ENST00000377403	H6PD	302	98	12	39.64	5.82	10.75
chr1	9320483	9320816	25786	9294863	9331396	ENST00000377403	H6PD	333	234	12	35.59	4.99	9.9
chr18	9322679	9323279	-11786	9334765	9402418	ENST00000262120	TWSG1	600	177	21	33.57	3.73	9.55
chr16	9329547	9329819	144208	9185475	9215497	ENST00000327827	C16orf72	272	85	10	32.27	5.82	9.23
chr4	9338518	9339858	-1941	9341129	9342721	ENST00000507227	USP17L5	1340	1074	70	32.93	2.88	9.26
chr20	9340618	9340840	-5422	9346151	9461889	ENST00000414679	PLCB4	222	127	9	33.38	4.99	9.4
chr4	9342977	9345265	-1753	9345874	9347466	ENST00000515574	RP11-1396O13.7	2288	1130	103	52.49	3.16	19.64
chr12	9344975	9345283	9872	9301437	9355001	ENST00000381997	PZP	308	125	12	31.55	5.56	9.43
chr17	9348323	9348602	130812	9153789	9479275	ENST00000306357	STX8	279	96	10	31.38	4.99	9.4
chr4	9348532	9350028	-1339	9350619	9352211	ENST00000504543	RP11-1396O13.8	1496	402	72	39.56	4.27	10.75
chr16	9351261	9351565	165938	9185475	9215497	ENST00000327827	C16orf72	304	221	11	33.74	5.82	9.53
chrY	9358095	9358426	-7228	9365489	9368285	ENST00000428845	TSPY10	331	234	13	41.4	5.82	11.24
chr9	9358762	9359096	-501153	8633390	8857776	ENST00000481079	PTPRD	334	97	12	35.47	4.99	9.92
chr4	9360286	9361003	-4210	9364855	9366447	ENST00000504104	RP11-1396O13.11	717	445	41	31.7	3.84	9.3
chr5	9363588	9363891	16573	9202236	9380313	ENST00000513968	SEMA5A	303	209	11	33.63	4.96	9.51
chr17	9364511	9364834	114602	9153789	9479275	ENST00000306357	STX8	323	150	11	31.47	6.65	9.48
chr4	9366219	9367010	1759	9364855	9366447	ENST00000504104	RP11-1396O13.11	791	447	39	34.15	3.22	9.46
chr18	9368264	9368691	33712	9334765	9402418	ENST00000262120	TWSG1	427	134	17	44.48	5.91	12.33
chr4	9369298	9370718	5153	9364855	9366447	ENST00000504104	RP11-1396O13.11	1420	232	60	36.6	3.43	9.9
chr18	9375959	9376534	41481	9334765	9402418	ENST00000262120	TWSG1	575	479	20	35.09	4.6	9.68
chr2	9377691	9377994	30948	9346894	9545812	ENST00000315273	ASAP2	303	208	11	31.59	6.26	9.34
chrX	9379448	9380125	-51548	9431335	9687780	ENST00000407597	TBL1X	677	208	29	46.63	4.84	13.22
chr4	9384351	9384617	6225	9385743	9390709	ENST00000508324	RP11-1396O13.13	266	97	11	32.02	6.95	9.19
chr6	9385156	9385533	548155	9708166	9933500	ENST00000492169	OFCC1	377	250	12	30.42	5.79	9.38
chr5	9389698	9390215	-9643	9202236	9380313	ENST00000513968	SEMA5A	517	248	19	50.66	5.82	16.92
chr10	9393532	9393909	1296951	8096769	8116853	ENST00000346208	GATA3	377	98	12	30.66	4.99	9.32
chr3	9396811	9397113	-7564	9404526	9427386	ENST00000452837	THUMPD3	302	204	12	32.32	5.56	9.23
chr16	9397621	9398196	212433	9185475	9215497	ENST00000327827	C16orf72	575	234	20	49.17	4.99	14.19
chr3	9402667	9402947	-1719	9404526	9427386	ENST00000452837	THUMPD3	280	122	10	31.26	6.65	9.37
chr18	9407015	9407302	-67848	9475007	9538112	ENST00000019317	RALBP1	287	189	11	32.16	5.27	9.21
chr5	9408268	9408483	-28062	9202236	9380313	ENST00000513968	SEMA5A	215	83	10	39.82	7.29	10.77
chr16	9416868	9417299	231608	9185475	9215497	ENST00000327827	C16orf72	431	234	14	34.85	6.65	9.57
chr5	9419326	9419657	-39178	9202236	9380313	ENST00000513968	SEMA5A	331	175	11	30.57	4.99	9.41
chr20	9421097	9421443	-73738	9495008	9511171	ENST00000246070	C20orf103	346	165	15	51.02	7.49	17.61
chr21	9441511	9442416	526584	9907190	9968548	ENST00000400754	CR392039.1	905	585	40	33.06	3.13	9.09
chr9	9448700	9449036	-591092	8633390	8857776	ENST00000481079	PTPRD	336	140	11	30.02	5.82	9.62
chr21	9451608	9452835	516326	9907190	9968548	ENST00000400754	CR392039.1	1227	1066	77	38.71	3.69	10.96
chr7	9452759	9453101	978105	8474825	8791013	ENST00000429542	NXPH1	342	159	12	31.07	5.34	9.32
chr21	9461709	9462741	506323	9907190	9968548	ENST00000400754	CR392039.1	1032	229	65	34.99	2.97	9.6
chr1	9471041	9471480	55494	9415766	9427634	ENST00000377399	SPSB1	439	224	23	43.86	6.6	11.65
chr5	9472174	9472536	73832	9035138	9546187	ENST00000382496	SEMA5A	362	203	12	32.25	5.82	9.25
chr2	9478731	9479068	81523	9547701	9560423	ENST00000492079	ITGB1BP1	337	165	12	35.11	5.82	9.67
chr17	9489918	9490186	2463	9487589	9546772	ENST00000299764	WDR16	268	131	11	38.61	7.49	10.64
chr20	9494759	9495207	-25	9495008	9511171	ENST00000246070	C20orf103	448	225	14	33.14	7.49	9.14
chr19	9496716	9497094	7973	9488932	9493291	ENST00000434737	ZNF177	378	180	15	40.86	4.47	10.95
chr7	9500029	9500261	1025320	8474825	8791013	ENST00000429542	NXPH1	232	96	10	38	7.49	10.13
chr4	9515432	9515775	69343	9446260	9452240	ENST00000334879	DEFB131	343	166	13	39.81	6.65	10.74
chr3	9519848	9520131	30335	9489654	9515056	ENST00000421188	SETD5	283	92	10	30.89	7.49	9.18
chr5	9523672	9523900	22401	9035138	9546187	ENST00000382496	SEMA5A	228	148	9	32.5	4.99	9.19
chr19	9546324	9546621	-238	9523272	9546234	ENST00000361151	ZNF266	297	127	12	40.34	6.65	10.88
chr6	9558921	9559148	374465	9708166	9933500	ENST00000492169	OFCC1	227	137	9	32.64	6.65	9.27
chr17	9578783	9579242	30062	9548950	9633001	ENST00000285199	USP43	459	226	15	36.83	5.82	9.97
chr10	9580475	9580813	-1466615	11047259	11378666	ENST00000379261	CELF2	338	110	13	38.68	4.79	10.78
chr19	9581236	9581514	27904	9577031	9609279	ENST00000301480	ZNF560	278	180	12	42.01	4.86	11.48
chr6	9588066	9588272	345331	9708166	9933500	ENST00000492169	OFCC1	206	98	9	35.89	6.65	10.08
chr21	9595031	9595475	373295	9907190	9968548	ENST00000400754	CR392039.1	444	371	21	52.14	5.6	19.18
chr9	9629586	9629903	-771968	8633390	8857776	ENST00000481079	PTPRD	317	140	11	30.17	5.52	9.6
chr10	9633089	9633418	-1414005	11047259	11378666	ENST00000379261	CELF2	329	238	12	36.08	4.99	9.97
chr6	9642573	9642858	290784	9708166	9933500	ENST00000492169	OFCC1	285	141	10	30.65	5.82	9.26
chr21	9645745	9646591	322380	9907190	9968548	ENST00000400754	CR392039.1	846	653	43	34.15	3.71	9.45
chr8	9653842	9654158	26359	9627641	9634546	ENST00000517770	TNKS	316	99	11	32.29	4.99	9.19
chr2	9656977	9657242	38807	9628615	9695917	ENST00000310823	ADAM17	265	166	10	33.19	5.82	9.17
chr8	9663309	9663676	35851	9627641	9634546	ENST00000517770	TNKS	367	153	13	36.84	5.82	9.99
chr19	9684395	9684740	10634	9672859	9695202	ENST00000538300	ZNF121	345	152	12	32.01	6.3	9.21
chr20	9691356	9691628	127987	9518036	9819479	ENST00000378423	PAK7	272	96	10	31.32	4.86	9.42
chr10	9695829	9696136	-1351276	11047259	11378666	ENST00000379261	CELF2	307	97	11	33.37	5.82	9.18
chr6	9701032	9701367	232300	9708166	9933500	ENST00000492169	OFCC1	335	247	11	30.13	4.99	9.64
chr11	9701668	9701873	16146	9685624	9774538	ENST00000318950	SWAP70	205	108	9	34.01	6.26	9.39
chr10	9702092	9702301	-1345062	11047259	11378666	ENST00000379261	CELF2	209	110	9	35.4	6.65	9.84
chr5	9703444	9703735	-73126	9629109	9630463	ENST00000382492	TAS2R1	291	97	11	33.35	5.52	9.16
chr3	9712621	9712922	-4426	9717198	9726913	ENST00000431250	MTMR14	301	177	11	34.12	5.82	9.38
chr4	9722758	9723127	-60315	9783258	9785632	ENST00000304374	DRD5	369	228	13	31.5	4.99	9.49
chr11	9733049	9733288	-8444	9741613	9759806	ENST00000534662	SWAP70	239	158	9	30.96	5.82	9.38
chr21	9734964	9736233	232949	9907190	9968548	ENST00000400754	CR392039.1	1269	394	59	33.43	3.38	9.41
chr4	9745737	9746154	-37312	9783258	9785632	ENST00000304374	DRD5	417	207	14	36.33	5.82	10.03
chr6	9748295	9748527	185089	9708166	9933500	ENST00000492169	OFCC1	232	135	11	31.07	5.32	9.32
chr19	9749525	9749815	-17595	9718008	9732075	ENST00000302851	ZNF561	290	199	11	35.54	4.99	9.92
chr2	9766649	9766997	3758	9724397	9770581	ENST00000539979	YWHAQ	348	189	12	33.81	6.65	9.42
chr11	9767779	9768300	26426	9741613	9759806	ENST00000534662	SWAP70	521	202	21	61.05	6.65	43.9
chr2	9769967	9770295	450	9724397	9770581	ENST00000539979	YWHAQ	328	171	11	30.91	4.16	9.26
chr4	9770785	9771044	-12343	9783258	9785632	ENST00000304374	DRD5	259	99	10	30.95	5.34	9.38
chr5	9777210	9777600	-146942	9629109	9630463	ENST00000382492	TAS2R1	390	216	13	33.97	7.44	9.37
chr8	9783128	9783392	-128518	9911778	10286401	ENST00000317173	MSRA	264	124	10	33.32	5.82	9.18
chr18	9784887	9785412	10275	9774874	9859586	ENST00000435762	RAB31	525	120	19	35.7	3.26	9.83
chr7	9790079	9790523	1189582	10971578	10979883	ENST00000339600	NDUFA4	444	165	16	43.55	5.82	11.73
chr12	9790798	9791223	-18259	9809270	9840660	ENST00000479410	CLEC2D	425	146	14	35.48	4.99	9.94
chr6	9792156	9792431	141206	9708166	9933500	ENST00000492169	OFCC1	275	94	10	30.01	5.52	9.62
chr18	9804176	9804521	29474	9774874	9859586	ENST00000435762	RAB31	345	221	13	37.76	5.59	10.1
chr16	9810107	9810410	254393	9856533	10064652	ENST00000535259	GRIN2A	303	96	13	44.83	7.39	12.47
chr8	9816617	9816843	-95048	9911778	10286401	ENST00000317173	MSRA	226	147	9	32.79	6.65	9.27
chr18	9818685	9818915	43926	9774874	9859586	ENST00000435762	RAB31	230	98	10	31.07	6.12	9.34
chr1	9820742	9821180	-9322	9789086	9811639	ENST00000435891	CLSTN1	438	201	15	39.07	5.82	10.86
chr10	9826393	9826775	-1220675	11047259	11378666	ENST00000379261	CELF2	382	221	13	30.96	4.52	9.38
chr20	9833567	9833940	-14064	9518036	9819689	ENST00000378429	PAK7	373	173	13	36.14	4.99	10.02
chr16	9839837	9840109	224679	9856533	10064652	ENST00000535259	GRIN2A	272	99	12	44.12	4.99	12.03
chr2	9842546	9842875	-71567	9724101	9771143	ENST00000238081	YWHAQ	329	206	12	36.08	5.82	9.97
chr21	9859975	9860555	108283	9907190	9968548	ENST00000400754	CR392039.1	580	259	28	38.59	3.48	10.63
chr21	9869877	9870981	98119	9907190	9968548	ENST00000400754	CR392039.1	1104	145	52	41.02	3.71	11.27
chr10	9878601	9878880	-1168518	11047259	11378666	ENST00000379261	CELF2	279	89	10	31.38	4.99	9.4
chr8	9879358	9879590	-32304	9911778	10286401	ENST00000317173	MSRA	232	113	9	31.93	5.82	9.2
chr5	9892281	9892516	-261935	9629109	9630463	ENST00000382492	TAS2R1	235	152	9	31.51	4.99	9.46
chr11	9902354	9902714	-41384	9830459	9861150	ENST00000530741	SBF2	360	176	13	32.46	4.99	9.22
chr20	9903873	9904187	-84341	9518036	9819689	ENST00000378429	PAK7	314	86	12	38.01	4.99	10.07
chr4	9914461	9914751	108501	9827848	10023107	ENST00000264784	SLC2A9	290	127	10	30.05	5.82	9.58
chr4	9917822	9918098	105147	9827848	10023107	ENST00000264784	SLC2A9	276	178	10	31.76	4.16	9.24
chr11	9919459	9919781	-58470	9830459	9861150	ENST00000530741	SBF2	322	98	12	32.18	4.43	9.23
chr20	9920528	9920837	-95006	10015689	10036470	ENST00000378392	ANKRD5	309	92	11	33.12	5.82	9.11
chr2	9921059	9921325	-62291	9983483	10074537	ENST00000263663	TAF1B	266	97	10	31.16	5.52	9.46
chrY	9924966	9925451	-540515	9374241	9384693	ENST00000421178	AC006156.1	485	295	44	45.64	5.73	12.89
chr17	9929315	9929588	171	9813926	9929623	ENST00000437099	GAS7	273	84	10	32.14	4.99	9.23
chr9	9929367	9929591	683030	8314246	10612509	ENST00000381196	PTPRD	224	94	9	33.08	5.82	9.06
chr9	9939096	9939406	673258	8314246	10612509	ENST00000381196	PTPRD	310	85	11	33	4.99	9.14
chr4	9962620	9962915	60339	9827848	10023107	ENST00000264784	SLC2A9	295	147	12	40.07	7.39	10.89
chr6	9966402	9966713	11243	9896944	9977801	ENST00000316020	OFCC1	311	220	12	31.17	4.17	9.46
chr6	9967409	9967627	10283	9896944	9977801	ENST00000316020	OFCC1	218	98	10	40.32	6.65	10.85
chrY	9984043	9985078	-599867	9374241	9384693	ENST00000421178	AC006156.1	1035	499	48	59.05	6.36	34.73
chr12	9986564	9986843	6586	9980117	9997256	ENST00000537723	KLRF1	279	187	10	31.38	4.99	9.4
chr9	9996423	9996722	615936	8314246	10612509	ENST00000381196	PTPRD	299	94	11	34.37	5.82	9.38
chr18	9996854	9997244	83050	9913999	9960018	ENST00000400000	VAPA	390	204	17	30.45	5.14	9.39
chr21	9998862	9999936	-30814	9907194	9968585	ENST00000416067	TEKT4P2	1074	260	53	34.52	2.97	9.42
chr6	10000144	10000483	-22481	9900646	9977832	ENST00000491508	OFCC1	339	155	12	34.87	6.65	9.54
chr18	10001579	10001898	87739	9913999	9960018	ENST00000400000	VAPA	319	128	12	30.42	4.2	9.38
chr17	10004114	10004342	-64164	9813926	9940064	ENST00000396115	GAS7	228	139	9	32.5	6.65	9.19
chr10	10006762	10007088	-1040334	11047259	11378666	ENST00000379261	CELF2	326	159	11	31.13	4.99	9.48
chr4	10007100	10007438	15838	9827848	10023107	ENST00000264784	SLC2A9	338	194	13	30.37	4.6	9.51
chr7	10014973	10015209	964792	10971578	10979883	ENST00000339600	NDUFA4	236	107	9	31.37	5.82	9.46
chrY	10020884	10021205	-636351	9374241	9384693	ENST00000421178	AC006156.1	321	111	14	31.28	4.57	9.42
chrY	10029103	10029463	-644590	9374241	9384693	ENST00000421178	AC006156.1	360	220	16	31.74	4.25	9.22
chr20	10034535	10034863	19002	10015697	10037410	ENST00000378380	ANKRD5	328	117	12	36.21	6.65	10.07
chr12	10040316	10040668	6404	10034088	10048432	ENST00000535540	KLRF2	352	215	13	38.66	6.65	10.68
chr5	10044175	10044578	205621	10226845	10249998	ENST00000511437	FAM173B	403	193	15	35.77	7.14	9.86
chr20	10052878	10053154	37319	10015697	10037410	ENST00000378380	ANKRD5	276	97	11	30.82	6.48	9.32
chr12	10054928	10055245	20998	10034088	10048432	ENST00000535540	KLRF2	317	95	11	30.17	5.52	9.6
chr17	10068707	10069084	32972	9817167	10101868	ENST00000540214	GAS7	377	236	14	35.77	5.94	9.86
chr16	10072633	10072992	-8160	9856533	10064652	ENST00000535259	GRIN2A	359	168	13	37.8	4.99	10.09
chr5	10073371	10073615	176505	10226845	10249998	ENST00000511437	FAM173B	244	98	9	30.29	5.82	9.45
chr9	10081317	10081775	530963	8314246	10612509	ENST00000381196	PTPRD	458	271	16	41.93	5.82	11.34
chr5	10087497	10087817	162341	10226845	10249998	ENST00000511437	FAM173B	320	99	12	37.22	6.65	9.9
chr5	10096195	10096500	153650	10226845	10249998	ENST00000511437	FAM173B	305	159	11	32.34	5.63	9.24
chr16	10101396	10101647	-36869	9856533	10064652	ENST00000535259	GRIN2A	251	171	10	35.13	5.82	9.66
chr21	10107148	10107865	-73661	10181168	10182885	ENST00000422356	CR381653.1	717	96	34	37.86	4.89	10.14
chr6	10118521	10118894	-3700	9939522	10115007	ENST00000485268	OFCC1	373	105	15	38.17	5.56	10.19
chr19	10119184	10119454	1828	10070237	10121147	ENST00000264828	COL5A3	270	91	10	30.64	6.3	9.36
chr9	10122642	10123060	489658	8314246	10612509	ENST00000381196	PTPRD	418	234	13	31.35	6.65	9.43
chr17	10128904	10129222	-27195	9817167	10101868	ENST00000540214	GAS7	318	224	11	32.05	4.99	9.16
chr20	10137274	10137555	-62063	10199478	10288066	ENST00000254976	SNAP25	281	91	10	31.13	5.82	9.43
chr6	10139681	10140017	-24842	9939522	10115007	ENST00000485268	OFCC1	336	218	12	35.23	5.82	9.73
chr5	10145581	10145859	104278	10226845	10249998	ENST00000511437	FAM173B	278	178	10	31.51	6.65	9.4
chr8	10154851	10155074	-4082	10159045	10211473	ENST00000521686	MSRA	223	81	9	33.23	5.82	9.16
chr21	10161756	10162829	-18875	10181168	10182885	ENST00000422356	CR381653.1	1073	274	59	44.38	4.1	12.26
chr21	10169420	10170186	-11365	10181168	10182885	ENST00000422356	CR381653.1	766	383	46	32.32	3.85	9.23
chr18	10178481	10178838	264660	9913999	9960018	ENST00000400000	VAPA	357	94	15	40.01	4.84	10.89
chr12	10183578	10183927	476	10183276	10218565	ENST00000355819	CLEC9A	349	206	13	39.04	5.82	10.84
chr1	10196190	10196554	-74392	10270764	10438460	ENST00000355249	KIF1B	364	93	16	54.34	8.32	21.59
chr3	10197225	10197585	-9144	10206549	10285427	ENST00000256458	IRAK2	360	134	13	30.35	5.52	9.51
chr18	10198775	10199294	-255590	10454625	10488698	ENST00000355285	APCDD1	519	353	18	33.31	5.08	9.17
chr21	10198886	10199314	17932	10181168	10182885	ENST00000422356	CR381653.1	428	225	25	32.4	4.1	9.22
chr21	10208249	10209183	27548	10181168	10182885	ENST00000422356	CR381653.1	934	309	46	32.16	3.68	9.21
chr12	10216294	10216591	33166	10183276	10218565	ENST00000355819	CLEC9A	297	99	12	40.08	4.96	10.95
chr10	10240647	10240950	-806460	11047259	11378666	ENST00000379261	CELF2	303	221	11	31.1	5.41	9.47
chr10	10243344	10243697	-803738	11047259	11378666	ENST00000379261	CELF2	353	195	12	32.44	6.52	9.23
chr16	10251313	10251629	22797	9857006	10274268	ENST00000396575	GRIN2A	316	224	12	37.19	5.75	9.96
chr2	10259072	10259386	-3226	10262455	10271545	ENST00000360566	RRM2	314	217	11	32.52	6.65	9.2
chr20	10269936	10270199	70353	10199714	10273926	ENST00000430336	SNAP25	263	85	10	32.99	4.92	9.15
chr18	10279575	10279838	-174918	10454625	10488698	ENST00000355285	APCDD1	263	170	11	34.74	5.91	9.53
chr18	10283826	10284178	-170623	10454625	10488698	ENST00000355285	APCDD1	352	217	14	38.08	4.38	10.09
chr1	10291542	10291858	-608	10292308	10441655	ENST00000377081	KIF1B	316	217	14	49.56	5.82	14.94
chr8	10292335	10292605	-90586	10383056	10396328	ENST00000328655	PRSS55	270	183	11	38.32	6.65	10.43
chr18	10299499	10300072	-154839	10454625	10488698	ENST00000355285	APCDD1	573	362	18	38.37	4.49	10.45
chr4	10306765	10307186	152008	10441498	10458984	ENST00000326756	ZNF518B	421	199	16	46.36	5.82	13.55
chr7	10327933	10328272	651780	10971578	10979883	ENST00000339600	NDUFA4	339	98	13	30.94	4.67	9.31
chr6	10333167	10333558	71464	10393419	10404827	ENST00000461628	TFAP2A	391	151	13	34.13	5.82	9.43
chr2	10338638	10339042	57331	10281509	10351851	ENST00000381786	C2orf48	404	219	13	32.76	6.65	9.29
chr18	10354346	10354619	-100142	10454625	10488698	ENST00000355285	APCDD1	273	174	11	37.89	7.49	10.14
chr18	10357302	10357585	-97181	10454625	10488698	ENST00000355285	APCDD1	283	184	11	36.48	5.82	9.85
chr5	10359150	10359479	5435	10353879	10435491	ENST00000274140	2016-03-06	329	203	12	33.89	7.09	9.47
chr16	10360228	10360491	-83748	9847261	10276611	ENST00000396573	GRIN2A	263	167	10	33.46	5.82	9.4
chr20	10364362	10364716	48031	10385832	10412570	ENST00000399054	MKKS	354	116	12	31	4.73	9.34
chr17	10366162	10366382	6604	10346607	10372876	ENST00000255381	MYH4	220	123	9	33.68	5.82	9.49
chr10	10366830	10367096	-680296	11047259	11378666	ENST00000379261	CELF2	266	88	11	37.05	7.14	10
chr8	10370625	10370912	-12287	10383056	10396328	ENST00000328655	PRSS55	287	85	10	30.4	4.99	9.43
chr8	10375343	10375606	-7581	10383056	10396328	ENST00000328655	PRSS55	263	176	10	33.46	4.99	9.4
chr6	10386780	10387065	17904	10393419	10404827	ENST00000461628	TFAP2A	285	135	10	30.65	5.82	9.26
chr18	10387033	10387337	-67440	10454625	10488698	ENST00000355285	APCDD1	304	96	13	35.49	5.34	9.95
chr17	10390113	10390366	-17363	10346607	10372876	ENST00000255381	MYH4	253	86	10	32.91	6.3	9.28
chr17	10392268	10392594	-19555	10346607	10372876	ENST00000255381	MYH4	326	239	11	31.13	4.99	9.48
chr19	10392650	10392866	-4892	10397650	10399198	ENST00000340992	ICAM4	216	118	9	34.29	5.82	9.39
chr3	10404110	10404448	-41417	10342615	10362862	ENST00000350697	SEC13	338	242	12	34.99	6.65	9.63
chr10	10433284	10433569	-613832	11047259	11378666	ENST00000379261	CELF2	285	186	11	36.21	7.49	10.1
chr21	10436106	10436730	255250	10181168	10182885	ENST00000422356	CR381653.1	624	248	32	45.16	4.64	12.97
chr2	10437468	10437757	-5402	10443015	10559973	ENST00000423674	HPCAL1	289	196	10	30.17	4.99	9.62
chr20	10442128	10442657	26441	10415951	10604027	ENST00000334534	C20orf94	529	203	19	49.26	6.65	14.31
chr4	10460667	10460995	-1802	10447726	10459029	ENST00000507515	ZNF518B	328	196	12	36.21	5.82	10.07
chr21	10465956	10466265	284942	10181168	10182885	ENST00000422356	CR381653.1	309	170	20	43.47	5.71	11.65
chr12	10469860	10470270	3972	10466093	10468236	ENST00000539792	KLRD1	410	201	14	37.1	7.49	10
chr21	10490252	10490613	309264	10181168	10182885	ENST00000422356	CR381653.1	361	119	19	43.57	6.19	11.77
chr11	10499513	10499785	16962	10482687	10527993	ENST00000529507	AMPD3	272	98	10	30.39	6.3	9.41
chr3	10535983	10536352	11100	10377808	10547268	ENST00000342354	ATP2B2	369	148	13	31.5	6.65	9.49
chr11	10536369	10536668	-5795	10529434	10530723	ENST00000536684	MTRNR2L8	299	200	11	34.37	4.99	9.38
chr1	10544859	10545248	10045	10535008	10690372	ENST00000538836	PEX14	389	138	15	44.96	5.82	12.58
chr4	10586139	10586433	14019	10491326	10600305	ENST00000429087	CLNK	294	93	11	35.01	4.99	9.63
chr4	10592686	10592994	7465	10491326	10600305	ENST00000429087	CLNK	308	89	11	33.25	4.99	9.18
chr4	10604083	10604438	-3955	10491326	10600305	ENST00000429087	CLNK	355	111	14	43.85	6.65	11.69
chr12	10612362	10612613	-5203	10594863	10607284	ENST00000536188	KLRC1	251	154	10	32.04	6.1	9.19
chr12	10613318	10613660	-6205	10594863	10607284	ENST00000536188	KLRC1	342	218	12	30.33	5.98	9.51
chr3	10613727	10614017	-66531	10365707	10547341	ENST00000383800	ATP2B2	290	114	10	30.05	5.82	9.58
chr11	10624318	10624596	-34219	10578513	10590238	ENST00000256178	LYVE1	278	97	10	31.51	4.16	9.4
chr4	10626787	10627128	-26652	10491326	10600305	ENST00000429087	CLNK	341	168	14	45.8	9.15	12.96
chr11	10626994	10627288	-36903	10578513	10590238	ENST00000256178	LYVE1	294	196	11	35.01	4.99	9.63
chr17	10628914	10629112	4633	10616612	10633646	ENST00000455996	TMEM220	198	99	9	36.89	7.49	9.95
chr1	10642511	10642694	107594	10535008	10690372	ENST00000538836	PEX14	183	91	9	36.89	7.49	9.95
chr6	10643632	10644065	9690	10634158	10634922	ENST00000379591	GCNT6	433	200	14	34.64	4.99	9.49
chr3	10646790	10647037	-99572	10365707	10547341	ENST00000383800	ATP2B2	247	150	10	35.71	6.65	9.81
chr5	10648903	10649184	84548	10564495	10650308	ENST00000296657	ANKRD33B	281	98	10	31.13	5.82	9.43
chr2	10653364	10653714	-64909	10580094	10588630	ENST00000234111	ODC1	350	244	14	41.94	5.52	11.36
chr10	10654411	10654879	-392614	11047259	11378666	ENST00000379261	CELF2	468	210	17	45.96	4.99	13.11
chr10	10659214	10659730	-387787	11047259	11378666	ENST00000379261	CELF2	516	435	18	45.61	4.99	12.81
chr4	10667931	10668222	-9891	10533037	10658185	ENST00000507719	CLNK	291	178	11	35.41	5.82	9.85
chr1	10668843	10669069	133948	10535008	10690372	ENST00000538836	PEX14	226	145	9	31.02	6.3	9.33
chr5	10670256	10670658	90883	10680546	10761340	ENST00000432074	DAP	402	214	14	35.54	5.52	9.95
chr18	10673134	10673508	28658	10671123	10701979	ENST00000285141	FAM38B	374	99	15	35.34	5.25	9.82
chr12	10674227	10674585	15917	10658489	10660090	ENST00000538173	AC068775.1	358	180	12	32.68	4.99	9.24
chr17	10675872	10676154	-42367	10616612	10633646	ENST00000455996	TMEM220	282	85	10	31.01	5.82	9.29
chr18	10678384	10678846	23364	10671123	10701979	ENST00000285141	FAM38B	462	174	17	37.98	4.95	10.15
chr11	10680182	10680734	-6610	10594638	10673848	ENST00000545852	MRVI1	552	253	32	119.82	11.03	100
chr2	10685004	10685335	-96539	10580094	10588630	ENST00000234111	ODC1	331	239	12	35.84	5.82	9.98
chr4	10704714	10704942	-18339	10488019	10686489	ENST00000226951	CLNK	228	99	9	32.5	5.82	9.19
chr1	10721541	10721877	134996	10696661	10856705	ENST00000377022	CASZ1	336	105	14	40.82	5.17	10.89
chr18	10735435	10735887	-33525	10670238	10702136	ENST00000503781	FAM38B	452	357	21	47.62	4.73	13.56
chr17	10740031	10740345	1230	10725792	10741418	ENST00000441732	PIRT	314	223	11	32.52	4.99	9.2
chr6	10755027	10755290	7094	10748064	10759917	ENST00000481240	TMEM14B	263	95	10	33.46	5.82	9.4
chr16	10755200	10755480	33462	10721358	10788802	ENST00000283025	TEKT5	280	83	10	31.26	4.99	9.37
chr8	10756978	10757264	-59735	10622669	10697386	ENST00000519088	PINX1	286	74	10	30.53	4.99	9.32
chr9	10763639	10763933	-151063	8528152	10612723	ENST00000463477	PTPRD	294	202	12	35.01	6.65	9.63
chr17	10764128	10764368	-22830	10725792	10741418	ENST00000441732	PIRT	240	141	9	30.83	5.82	9.32
chr6	10772014	10772327	24106	10748064	10759917	ENST00000481240	TMEM14B	313	223	11	32.64	5.82	9.23
chr12	10772309	10772689	-6277	10758612	10766222	ENST00000320756	MAGOHB	380	194	13	30.4	4.43	9.42
chr8	10794768	10794964	65125	10753665	10859991	ENST00000304437	XKR6	196	98	9	36.89	7.49	9.95
chr19	10795544	10795840	-16420	10812112	10824040	ENST00000250237	QTRT1	296	203	11	32.71	5.52	9.27
chr16	10812909	10813203	-24254	10721358	10788802	ENST00000283025	TEKT5	294	138	11	35.01	5.82	9.63
chr16	10816369	10816581	-21203	10837678	10863208	ENST00000283027	NUBP1	212	120	9	34.92	6.65	9.58
chr8	10817532	10817808	42321	10753665	10859991	ENST00000304437	XKR6	276	202	10	31.76	4.99	9.24
chr3	10818338	10818743	-39344	10857885	10982419	ENST00000254488	SLC6A11	405	242	14	32.66	5.82	9.3
chr3	10821974	10822261	-35767	10857885	10982419	ENST00000254488	SLC6A11	287	195	10	30.4	5.82	9.43
chr5	10828625	10828906	-67381	10679342	10761384	ENST00000230895	DAP	281	165	10	31.13	4.99	9.43
chr2	10829637	10829899	325	10711781	10830093	ENST00000381685	NOL10	262	179	11	34.88	5.17	9.54
chr2	10842465	10842711	-12487	10711999	10830101	ENST00000538384	NOL10	246	93	9	30.03	6.65	9.59
chr1	10851045	10851352	5506	10696661	10856705	ENST00000377022	CASZ1	307	148	11	33.37	5.82	9.18
chr4	10865033	10865487	-178771	10488019	10686489	ENST00000226951	CLNK	454	218	16	36.38	5.91	10.08
chr17	10873274	10873594	-132016	10725792	10741418	ENST00000441732	PIRT	320	227	11	31.82	4.99	9.22
chr2	10875965	10876371	14393	10861775	10925236	ENST00000381661	ATP6V1C2	406	202	15	42.81	7.49	11.58
chr21	10889823	10890817	100562	10906741	10990882	ENST00000361285	TPTE	994	603	57	35.42	3.66	9.88
chr9	10891240	10891568	-278681	8528152	10612723	ENST00000463477	PTPRD	328	236	12	36.21	5.82	10.07
chr3	10892895	10893174	35148	10857886	10867183	ENST00000454147	SLC6A11	279	161	10	31.38	4.99	9.4
chr12	10910805	10911231	-35107	10851812	10875911	ENST00000228251	CSDA	426	218	14	35.37	5.82	9.83
chr3	10913805	10914103	56068	10857886	10867183	ENST00000454147	SLC6A11	298	219	11	34.5	5.82	9.39
chr10	10922179	10922552	-124893	11047259	11378666	ENST00000379261	CELF2	373	274	15	47.11	7.49	13.67
chr4	10927243	10927828	-241046	10488019	10686489	ENST00000226951	CLNK	585	86	22	34.39	3.46	9.46
chr10	10930089	10930334	-117047	11047259	11378666	ENST00000379261	CELF2	245	146	9	30.16	6.65	9.58
chr17	10936119	10936516	-194899	10725792	10741418	ENST00000441732	PIRT	397	214	14	33.24	5.91	9.17
chr18	10936518	10937030	-149634	10731474	10787140	ENST00000383408	FAM38B	512	325	21	41.28	6.05	11.2
chr6	10952041	10952699	65306	10887064	10974542	ENST00000283141	SYCP2L	658	428	23	55.09	5.82	22.36
chr11	10964726	10964959	-84499	10876166	10880343	ENST00000526020	ZBED5	233	141	9	30.69	6.43	9.3
chr21	10972966	10973559	17619	10906741	10990882	ENST00000342420	TPTE	593	149	24	30.69	3.4	9.31
chr17	10973384	10973661	-171057	11144580	11462196	ENST00000441885	SHISA6	277	94	11	37.32	5.82	9.93
chr8	10975771	10976138	7362	10980891	10983317	ENST00000526648	AF131215.3	367	226	13	33.96	5.44	9.38
chr16	10978879	10979163	7833	10971188	11004100	ENST00000537380	CIITA	284	193	12	42.25	8.32	11.4
chr10	10985486	10985746	-61643	11047259	11378666	ENST00000379261	CELF2	260	176	11	39.82	5.82	10.75
chr21	10986318	10986906	4270	10906741	10990882	ENST00000342420	TPTE	588	291	25	35.44	3.94	9.9
chr3	10987673	10988028	-46559	11034410	11080933	ENST00000287766	SLC6A1	355	149	13	38.29	5.82	10.37
chr3	10999525	10999835	-34730	11034410	11080933	ENST00000287766	SLC6A1	310	97	11	32.25	4.89	9.24
chr21	11000811	11001284	-10127	10906201	10990920	ENST00000298232	TPTE	473	206	21	33.57	4.9	9.55
chr7	11002811	11003119	-10534	11013499	11143282	ENST00000403050	PHF14	308	179	11	33.25	5.82	9.18
chr5	11009503	11009836	107934	10973045	11117604	ENST00000538638	CTNND2	333	163	11	30.35	4.99	9.51
chr16	11030876	11031113	5322	11022748	11036317	ENST00000331808	DEXI	237	141	9	31.23	5.82	9.47
chr17	11040365	11040707	-104044	11144580	11462196	ENST00000441885	SHISA6	342	254	13	37.56	5.52	10.06
chr8	11050242	11050635	8409	11051976	11058848	ENST00000297303	XKR6	393	198	14	31.05	4.17	9.34
chr16	11058682	11059018	20412	11038438	11220201	ENST00000409552	CLEC16A	336	85	13	40.73	4.99	10.98
chr18	11077870	11078377	70637	10670245	11148761	ENST00000302079	FAM38B	507	252	18	36.35	4.84	10.08
chr21	11086183	11088068	-96205	10906201	10990920	ENST00000298232	TPTE	1885	264	142	30.85	3.13	9.29
chr3	11092603	11092879	33939	11058802	11078834	ENST00000536032	SLC6A1	276	142	11	31.76	7.49	9.24
chr8	11093546	11093790	31706	11105135	11125374	ENST00000443854	CTC-493P15.3	244	145	10	36.15	5.82	10.04
chr1	11095709	11096032	11409	11086580	11107280	ENST00000400897	MASP2	323	242	15	50.14	7.64	16.14
chr17	11103142	11103368	-41325	11144580	11462196	ENST00000441885	SHISA6	226	130	10	38.97	6.65	10.86
chr12	11109746	11110070	-18046	11090005	11091862	ENST00000537503	TAS2R14	324	93	12	36.71	5.82	10
chr3	11112266	11112580	53621	11058802	11078834	ENST00000536032	SLC6A1	314	90	11	32.52	4.99	9.2
chr21	11112196	11114027	-122191	10906201	10990920	ENST00000298232	TPTE	1831	1315	93	33.38	3.09	9.4
chr16	11117548	11117764	79218	11038438	11220201	ENST00000409552	CLEC16A	216	96	10	40.66	6.65	10.91
chr21	11126255	11127441	-135928	10906201	10990920	ENST00000298232	TPTE	1186	793	75	57.61	3.94	31.07
chr5	11127148	11127550	-9745	10973045	11117604	ENST00000538638	CTNND2	402	263	17	47.83	5.91	13.73
chr21	11133749	11134744	-143326	10906201	10990920	ENST00000298232	TPTE	995	833	40	32.67	4.28	9.27
chr1	11141442	11141810	18268	11126678	11159894	ENST00000544779	EXOSC10	368	160	13	31.6	5.82	9.35
chr3	11142437	11142727	-36197	11178779	11302461	ENST00000438284	HRH1	290	200	10	30.05	5.82	9.58
chr4	11146691	11147304	283223	11401382	11430221	ENST00000514690	HS3ST1	613	156	23	33.34	4.46	9.17
chr20	11152410	11152688	143738	11008811	11008936	ENST00000537362	C20orf187	278	154	11	31.72	5.77	9.24
chr18	11155384	11155991	-6926	10670245	11148761	ENST00000302079	FAM38B	607	82	23	42.5	3.83	11.26
chr21	11158734	11159510	-168202	10906201	10990920	ENST00000298232	TPTE	776	559	41	44.47	3.32	12.33
chr20	11163420	11163739	154768	11008811	11008936	ENST00000537362	C20orf187	319	190	11	31.93	4.99	9.2
chr2	11172570	11172861	-100463	11273179	11286150	ENST00000381585	C2orf50	291	130	14	44.28	6.88	11.97
chr2	11185878	11186124	-87178	11273179	11286150	ENST00000381585	C2orf50	246	93	9	30.03	4.99	9.59
chr5	11197148	11197587	-79763	10973045	11117604	ENST00000538638	CTNND2	439	180	17	34.01	4.98	9.39
chr8	11202619	11202905	2249	11203257	11205011	ENST00000525867	AF131216.5	286	188	11	36.07	5.82	9.94
chr17	11207274	11207596	62389	11145046	11462196	ENST00000343478	SHISA6	322	98	11	31.59	4.99	9.32
chr6	11215813	11216126	16921	11198541	11232891	ENST00000379433	NEDD9	313	168	11	30.64	4.73	9.35
chr5	11219578	11219882	-102126	10973045	11117604	ENST00000538638	CTNND2	304	96	11	33.74	4.99	9.53
chr16	11223980	11224306	4218	11219925	11276026	ENST00000381822	CLEC16A	326	172	11	31.13	4.99	9.48
chr2	11228799	11229043	-44258	11273179	11286150	ENST00000381585	C2orf50	244	122	9	30.29	4.99	9.45
chr4	11234331	11234610	195750	11401382	11430221	ENST00000514690	HS3ST1	279	114	12	33.2	4.6	9.16
chr18	11248982	11249438	-100449	10670245	11148761	ENST00000302079	FAM38B	456	241	16	31.74	6.06	9.22
chr6	11255397	11255789	-22678	11183531	11232915	ENST00000379446	NEDD9	392	207	15	30.72	3.73	9.3
chr4	11265552	11265846	164522	11401382	11430221	ENST00000514690	HS3ST1	294	198	11	35.01	5.82	9.63
chr11	11270845	11271138	372560	11292423	11643552	ENST00000227756	GALNTL4	293	126	11	33.09	5.52	9.09
chr17	11274421	11274706	129517	11145046	11462196	ENST00000343478	SHISA6	285	186	10	30.65	5.82	9.26
chr19	11280925	11281199	-14578	11257831	11266484	ENST00000423327	SPC24	274	99	10	31.07	6.48	9.34
chr6	11287875	11288197	-55121	11183531	11232915	ENST00000379446	NEDD9	322	222	12	32.18	4.43	9.23
chr7	11289692	11289898	276296	11013499	11209117	ENST00000445996	PHF14	206	109	9	35.89	6.65	10.08
chr1	11289957	11290286	32442	11166592	11322564	ENST00000361445	MTOR	329	217	11	30.79	4.99	9.29
chr7	11296313	11296757	283036	11013499	11209117	ENST00000445996	PHF14	444	255	17	48.91	6.65	14.45
chr16	11311536	11311817	38359	11348262	11350036	ENST00000332029	SOCS1	281	197	10	31.13	4.99	9.43
chr12	11318298	11318686	21051	11338599	11339543	ENST00000334266	TAS2R42	388	183	15	43.04	5.59	11.65
chr6	11324197	11324476	58195	11213877	11382532	ENST00000397378	NEDD9	279	188	11	37.04	5.82	9.96
chr19	11326769	11327075	-18679	11274944	11308243	ENST00000432929	KANK2	306	217	12	39.08	6.65	10.85
chr3	11328389	11328649	9614	11318905	11350502	ENST00000423116	ATG7	260	97	10	33.87	6.65	9.43
chr5	11328572	11329178	-211271	10973045	11117604	ENST00000538638	CTNND2	606	394	20	38.14	5.52	10.16
chr9	11342941	11343205	-730350	8528152	10612723	ENST00000463477	PTPRD	264	195	10	31.07	4.68	9.32
chr17	11350322	11350560	-151307	11501748	11873485	ENST00000262442	DNAH9	238	95	9	31.1	5.82	9.46
chr7	11352962	11353255	339609	11013499	11209117	ENST00000445996	PHF14	293	184	14	46.81	6.57	13.54
chr5	11354150	11354369	234663	11385137	11588923	ENST00000513598	CTNND2	219	125	9	33.83	6.65	9.43
chrX	11358743	11358985	10792	11162134	11369656	ENST00000413512	ARHGAP6	242	67	9	30.56	6.65	9.38
chr19	11365384	11365758	7586	11309973	11373157	ENST00000294618	DOCK6	374	96	14	36.03	5.82	10.01
chr17	11377363	11377568	-124282	11501748	11873485	ENST00000262442	DNAH9	205	94	10	42.64	7.49	11.34
chr6	11399780	11400123	-17370	11185051	11382581	ENST00000504387	NEDD9	343	249	12	34.39	4.99	9.43
chr18	11400526	11400930	-208984	11609712	11610687	ENST00000424015	SLC35G4	404	223	17	30.29	4.77	9.5
chr17	11402388	11402697	-99205	11501748	11873485	ENST00000262442	DNAH9	309	224	11	31.11	4.73	9.47
chr4	11413432	11413898	16556	11401382	11430221	ENST00000514690	HS3ST1	466	222	16	40.71	5.79	10.98
chr18	11420872	11421318	-188617	11609712	11610687	ENST00000424015	SLC35G4	446	224	17	42.45	5.95	11.22
chr10	11427570	11427780	-65828	11358797	11361847	ENST00000379256	C10orf31	210	91	11	48.58	6.65	14.36
chr5	11434335	11434608	154451	11385137	11588923	ENST00000513598	CTNND2	273	176	12	43.38	6.57	11.79
chr8	11437103	11437342	19380	11417842	11422108	ENST00000526097	BLK	239	165	9	30.96	4.99	9.38
chr10	11452085	11452378	-90384	11358797	11361847	ENST00000379256	C10orf31	293	201	11	30.69	5.17	9.31
chr17	11455285	11455527	-46342	11501748	11873485	ENST00000262442	DNAH9	242	147	9	30.56	5.82	9.38
chr11	11456693	11456942	186734	11292423	11643552	ENST00000227756	GALNTL4	249	91	10	31.21	5.17	9.47
chr5	11461739	11461981	127063	11385137	11588923	ENST00000513598	CTNND2	242	142	9	30.56	5.82	9.38
chr16	11474818	11475151	35696	11439288	11445619	ENST00000312499	RMI2	333	87	13	30.94	3.94	9.31
chr12	11495376	11495670	12997	11504757	11508520	ENST00000545626	PRB1	294	171	11	35.01	6.65	9.63
chr5	11495747	11496165	92967	11385137	11588923	ENST00000513598	CTNND2	418	278	16	46.74	4.99	13.49
chr3	11495986	11496319	90019	11406133	11551813	ENST00000446110	ATG7	333	217	12	33.41	7.09	9.4
chr5	11507269	11507702	81437	11385137	11588923	ENST00000513598	CTNND2	433	162	16	44.87	5.82	12.51
chr12	11515634	11515947	-7265	11504757	11508525	ENST00000500254	PRB1	313	131	12	30.92	4.87	9.29
chr2	11522616	11522868	-38031	11319887	11484711	ENST00000315872	ROCK2	252	121	11	41.07	6.65	11.3
chr10	11537944	11538227	36188	11502509	11574274	ENST00000277575	USP6NL	283	99	10	30.89	5.82	9.18
chr16	11540978	11541348	44448	11536047	11585611	ENST00000344649	AC099489.1	370	211	13	36.49	4.99	9.89
chr17	11544101	11544416	42510	11501748	11873131	ENST00000454412	DNAH9	315	225	11	32.4	6.65	9.21
chr9	11545854	11546072	-933240	8528152	10612723	ENST00000463477	PTPRD	218	121	9	32.64	5.59	9.22
chr9	11561653	11562139	-949173	8528152	10612723	ENST00000463477	PTPRD	486	229	17	43.15	6.56	11.86
chr9	11566080	11566402	-953518	8528152	10612723	ENST00000463477	PTPRD	322	112	11	31.59	4.16	9.32
chr11	11566454	11567098	76776	11292423	11643552	ENST00000227756	GALNTL4	644	225	22	34.39	5.71	9.45
chr18	11571727	11572065	-37816	11609712	11610687	ENST00000424015	SLC35G4	338	186	12	33.35	6.39	9.17
chr4	11582001	11582302	-150762	11394774	11431389	ENST00000002596	HS3ST1	301	133	11	34.12	5.82	9.38
chrX	11591006	11591293	91798	11166770	11682948	ENST00000380732	ARHGAP6	287	197	10	30.4	4.99	9.43
chr17	11593469	11593783	232	11593394	11873063	ENST00000413703	DNAH9	314	218	11	32.52	4.99	9.2
chr17	11598459	11598745	5208	11593394	11873063	ENST00000413703	DNAH9	286	160	11	36.07	5.82	9.94
chr11	11598433	11598840	44915	11292423	11643552	ENST00000227756	GALNTL4	407	196	13	30.94	5.61	9.31
chr16	11602390	11602741	-16954	11536047	11585611	ENST00000344649	AC099489.1	351	82	13	38.79	4.99	10.94
chr4	11621387	11621631	-190120	11394774	11431389	ENST00000002596	HS3ST1	244	155	9	30.29	5.82	9.45
chr9	11628276	11628551	-1015690	8528152	10612723	ENST00000463477	PTPRD	275	182	10	31.18	5.71	9.47
chr18	11630262	11630758	9188	11619508	11639698	ENST00000547442	RP11-677O4.1	496	224	16	37.88	5.82	10.13
chr2	11631002	11631314	-24883	11586370	11606275	ENST00000362009	E2F6	312	95	11	30.76	5.52	9.31
chr12	11638545	11638798	-90171	11504757	11548500	ENST00000546254	PRB1	253	179	10	32.91	5.52	9.28
chr1	11660722	11661175	-53483	11714432	11722346	ENST00000251546	FBXO44	453	214	19	59.01	6.65	34.52
chr2	11664584	11664948	-9476	11674242	11782914	ENST00000381486	GREB1	364	194	13	34.87	7.88	9.54
chr17	11668802	11669072	75543	11593394	11873063	ENST00000413703	DNAH9	270	171	10	31.07	5.58	9.34
chr1	11671642	11672037	-42592	11714432	11722346	ENST00000251546	FBXO44	395	183	14	38.81	5.82	10.9
chr16	11674537	11674936	5492	11641582	11680229	ENST00000339430	LITAF	399	194	13	33.28	4.99	9.2
chr2	11680470	11680831	681	11679969	11728369	ENST00000263834	GREB1	361	96	12	32.36	6.65	9.23
chr18	11686663	11686987	-2359	11689184	11881289	ENST00000540217	GNAL	324	128	11	30.11	6.43	9.64
chr5	11688897	11689166	-99900	10973007	11589131	ENST00000511377	CTNND2	269	170	10	32.66	5.82	9.3
chr17	11689118	11689450	95890	11593394	11873063	ENST00000413703	DNAH9	332	120	12	30.99	5.17	9.35
chr4	11689476	11689722	-258210	11394774	11431389	ENST00000002596	HS3ST1	246	159	10	35.86	6.65	10.04
chr10	11692153	11692463	-38555	11502511	11653753	ENST00000379237	USP6NL	310	99	11	33	4.16	9.14
chr2	11696591	11696873	253	11696479	11782912	ENST00000234142	GREB1	282	115	10	31.01	5.82	9.29
chr18	11701521	11701885	12438	11689265	11885684	ENST00000334049	GNAL	364	270	14	31.89	3.94	9.21
chr18	11725753	11726105	-25542	11751471	11881134	ENST00000535121	GNAL	352	243	13	35.74	4.67	9.84
chr16	11740104	11740419	-22008	11762270	11773015	ENST00000329565	SNN	315	121	11	32.4	6.65	9.21
chr17	11745718	11746014	-40355	11786221	11873065	ENST00000396001	DNAH9	296	205	12	38.21	5.52	10.21
chr2	11748689	11749068	-3506	11752385	11782914	ENST00000396123	GREB1	379	147	13	35.46	5.82	9.9
chr5	11750396	11750673	152819	11346704	11903354	ENST00000502551	CTNND2	277	129	10	30.46	6.43	9.37
chr12	11763489	11763851	-39118	11802788	12044558	ENST00000396373	ETV6	362	201	12	32.25	4.99	9.25
chr20	11765436	11765727	64677	11790633	11830259	ENST00000427835	C20orf61	291	149	14	44.28	5.5	11.97
chr9	11766515	11766923	-918720	12685439	12694303	ENST00000473763	TYRP1	408	208	13	32.35	6.65	9.23
chr18	11769611	11769933	17589	11752183	11881825	ENST00000423027	GNAL	322	240	12	36.97	5.82	9.91
chr7	11773771	11774003	97937	11414170	11871824	ENST00000423059	THSD7A	232	127	9	31.93	5.82	9.2
chr2	11797639	11797988	12476	11798304	11810290	ENST00000306928	NTSR2	349	187	12	33.7	4.16	9.51
chr5	11807548	11807928	95616	11346704	11903354	ENST00000502551	CTNND2	380	221	14	35.34	5.82	9.79
chr20	11812968	11813228	17161	11790633	11830259	ENST00000427835	C20orf61	260	110	10	31.07	6.15	9.32
chr18	11813549	11813833	-37748	11851439	11854448	ENST00000526991	CHMP1B	284	192	11	31.84	4.43	9.28
chr10	11815185	11815519	26078	11789274	11805350	ENST00000422887	ECHDC3	334	179	11	30.24	5.82	9.53
chr3	11821697	11822070	-59663	11597544	11762220	ENST00000273038	VGLL4	373	234	13	36.14	6.65	10.02
chr18	11823676	11824002	-27600	11851439	11854448	ENST00000526991	CHMP1B	326	92	12	36.46	8.32	9.84
chr8	11838994	11839247	-709	11839830	11842099	ENST00000382208	DEFB135	253	167	10	30.88	4.46	9.27
chr6	11845475	11845844	-38380	11735801	11807279	ENST00000379415	C6orf105	369	99	13	31.5	4.99	9.49
chr5	11848811	11849071	54413	11346704	11903354	ENST00000502551	CTNND2	260	122	10	33.87	6.65	9.43
chr17	11853973	11854257	46574	11880762	11900689	ENST00000322748	ZNF18	284	146	11	31.84	5.17	9.28
chr18	11864390	11864706	7109	11857439	11881171	ENST00000535980	GNAL	316	177	11	30.29	6.3	9.5
chr2	11868126	11868470	3817	11864481	11965021	ENST00000425416	LPIN1	344	206	13	39.68	6.65	10.7
chr19	11870543	11870851	-7210	11877907	11893301	ENST00000409902	ZNF441	308	209	11	33.25	6.65	9.18
chr9	11908130	11908452	-777148	12685439	12694303	ENST00000473763	TYRP1	322	211	13	42.65	4.99	11.35
chr5	11912268	11912501	-8229	10973301	11904155	ENST00000458100	CTNND2	233	95	9	31.13	4.89	9.48
chr18	11920631	11921046	-12059	11884048	11908779	ENST00000309976	MPPE1	415	147	14	35.02	5.63	9.7
chr1	11921890	11922178	-3046	11917521	11918988	ENST00000376468	NPPB	288	195	10	30.29	4.99	9.51
chr4	11921835	11922198	-490627	11394774	11431389	ENST00000002596	HS3ST1	363	169	13	37.32	6.65	9.97
chr18	11925626	11925937	-17002	11884048	11908779	ENST00000309976	MPPE1	311	99	12	36.17	5.52	10.06
chr7	11927054	11927536	-55471	11414170	11871824	ENST00000423059	THSD7A	482	208	15	30.59	5.34	9.41
chr5	11938370	11938708	-34384	10973301	11904155	ENST00000458100	CTNND2	338	99	12	34.99	5.82	9.63
chr20	11948791	11949101	49447	11899499	11903377	ENST00000430557	BTBD3	310	75	12	33.69	5.17	9.51
chr19	11952897	11953114	-6570	11959576	11980297	ENST00000455282	ZNF439	217	118	9	34.14	5.82	9.42
chr6	11959325	11959616	-49524	12008995	12120390	ENST00000491710	HIVEP1	291	133	12	33.37	4.82	9.22
chr2	11962977	11963247	35856	11927256	11944645	ENST00000454151	LPIN1	270	94	10	32.53	5.82	9.24
chr1	11963931	11964138	22445	11979648	11986480	ENST00000376572	KIAA2013	207	98	9	35.72	6.65	9.81
chr3	11969624	11969856	-76122	12045862	12232907	ENST00000540660	SYN2	232	136	9	31.93	5.82	9.2
chr3	11970793	11971101	-74915	12045862	12232907	ENST00000540660	SYN2	308	211	11	33.25	4.99	9.18
chr3	11986664	11987000	-59030	12045862	12232907	ENST00000540660	SYN2	336	216	12	35.23	4.99	9.73
chr18	11995863	11996083	14458	11981515	12018283	ENST00000383376	IMPA2	220	95	10	33.43	5.56	9.4
chr6	11999034	11999317	-9819	12008995	12120390	ENST00000491710	HIVEP1	283	85	10	30.89	4.99	9.18
chr10	12004092	12004436	37673	11973666	12041937	ENST00000359268	UPF2	344	158	13	38.48	5.67	10.59
chr1	12018646	12018863	-21483	12040238	12073571	ENST00000444836	MFN2	217	94	9	34.14	6.65	9.42
chr5	12019036	12019312	-115019	10973301	11904155	ENST00000458100	CTNND2	276	126	10	31.76	5.82	9.24
chr9	12019138	12019450	-666145	12685439	12694303	ENST00000473763	TYRP1	312	155	11	32.76	4.99	9.28
chr8	12027341	12027659	24031	12042910	12051531	ENST00000526802	FAM86B1	318	225	12	30.31	4.17	9.5
chr6	12029351	12029690	13700	12015820	12039478	ENST00000484210	HIVEP1	339	99	12	32.18	4.67	9.22
chr5	12030720	12031056	-126733	10973301	11904155	ENST00000458100	CTNND2	336	69	13	40.73	4.99	10.98
chr2	12050831	12051228	123773	11927256	11944645	ENST00000454151	LPIN1	397	195	13	33.49	6.65	9.45
chr7	12052769	12053144	-181132	11414170	11871824	ENST00000423059	THSD7A	375	156	14	35.77	5.91	9.86
chr16	12060988	12061451	2139	12059080	12061815	ENST00000396495	TNFRSF17	463	174	18	51.98	5.82	18.87
chr3	12061242	12061503	15510	12045862	12232907	ENST00000540660	SYN2	261	140	10	33.73	5.82	9.48
chr16	12072211	12072545	1776	12070602	12147141	ENST00000268271	RUNDC2A	334	94	12	35.47	4.99	9.92
chr9	12076192	12076442	-609122	12685439	12694303	ENST00000473763	TYRP1	250	117	10	35.27	5.82	9.77
chr7	12091031	12091341	-159681	12250867	12272715	ENST00000396668	TMEM106B	310	221	12	35.49	4.63	9.95
chr9	12091593	12091902	-593691	12685439	12694303	ENST00000473763	TYRP1	309	96	11	31.11	6.3	9.47
chr3	12095638	12095943	49928	12045862	12232907	ENST00000540660	SYN2	305	154	11	33.62	4.99	9.46
chr11	12109569	12109936	-5790	12115543	12284466	ENST00000537344	MICAL2	367	211	13	36.84	5.82	9.99
chr11	12111002	12111380	-4352	12115543	12284466	ENST00000537344	MICAL2	378	194	13	35.57	4.99	9.93
chr6	12124009	12124367	-1791	12125979	12164808	ENST00000541134	HIVEP1	358	117	12	32.68	4.99	9.24
chr18	12134508	12134872	31985	12102705	12129746	ENST00000418274	ANKRD62	364	160	13	32.68	4.49	9.27
chr12	12147756	12148064	-54888	12202798	12232389	ENST00000464885	BCL2L14	308	211	11	33.25	4.99	9.18
chr1	12157163	12157615	-28567	12185956	12204264	ENST00000413146	TNFRSF8	452	218	15	37.56	8.32	10.06
chr16	12164538	12164866	18647	12146055	12620470	ENST00000323433	SNX29	328	131	12	36.21	6.65	10.07
chr11	12169722	12169964	9873	12159970	12285135	ENST00000342902	MICAL2	242	93	9	30.56	4.99	9.38
chr18	12170993	12171314	68448	12102705	12129746	ENST00000418274	ANKRD62	321	118	14	39.04	5.43	10.83
chr11	12171353	12171752	-11437	12182990	12225894	ENST00000524685	MICAL2	399	173	13	31.04	4.73	9.34
chr1	12172023	12172474	-13707	12185956	12204264	ENST00000413146	TNFRSF8	451	213	15	32.85	6.65	9.26
chr19	12181239	12181510	5749	12175625	12187968	ENST00000441304	ZNF844	271	126	11	31.33	5.56	9.43
chr4	12183157	12183527	-751953	11394774	11431389	ENST00000002596	HS3ST1	370	204	13	36.49	4.99	9.89
chr2	12192004	12192339	264915	11927256	11944645	ENST00000454151	LPIN1	335	96	12	31.38	4.52	9.47
chr19	12196814	12197144	-6099	12203078	12225499	ENST00000430298	ZNF788	330	158	11	30.68	5.82	9.3
chr18	12201893	12202300	-52221	12254318	12277279	ENST00000320477	CIDEA	407	253	17	43.15	5.5	11.86
chr12	12202131	12202449	-508	12202798	12232389	ENST00000464885	BCL2L14	318	110	12	37.48	6.65	10.05
chr18	12206945	12207184	-47253	12254318	12277279	ENST00000320477	CIDEA	239	84	9	30.96	4.99	9.38
chr5	12207519	12207921	-303565	10973301	11904155	ENST00000458100	CTNND2	402	222	15	38	5.82	10.11
chr3	12211678	12212090	-11033	12194551	12200851	ENST00000287814	TIMP4	412	195	13	31.95	5.82	9.23
chr6	12214977	12215207	-75504	12290596	12297427	ENST00000379375	EDN1	230	138	9	30.45	5.52	9.38
chr4	12217462	12217693	-786188	11394774	11431389	ENST00000002596	HS3ST1	231	98	9	32.07	6.65	9.21
chr1	12229093	12229496	2145	12227149	12227588	ENST00000539840	TNFRSF1B	403	133	15	37.89	4.99	10.17
chr6	12229278	12229612	-61151	12290596	12297427	ENST00000379375	EDN1	334	249	13	38.59	6.3	10.62
chr8	12233495	12233845	-57845	12168471	12175825	ENST00000400079	DEFB130	350	225	14	36.15	6.26	10.03
chr20	12236194	12236528	336862	11899499	11903377	ENST00000430557	BTBD3	334	175	13	38.59	7.09	10.62
chr3	12239034	12239306	-38319	12194551	12200851	ENST00000287814	TIMP4	272	180	11	33.46	5.17	9.44
chr12	12241878	12242217	17645	12224402	12252629	ENST00000396367	BCL2L14	339	225	12	34.87	6.65	9.54
chr7	12246914	12247150	-3835	12250867	12272715	ENST00000396668	TMEM106B	236	95	9	31.37	5.82	9.46
chr5	12252971	12253256	-348958	10973301	11904155	ENST00000458100	CTNND2	285	185	11	36.21	7.49	10.1
chr8	12296972	12297331	2525	12294626	12424423	ENST00000357132	AC130352.1	359	263	14	33.72	4.73	9.49
chr12	12303604	12303964	-19020	12273981	12284764	ENST00000540527	LRP6	360	159	12	32.46	5.82	9.22
chr16	12304740	12305040	-120731	12180609	12184159	ENST00000312019	AC007601.1	300	205	11	34.24	4.99	9.33
chr18	12309708	12310136	1661	12308261	12326331	ENST00000445717	TUBB6	428	241	17	43.15	5.78	11.91
chr1	12310997	12311341	21045	12290124	12572099	ENST00000358136	VPS13D	344	96	15	51.33	7.49	18.27
chr17	12314005	12314420	-254994	12569207	12670651	ENST00000395982	MYOCD	415	213	13	31.65	5.82	9.33
chr6	12319099	12319412	28659	12290596	12297427	ENST00000379375	EDN1	313	141	11	30.64	4.73	9.35
chr8	12323284	12323624	28828	12294626	12424423	ENST00000357132	AC130352.1	340	164	12	34.75	4.99	9.52
chr9	12323922	12324210	-361373	12685439	12694303	ENST00000473763	TYRP1	288	189	10	30.29	6.65	9.51
chr1	12337152	12337431	113	12337178	12570415	ENST00000011700	VPS13D	279	188	10	31.38	4.99	9.4
chr4	12337122	12337452	-905898	11394774	11431389	ENST00000002596	HS3ST1	330	88	12	31.22	5.17	9.47
chr5	12338029	12338362	-434040	10973301	11904155	ENST00000458100	CTNND2	333	87	14	44.32	6.3	12.24
chr8	12340020	12340525	45646	12294626	12424423	ENST00000357132	AC130352.1	505	256	22	57.75	7.12	31.84
chr17	12341189	12341474	-227875	12569207	12670651	ENST00000395982	MYOCD	285	151	11	36.21	5.82	10.1
chr8	12341530	12341916	47097	12294626	12424423	ENST00000357132	AC130352.1	386	209	15	31.41	6.22	9.47
chr2	12345483	12345861	418416	11927256	11944645	ENST00000454151	LPIN1	378	168	14	40.86	5.82	11.04
chr8	12346547	12347021	52158	12294626	12424423	ENST00000357132	AC130352.1	474	234	19	36.38	5.97	10.09
chr1	12348075	12348370	11044	12337178	12570415	ENST00000011700	VPS13D	295	204	11	34.88	4.99	9.55
chr12	12351890	12352115	-67238	12273981	12284764	ENST00000540527	LRP6	225	115	9	30.74	5.44	9.3
chr11	12359156	12359472	-39418	12398732	12552348	ENST00000334956	PARVA	316	99	11	32.29	4.99	9.19
chr16	12370678	12371100	-186730	12180609	12184159	ENST00000312019	AC007601.1	422	208	15	40.89	9.15	11.08
chr5	12374034	12374501	-470112	10973301	11904155	ENST00000458100	CTNND2	467	202	16	31.74	5.52	9.22
chr10	12376411	12376752	-14899	12391481	12877545	ENST00000378847	CAMK1D	341	195	12	34.63	4.99	9.49
chr8	12388314	12388633	93847	12294626	12424423	ENST00000357132	AC130352.1	319	202	15	30.25	5.51	9.52
chr9	12388416	12388720	-296871	12685439	12694303	ENST00000473763	TYRP1	304	99	12	39.36	7.49	10.84
chr8	12392800	12393293	98420	12294626	12424423	ENST00000357132	AC130352.1	493	300	21	32.9	5.05	9.26
chr6	12398231	12398523	107781	12290596	12297427	ENST00000379375	EDN1	292	193	11	35.27	8.32	9.8
chr7	12408091	12408439	35266	12417190	12443531	ENST00000541006	VWDE	348	156	13	38.89	5.79	10.81
chr8	12407971	12408697	113708	12294626	12424423	ENST00000357132	AC130352.1	726	390	38	33.59	3.71	9.48
chr18	12409531	12409860	1767	12407928	12432234	ENST00000336990	SLMO1	329	93	11	30.56	6.61	9.39
chr17	12410370	12410642	-158701	12569207	12670651	ENST00000395982	MYOCD	272	174	12	42.63	8.04	11.29
chr8	12411702	12412649	117549	12294626	12424423	ENST00000357132	AC130352.1	947	627	50	38.03	3.9	10.1
chr10	12419932	12420224	28346	12391732	12868142	ENST00000378845	CAMK1D	292	197	11	35.27	5.82	9.8
chr8	12425528	12426354	131315	12294626	12424423	ENST00000357132	AC130352.1	826	514	45	39.13	4.27	10.93
chr8	12426943	12428589	133140	12294626	12424423	ENST00000357132	AC130352.1	1646	563	74	32.49	2.92	9.21
chr8	12438332	12439095	144087	12294626	12424423	ENST00000357132	AC130352.1	763	117	44	31.92	3.17	9.19
chr8	12441001	12441851	145470	12580453	12586896	ENST00000525024	LONRF1	850	278	51	48.69	5.34	14.09
chr10	12449379	12449761	57838	12391732	12868142	ENST00000378845	CAMK1D	382	163	13	35.12	5.82	9.65
chr8	12453022	12453444	133663	12580453	12586896	ENST00000525024	LONRF1	422	190	18	37.79	5.91	10.08
chr8	12454247	12454632	132456	12580453	12586896	ENST00000525024	LONRF1	385	231	15	33.48	6.49	9.45
chr8	12455816	12456081	130947	12580453	12586896	ENST00000525024	LONRF1	265	178	11	31.73	6.18	9.23
chr8	12464378	12464561	122426	12580453	12586896	ENST00000525024	LONRF1	183	91	10	38.2	7.21	10.2
chr6	12464481	12464665	173977	12290596	12297427	ENST00000379375	EDN1	184	92	9	36.89	7.49	9.95
chr8	12465210	12465575	121503	12580453	12586896	ENST00000525024	LONRF1	365	162	13	37.08	6.65	9.99
chr18	12470542	12470935	62810	12407928	12432234	ENST00000336990	SLMO1	393	182	14	35.77	6.97	9.86
chr2	12480894	12481216	-375960	12857015	12882860	ENST00000155926	TRIB2	322	175	11	31.59	6.65	9.32
chr12	12483077	12483646	8246	12482647	12491608	ENST00000545735	MANSC1	569	395	21	54.99	5.82	21.81
chr20	12485858	12486231	-503590	12989635	13053019	ENST00000434210	SPTLC3	373	214	17	30.29	4.9	9.5
chr5	12493861	12494291	-589921	10973301	11904155	ENST00000458100	CTNND2	430	201	17	50.74	7.49	17.22
chr10	12497129	12497505	105585	12391732	12868142	ENST00000378845	CAMK1D	376	170	13	33.5	5.52	9.51
chr16	12506169	12506478	-103063	12609387	12621252	ENST00000219090	SNX29	309	97	16	63.76	8.32	54.44
chr3	12506983	12507311	-18784	12525931	12570423	ENST00000446004	TSEN2	328	127	12	36.21	5.82	10.07
chr19	12510862	12511172	777	12500830	12511794	ENST00000419318	ZNF799	310	145	11	33	4.99	9.14
chr4	12512111	12512542	870891	13370125	13383218	ENST00000504644	RAB28	431	218	14	34.85	6.65	9.57
chr6	12528799	12529164	-188911	12717893	13276355	ENST00000379350	PHACTR1	365	97	16	44.42	6.26	12.26
chr9	12535920	12536195	-149381	12685439	12694303	ENST00000473763	TYRP1	275	161	10	31.89	6.65	9.26
chr7	12540412	12540747	-69732	12610312	12693228	ENST00000297029	SCIN	335	171	15	33.53	4.53	9.51
chr5	12542473	12542743	-638453	10973301	11904155	ENST00000458100	CTNND2	270	80	11	36.69	5.58	9.92
chr8	12547923	12548362	38753	12580453	12586896	ENST00000525024	LONRF1	439	209	14	31.67	6.3	9.31
chr8	12552195	12552482	34557	12580453	12586896	ENST00000525024	LONRF1	287	126	10	30.4	4.99	9.43
chr3	12555545	12555918	-15638	12571370	12581119	ENST00000412698	TSEN2	373	241	13	33.84	4.73	9.44
chr3	12580796	12581036	9546	12571370	12581119	ENST00000412698	TSEN2	240	148	12	49.66	7.49	15.28
chr2	12585782	12586071	-271088	12857015	12882860	ENST00000155926	TRIB2	289	94	10	30.17	4.99	9.62
chr7	12593111	12593438	-17037	12610312	12693228	ENST00000297029	SCIN	327	228	13	41.95	5.82	11.38
chr9	12595715	12596048	-89557	12685439	12694303	ENST00000473763	TYRP1	333	244	12	33.37	4.72	9.29
chr1	12599764	12600128	56375	12638746	12656321	ENST00000430996	DHRS3	364	199	12	32.03	6.65	9.19
chr20	12603926	12604243	-385550	12989635	13053019	ENST00000434210	SPTLC3	317	169	11	30.17	5.52	9.6
chr8	12614253	12614607	-1431	12579403	12612999	ENST00000398246	LONRF1	354	189	12	33.13	7.49	9.14
chr19	12614920	12615432	9471	12576423	12624647	ENST00000455490	ZNF709	512	159	18	46.06	5.82	13.11
chr20	12630417	12630739	-359057	12989635	13053019	ENST00000434210	SPTLC3	322	131	12	34.76	6.3	9.58
chr11	12652829	12653212	-42948	12695969	12966298	ENST00000361905	TEAD1	383	179	13	35.01	4.16	9.6
chr18	12666373	12666731	8307	12658245	12658712	ENST00000400512	AP005482.1	358	174	12	32.68	6.65	9.24
chr3	12672055	12672286	-18666	12625766	12653504	ENST00000432427	RAF1	231	135	9	30.31	6.3	9.5
chr1	12673961	12674293	3610	12627939	12677737	ENST00000376223	DHRS3	332	95	12	35.71	6.65	9.84
chr2	12674247	12674560	-182611	12857015	12882860	ENST00000155926	TRIB2	313	148	11	32.64	5.82	9.23
chr1	12674776	12675089	2804	12627939	12677737	ENST00000376223	DHRS3	313	129	11	32.64	5.82	9.23
chr7	12675446	12675785	31477	12644138	12693225	ENST00000445618	SCIN	339	90	13	40.33	5.82	10.84
chr17	12680738	12680959	-11980	12692829	12894959	ENST00000379672	ARHGAP44	221	71	10	35.44	5.17	9.9
chr19	12691306	12691660	16642	12692337	12708125	ENST00000440366	ZNF490	354	139	12	33.13	4.99	9.14
chr1	12692805	12693095	-11616	12704566	12727097	ENST00000376221	AADACL4	290	123	11	35.54	5.82	9.92
chr16	12693566	12693858	84325	12609387	12621252	ENST00000219090	SNX29	292	97	11	35.27	5.82	9.8
chr12	12697305	12697675	16521	12674015	12714011	ENST00000541207	DUSP16	370	252	13	31.49	5.17	9.49
chr3	12704124	12704395	1356	12625832	12705616	ENST00000542177	RAF1	271	131	10	30.52	4.73	9.36
chr19	12716349	12716653	5116	12688775	12721617	ENST00000311437	ZNF490	304	190	12	39.36	4.99	10.84
chr3	12716368	12716694	-10806	12625100	12705725	ENST00000251849	RAF1	326	89	12	36.46	4.99	9.84
chr18	12730838	12731246	27987	12703055	12725737	ENST00000539202	PSMG2	408	98	16	38.39	4.84	10.43
chr20	12733227	12733558	-256242	12989635	13053019	ENST00000434210	SPTLC3	331	209	11	30.57	6.65	9.41
chr1	12733807	12734284	29479	12704566	12727097	ENST00000376221	AADACL4	477	211	17	41.97	6.3	11.41
chr4	12735107	12735352	647988	13370125	13383218	ENST00000504644	RAB28	245	98	10	36	5.82	10.04
chr19	12739304	12739824	17796	12721768	12740259	ENST00000540038	ZNF791	520	360	22	66.9	5.82	70.97
chr18	12740369	12740643	37451	12703055	12725737	ENST00000539202	PSMG2	274	159	11	32.26	5.04	9.23
chr6	12754462	12754803	4965	12749667	13185052	ENST00000406205	PHACTR1	341	99	12	34.63	5.82	9.49
chr6	12764845	12765023	15267	12749667	13185052	ENST00000406205	PHACTR1	178	89	9	43.59	7.49	11.72
chr16	12768589	12768874	128976	12757344	12897708	ENST00000261660	CPPED1	285	109	10	30.65	4.16	9.26
chr1	12771473	12771739	-4512	12776118	12788726	ENST00000332530	AADACL3	266	99	10	33.06	6.65	9.14
chr8	12773787	12774183	-29166	12803151	12889012	ENST00000447063	AC135352.2	396	159	15	44.06	6.65	11.95
chr19	12774685	12774901	2755	12757330	12777548	ENST00000221363	MAN2B1	216	116	9	34.29	5.82	9.39
chr1	12774802	12775186	-1124	12776118	12788726	ENST00000332530	AADACL3	384	198	13	34.9	7.49	9.55
chr4	12796829	12797132	586237	13370125	13383218	ENST00000504644	RAB28	303	176	12	34.61	5.17	9.47
chr16	12798580	12798832	99002	12757344	12897708	ENST00000261660	CPPED1	252	94	10	34.99	6.65	9.61
chr10	12801570	12801967	241928	12938627	13043697	ENST00000378825	CCDC3	397	185	14	38.58	5.82	10.61
chr12	12807785	12808094	29515	12813825	12837455	ENST00000540510	GPR19	309	125	11	33.12	5.82	9.11
chr4	12808644	12809051	574370	13370125	13383218	ENST00000504644	RAB28	407	214	15	40.86	5.61	10.95
chr12	12810062	12810316	27266	12813825	12837455	ENST00000540510	GPR19	254	137	12	42.63	7.51	11.29
chr8	12810984	12811258	2256	12808865	12865179	ENST00000445495	AC135352.1	274	179	10	30.14	5.52	9.63
chr20	12821265	12821531	-168237	12989635	13053019	ENST00000434210	SPTLC3	266	72	11	38.91	5.82	10.81
chr19	12826410	12826656	5750	12810008	12832283	ENST00000536114	TNPO2	246	130	10	35.86	5.82	10.04
chr5	12826795	12827078	-922781	10973301	11904155	ENST00000458100	CTNND2	283	141	10	30.89	4.16	9.18
chr4	12840965	12841356	542057	13370125	13383218	ENST00000504644	RAB28	391	272	14	39.28	4.99	10.86
chr7	12845639	12845919	118519	12727260	12728539	ENST00000404894	ARL4A	280	99	10	31.26	6.65	9.37
chr5	12849966	12850333	-945994	10973301	11904155	ENST00000458100	CTNND2	367	148	13	36.84	5.82	9.99
chr5	12869032	12869500	-965111	10973301	11904155	ENST00000458100	CTNND2	468	201	16	40.82	5.82	10.94
chr18	12869888	12870169	14169	12793300	12884198	ENST00000309660	PTPN2	281	185	10	31.13	4.99	9.43
chr19	12870577	12870902	4066	12866673	12867520	ENST00000552539	BEST2	325	93	11	31.24	6.65	9.49
chr5	12876800	12877179	-972834	10973301	11904155	ENST00000458100	CTNND2	379	164	12	30.46	6.65	9.38
chr16	12876892	12877290	20617	12757344	12897708	ENST00000261660	CPPED1	398	189	14	38.46	6.65	10.51
chr9	12893624	12893867	118725	12775020	12822130	ENST00000319264	C9orf150	243	97	9	30.43	5.82	9.36
chr5	12893988	12894255	-989966	10973301	11904155	ENST00000458100	CTNND2	267	113	10	32.92	6.65	9.28
chr19	12897592	12897953	-4537	12902310	12904124	ENST00000302754	JUNB	361	200	12	30.25	5.52	9.52
chr5	12901360	12901575	-997312	10973301	11904155	ENST00000458100	CTNND2	215	81	9	34.45	5.82	9.38
chr9	12925534	12925888	150691	12775020	12822130	ENST00000319264	C9orf150	354	257	13	33.32	5.17	9.18
chr2	12930957	12931161	72695	12858364	12864951	ENST00000405331	TRIB2	204	109	10	30.39	5.32	9.41
chr20	12940150	12940459	-49330	12989635	13053019	ENST00000434210	SPTLC3	309	149	12	33.12	5.82	9.11
chr8	12942472	12942952	10834	12943064	12953546	ENST00000510318	DLC1	480	156	21	66.86	5.82	68.75
chr18	12943801	12944043	-4061	12947983	12987533	ENST00000399892	SEH1L	242	143	11	37.23	5.8	9.97
chr17	12949489	12949952	-28339	12894930	12921381	ENST00000426905	ELAC2	463	286	17	34.05	4.6	9.34
chr16	12950245	12950613	-45026	12995455	13329566	ENST00000424107	SHISA9	368	278	13	31.6	4.99	9.35
chr17	12951187	12951437	-29931	12894930	12921381	ENST00000426905	ELAC2	250	169	10	35.27	5.82	9.77
chr4	12967470	12967745	415610	13370125	13383218	ENST00000504644	RAB28	275	92	10	31.89	5.82	9.26
chr11	12970333	12970617	69485	12900990	12966030	ENST00000526600	TEAD1	284	133	11	36.1	5.79	10.01
chr20	12982609	12982916	-6872	12989635	13053019	ENST00000434210	SPTLC3	307	216	11	31.35	4.73	9.42
chr8	12996165	12996405	-5302	12942698	12990983	ENST00000358919	DLC1	240	153	9	30.83	4.99	9.32
chr18	12996588	12996977	5421	12991361	13125047	ENST00000325971	CEP192	389	171	16	32.76	6.46	9.29
chr1	13001174	13001407	1057	12998505	13002348	ENST00000355096	PRAMEF6	233	98	9	30.04	6.3	9.64
chr4	13003060	13003271	380052	13370125	13383218	ENST00000504644	RAB28	211	96	10	41.55	6.65	11.3
chr2	13003796	13004128	145598	12858364	12864951	ENST00000405331	TRIB2	332	99	12	30.99	4.43	9.35
chr16	13008538	13008826	13068	12995614	13005507	ENST00000423335	SHISA9	288	194	10	30.29	4.99	9.51
chr16	13009240	13009537	13774	12995614	13005507	ENST00000423335	SHISA9	297	98	11	34.62	5.82	9.46
chr18	13016073	13016394	-8083	13024317	13125047	ENST00000399863	CEP192	321	123	16	33.53	3.94	9.55
chr3	13019356	13019644	9036	12942076	13028536	ENST00000450726	IQSEC1	288	203	10	30.29	5.82	9.51
chr12	13023443	13023829	-20080	13043716	13070871	ENST00000014914	GPRC5A	386	201	14	34.68	9.15	9.49
chr20	13023738	13024290	34017	12989997	13060515	ENST00000450297	SPTLC3	552	432	22	57.05	6.65	28.32
chr18	13026793	13027537	-2621	13029786	13124994	ENST00000430049	CEP192	744	246	30	46.73	3.94	13.44
chr2	13035163	13035551	176993	12858364	12864951	ENST00000405331	TRIB2	388	215	14	34.46	7.49	9.38
chr6	13036613	13036886	-16939	13053689	13230636	ENST00000434977	PHACTR1	273	195	10	30.04	6.26	9.63
chr1	13048063	13048366	4783	13052394	13052998	ENST00000436041	WI2-3308P17.2	303	214	11	33.86	5.82	9.45
chr18	13056197	13056567	-16733	13073115	13125033	ENST00000540847	CEP192	370	145	12	30.34	4.86	9.51
chr12	13064132	13064362	2244	13062003	13065443	ENST00000540125	GPRC5A	230	98	10	31.87	5.56	9.28
chr16	13065282	13065684	69869	12995614	13005507	ENST00000423335	SHISA9	402	144	13	30.74	4.73	9.3
chr11	13077930	13078250	177100	12900990	12966030	ENST00000526600	TEAD1	320	246	14	44.28	5.29	12.08
chr4	13078658	13078884	304447	13370125	13383218	ENST00000504644	RAB28	226	75	9	32.79	5.82	9.27
chrX	13091356	13091617	-28685	13053737	13062801	ENST00000542843	FAM9C	261	144	11	39.66	5.82	10.69
chr17	13096560	13096931	-175364	12894930	12921381	ENST00000426905	ELAC2	371	178	12	31.28	5.82	9.41
chr16	13111540	13111754	116033	12995614	13005507	ENST00000423335	SHISA9	214	95	9	34.6	6.65	9.46
chr10	13117867	13118111	-23460	13141449	13180291	ENST00000263036	OPTN	244	148	9	30.29	5.82	9.45
chr11	13126430	13126733	-171617	13298199	13375924	ENST00000529050	ARNTL	303	142	12	39.5	5.82	10.69
chr10	13129821	13130222	-11427	13141449	13180291	ENST00000263036	OPTN	401	269	15	43.43	5.82	11.73
chr16	13139608	13139845	144112	12995614	13005507	ENST00000423335	SHISA9	237	99	9	31.23	5.82	9.47
chrY	13136292	13139949	386596	13496241	13524717	ENST00000331172	AC134882.1	3657	1068	990	144.19	4.06	100
chr7	13140962	13141286	413864	12727260	12728539	ENST00000404894	ARL4A	324	225	11	31.36	5.82	9.42
chr12	13148947	13149298	4076	13138579	13153199	ENST00000536942	HEBP1	351	194	12	33.47	4.99	9.45
chr10	13161616	13161901	3490	13158268	13165198	ENST00000424614	OPTN	285	96	12	42.1	5.82	11.48
chr11	13176771	13177124	-121251	13298199	13375924	ENST00000529050	ARNTL	353	237	13	30.94	4.17	9.29
chr9	13181712	13182046	-6056	13106571	13175823	ENST00000545857	MPDZ	334	90	13	41	5.82	11.18
chr1	13182290	13182937	36967	13216356	13219581	ENST00000423177	WI2-2994D6.2	647	371	29	46.7	4.11	13.43
chr17	13188886	13189205	-267664	12894930	12921381	ENST00000426905	ELAC2	319	111	11	31.93	4.99	9.2
chr6	13192143	13192476	9558	13182751	13288075	ENST00000415087	PHACTR1	333	185	11	30.35	5.82	9.51
chrY	13193923	13196608	329451	13496241	13524717	ENST00000331172	AC134882.1	2685	1594	782	58.54	3.55	32.96
chr7	13199295	13199584	472179	12727260	12728539	ENST00000404894	ARL4A	289	94	11	35.67	6.65	9.77
chr18	13207691	13208071	-10905	13218786	13652753	ENST00000361205	C18orf1	380	206	14	30.4	4.43	9.42
chr12	13207739	13208091	-6734	13214649	13295455	ENST00000537625	KIAA1467	352	156	15	41.67	6.3	11.18
chr2	13212262	13212549	354041	12858364	12864951	ENST00000405331	TRIB2	287	195	10	30.4	6.65	9.43
chr10	13212558	13212868	6585	13206128	13253104	ENST00000378694	MCM10	310	96	11	33	4.99	9.14
chr20	13213488	13213767	11209	13202418	13281297	ENST00000262487	ISM1	279	72	10	31.38	4.99	9.4
chr1	13218573	13218944	822	13216356	13219581	ENST00000423177	WI2-2994D6.2	371	172	18	47.9	5.6	13.74
chr20	13220321	13220651	18068	13202418	13281297	ENST00000262487	ISM1	330	128	11	30.45	5.79	9.38
chr3	13220698	13221070	-106267	12942348	13114617	ENST00000429247	IQSEC1	372	272	13	31.18	7.49	9.47
chr16	13222436	13222853	227030	12995614	13005507	ENST00000423335	SHISA9	417	148	15	41.48	5.82	11.31
chr2	13223821	13224216	365654	12858364	12864951	ENST00000405331	TRIB2	395	188	14	33.73	4.46	9.51
chr18	13229592	13230006	11013	13218786	13652753	ENST00000399848	C18orf1	414	164	16	30.15	5.32	9.63
chr11	13234494	13235011	-63446	13298199	13375924	ENST00000529050	ARNTL	517	312	18	40.97	5.37	11.17
chr18	13244551	13244960	25969	13218786	13652753	ENST00000399848	C18orf1	409	219	13	32.25	6.65	9.24
chr2	13244973	13245237	386741	12858364	12864951	ENST00000405331	TRIB2	264	96	10	33.32	6.65	9.18
chr17	13252180	13252601	252853	13399006	13505244	ENST00000284110	HS3ST3A1	421	217	13	30.94	6.63	9.31
chr3	13258786	13259171	-144361	12942348	13114617	ENST00000429247	IQSEC1	385	157	15	39.57	5.17	10.76
chr18	13260955	13261312	42347	13218786	13652753	ENST00000399848	C18orf1	357	180	15	46.58	7.09	13.17
chr16	13266346	13266683	270900	12995614	13005507	ENST00000423335	SHISA9	337	120	13	40.6	5.82	10.88
chr20	13268852	13269235	17892	13251151	13281298	ENST00000447521	ISM1	383	175	13	35.01	7.49	9.6
chr18	13270355	13270677	51730	13218786	13652753	ENST00000399848	C18orf1	322	94	12	32.43	4.46	9.23
chrY	13275120	13275370	249472	13496241	13524717	ENST00000331172	AC134882.1	250	151	14	44.28	5.91	11.97
chr16	13275871	13276143	280393	12995614	13005507	ENST00000423335	SHISA9	272	187	11	38.03	5.82	10.1
chr7	13275890	13276182	548776	12727260	12728539	ENST00000404894	ARL4A	292	84	12	41.06	7.49	11.29
chr11	13275904	13276183	-22155	13298199	13375924	ENST00000529050	ARNTL	279	167	10	31.07	6.6	9.32
chr18	13277561	13277881	58935	13218786	13652753	ENST00000399848	C18orf1	320	179	12	30.99	6.41	9.35
chr16	13282876	13283173	287410	12995614	13005507	ENST00000423335	SHISA9	297	98	12	40.34	4.99	10.88
chrY	13286560	13287035	237919	13496241	13524717	ENST00000331172	AC134882.1	475	189	22	37.46	6.4	10.06
chr20	13287602	13287847	36573	13251151	13281298	ENST00000447521	ISM1	245	133	9	30.16	4.99	9.58
chr7	13298999	13299277	571878	12727260	12728539	ENST00000404894	ARL4A	278	160	11	37.18	4.99	9.96
chr18	13302432	13302707	83783	13218786	13652753	ENST00000399848	C18orf1	275	184	10	30.01	5.52	9.62
chr18	13302742	13303144	84157	13218786	13652753	ENST00000399848	C18orf1	402	160	18	40.7	5.35	10.97
chr12	13318182	13318449	-31334	13349650	13369708	ENST00000256951	EMP1	267	167	10	32.92	6.65	9.28
chr8	13337033	13337301	35107	13072084	13372274	ENST00000316609	DLC1	268	149	10	32.79	5.82	9.29
chr20	13340696	13341087	89740	13251151	13281298	ENST00000447521	ISM1	391	191	14	39.28	5.82	10.86
chr8	13342823	13343134	29295	13072084	13372274	ENST00000316609	DLC1	311	215	12	31.17	5.56	9.46
chr18	13344947	13345186	126280	13218786	13652753	ENST00000399848	C18orf1	239	155	10	33.54	5.3	9.57
chr18	13348410	13348714	129776	13218786	13652753	ENST00000399848	C18orf1	304	93	11	30.98	4.63	9.35
chr9	13354620	13354950	-75196	13105703	13279589	ENST00000319217	MPDZ	330	241	13	35.96	5.82	10.09
chr18	13372327	13372597	153676	13218786	13652753	ENST00000399848	C18orf1	270	95	11	36.47	5.55	9.86
chr5	13374156	13374375	570386	13690440	13944652	ENST00000265104	DNAH5	219	128	9	32.05	5.52	9.18
chrY	13377773	13378392	146634	13496241	13524717	ENST00000331172	AC134882.1	619	438	24	42.21	4.26	11.34
chrY	13395620	13396180	128817	13496241	13524717	ENST00000331172	AC134882.1	560	291	22	39.78	5.43	10.7
chrY	13412495	13413347	111796	13496241	13524717	ENST00000331172	AC134882.1	852	669	38	38.33	4.62	10.46
chr20	13415111	13415399	164104	13251151	13281298	ENST00000447521	ISM1	288	191	12	41.65	6.65	11.12
chrY	13423682	13424231	100760	13496241	13524717	ENST00000331172	AC134882.1	549	368	29	38.29	4.29	10.37
chr2	13443148	13443428	584924	12858364	12864951	ENST00000405331	TRIB2	280	86	10	31.26	4.99	9.37
chr6	13452108	13452527	34097	13469507	13486415	ENST00000379278	AL583828.1	419	218	13	31.25	5.82	9.48
chr4	13466193	13466408	9645	13461487	13475946	ENST00000510528	RAB28	215	83	9	30.15	5.84	9.62
chr6	13471158	13471684	14994	13469507	13486415	ENST00000379278	AL583828.1	526	320	20	54.9	4.99	21.6
chr20	13479854	13480142	130660	13595314	13610658	ENST00000434275	TASP1	288	86	12	41.65	4.99	11.12
chr9	13487962	13488295	-208539	13105703	13279589	ENST00000319217	MPDZ	333	133	11	30.35	6.65	9.51
chr11	13491133	13491377	-6411	13410249	13484844	ENST00000528120	BTBD10	244	96	9	30.29	6.65	9.45
chr7	13494545	13494878	531354	13950907	14026066	ENST00000443608	ETV1	333	129	13	41.13	6.65	11.26
chr4	13497134	13497405	-11280	13369349	13485989	ENST00000338176	RAB28	271	97	10	32.4	5.82	9.22
chr7	13505434	13505668	520515	13950907	14026066	ENST00000443608	ETV1	234	141	9	31.65	5.82	9.31
chr10	13509949	13510275	12961	13483088	13523073	ENST00000440282	BEND7	326	174	11	31.13	4.99	9.48
chr10	13513184	13513537	9712	13483088	13523073	ENST00000440282	BEND7	353	261	12	33.24	4.99	9.18
chr18	13520711	13521033	-90793	13611665	13652753	ENST00000359446	C18orf1	322	86	15	36.03	5.74	9.99
chr16	13535257	13535842	-478464	14014014	14046205	ENST00000311895	ERCC4	585	377	23	63.74	5.82	53.85
[truncated: 20,820 more rows]

## Sheet: Case1 -3000~+3000
Chromosome	PeakStart	PeakEnd	Distance	GeneStart	GeneEnd	ClosestTSS_ID	Symbol	Strand	length	summit	tags	#NAME?	fold_enrichment
chr18	49945	51292	-1061	47390	49557	ENST00000308911	RP11-683L23.1	-	1347	495	69	68.22	7
chr4	50415	52608	-1686	53198	68392	ENST00000509152	ZNF595	+	2193	911	164	104.6	5.73
chr1	62896	63681	-2593	65882	69829	ENST00000534990	OR4F5	+	785	248	35	64.24	6.9
chr10	95222	96016	-90	92893	95529	ENST00000328974	RP11-631M21.2	-	794	383	38	78.85	9.49
chr18	159340	159817	1042	158536	211350	ENST00000400266	USP14	+	477	260	24	32.7	5.45
chr11	190073	191029	-2529	193080	194573	ENST00000342878	SCGB1C1	+	956	452	49	65.48	6.88
chr5	215577	216109	1490	205988	217333	ENST00000441693	CCDC127	-	532	454	20	31.7	5.18
chr10	420985	421265	-1995	402180	419130	ENST00000540204	DIP2C	-	280	73	13	32.54	6.04
chr18	618864	619444	2454	616700	650291	ENST00000338387	CLUL1	+	580	427	27	56.17	7.77
chr11	1016534	1018542	-1385	1013473	1016153	ENST00000532016	MUC6	-	2008	345	163	30.54	4.17
chr9	1049806	1050237	-332	1050354	1057547	ENST00000382255	DMRT2	+	431	190	17	31.6	5.18
chr20	1101427	1101902	2384	1099280	1147334	ENST00000438768	PSMF1	+	475	231	22	47.18	7.77
chr7	1128265	1128495	657	1127723	1133446	ENST00000397088	GPER	+	230	131	12	33.42	8.63
chr4	1384688	1385231	-380	1385340	1389780	ENST00000324803	CRIPAK	+	543	193	20	30.78	6.9
chr19	2723828	2724440	-2744	2714566	2721390	ENST00000323469	DIRAS1	-	612	408	22	33.75	6.04
chr18	3250386	3250831	-1664	3252273	3256233	ENST00000536605	MYL12A	+	445	205	20	40.08	7.77
chr11	4600596	4601148	-1822	4592653	4599050	ENST00000307616	C11orf40	-	552	380	22	39.03	6.04
chr17	6554079	6554236	796	6546635	6554954	ENST00000225728	MED31	-	157	78	10	45	8.63
chr11	6580181	6580662	257	6580164	6585249	ENST00000526027	DNHD1	+	481	191	20	36.34	5.18
chr11	6789260	6789896	708	6789218	6790286	ENST00000338569	OR2AG2	-	636	404	65	259.31	25.88
chr8	6839526	6839981	-2151	6835172	6837602	ENST00000382692	DEFA1	-	455	174	19	39	6.04
chr8	6872406	6873225	2962	6854309	6875778	ENST00000535841	DEFA1B	-	819	100	30	46.86	6.9
chr4	6909800	6910393	-872	6910969	6925498	ENST00000444368	TBC1D14	+	593	434	24	39.86	8.63
chr4	6987868	6988222	-844	6988889	7034841	ENST00000451522	TBC1D14	+	354	256	16	34.6	8.63
chr8	7220315	7220835	-85	7215498	7220490	ENST00000400078	ZNF705G	-	520	293	22	30.44	6.16
chr8	7240685	7241394	2040	7213039	7243080	ENST00000400156	ZNF705G	-	709	251	36	76.1	8.4
chr8	7245579	7246132	-2775	7213039	7243080	ENST00000400156	ZNF705G	-	553	304	25	41.1	6.06
chr8	7273903	7274413	227	7272382	7274385	ENST00000318157	DEFB4B	-	510	249	21	38.32	7.77
chr8	7287512	7288022	103	7286410	7287870	ENST00000318124	DEFB103B	-	510	365	21	38.32	6.04
chr8	7288775	7289266	-1150	7286410	7287870	ENST00000318124	DEFB103B	-	491	224	19	35.38	7.77
chr8	7308499	7309018	1128	7308125	7309887	ENST00000528168	SPAG11B	-	519	196	20	32.82	6.04
chr8	7351153	7351946	-1818	7353368	7366833	ENST00000355602	DEFB107B	+	793	531	32	35.68	7.33
chr8	7354883	7355320	1733	7353368	7366833	ENST00000355602	DEFB107B	+	437	168	22	46.29	9.38
chr8	7682903	7683358	436	7682694	7686575	ENST00000335186	DEFB106A	+	455	222	18	34.07	7.77
chr8	7693720	7694043	-111	7693993	7698764	ENST00000314265	DEFB104A	+	323	99	16	36.24	8.2
chr8	7740472	7741030	2025	7738726	7740186	ENST00000314357	DEFB103A	+	558	193	25	48.24	6.9
chr8	7754462	7755144	2652	7752151	7754233	ENST00000302247	DEFB4A	+	682	457	26	40.98	6.9
chr12	8276487	8276915	193	8276508	8290802	ENST00000546339	CLEC4A	+	428	151	17	31.89	6.9
chr11	9023187	9023653	2128	9007318	9025548	ENST00000525100	NRIP3	-	466	234	22	48.25	9.49
chr3	9718801	9719148	1776	9717198	9726913	ENST00000431250	MTMR14	+	347	208	15	30.19	6.9
chr2	9767528	9767766	2934	9724397	9770581	ENST00000539979	YWHAQ	-	238	143	12	32.29	8.63
chr18	10784634	10785367	2139	10731474	10787140	ENST00000383408	FAM38B	-	733	489	30	50.05	9.49
chr18	10786287	10786849	572	10731474	10787140	ENST00000383408	FAM38B	-	562	355	22	38.09	6.04
chr12	10873606	10873959	2123	10851683	10875906	ENST00000279550	CSDA	-	353	154	16	34.71	6.9
chr10	11786427	11786738	2137	11784445	11797580	ENST00000420401	ECHDC3	+	311	216	15	34.27	6.9
chr18	11850173	11850637	-1034	11851439	11854448	ENST00000526991	CHMP1B	+	464	193	18	30.64	5.69
chr11	12137992	12138461	-16	12138243	12183713	ENST00000530823	MICAL2	+	469	238	18	31.24	7.5
chr9	12687248	12687586	1978	12685439	12694303	ENST00000473763	TYRP1	+	338	105	15	31.15	7.77
chr18	13824694	13825042	-675	13825543	13826861	ENST00000324750	MC5R	+	348	91	16	35.29	6.9
chr18	13913201	13913578	2145	13882043	13915535	ENST00000327606	MC2R	-	377	278	16	32.09	7.77
chr6	13923660	13924097	-798	13924677	13977503	ENST00000488763	RNF182	+	437	203	21	46.33	8.63
chr10	14014169	14014458	55	13708224	14014369	ENST00000264546	FRMD4A	-	289	154	13	31.43	6.9
chr9	14693916	14694562	-770	14615530	14693469	ENST00000380916	ZDHHC21	-	646	238	25	39.65	6.9
chr18	14801098	14801527	-1392	14802705	14852737	ENST00000320584	ANKRD30B	+	429	160	18	36.71	6.04
chr19	14975187	14975523	172	14974598	14975527	ENST00000304105	OR7A2P	-	336	111	14	30.09	5.83
chr21	15583130	15583528	-163	15481134	15583166	ENST00000536861	LIPI	-	398	197	17	34.93	7.77
chr4	15713740	15714111	496	15713429	15739931	ENST00000514445	BST1	+	371	121	17	37.97	6.9
chr17	15903831	15904264	998	15903049	15948336	ENST00000395886	TTC19	+	433	248	17	31.41	6.9
chr22	16160090	16160859	-2536	16157306	16157938	ENST00000383146	AP000525.1	-	769	280	38	81.95	8.63
chr3	16307285	16307522	686	16306717	16343184	ENST00000435829	OXNAD1	+	237	98	12	32.43	7.77
chr21	16372388	16372766	2112	16340317	16374689	ENST00000411932	NRIP1	-	378	219	18	42.6	7.77
chr11	16830833	16831426	2900	16816510	16834030	ENST00000525581	PLEKHA7	-	593	215	23	39.86	6.04
chr1	16861740	16862138	-316	16862255	16864669	ENST00000357301	AL355149.1	+	398	121	24	43.42	8.02
chr4	16901135	16901416	-843	16503164	16900432	ENST00000304523	LDB2	-	281	183	13	32.41	6.9
chr5	16935143	16935517	717	16780716	16936047	ENST00000502436	MYO10	-	374	209	19	48.87	6.9
chr1	16996084	16997089	-2911	16999498	17000007	ENST00000434336	AL137798.1	+	1005	802	49	39.64	4.52
chr1	17091146	17091546	-371	17083727	17090975	ENST00000442552	MST1P9	-	400	239	18	39.93	9.49
chr1	17092893	17093597	-2270	17083727	17090975	ENST00000442552	MST1P9	-	704	275	30	52.88	8.63
chr1	17096377	17097271	-92	17087332	17096732	ENST00000545160	MST1P9	-	894	567	43	82.95	8.63
chr1	17199874	17200984	-1761	17196254	17198668	ENST00000356370	BX284668.1	-	1110	223	55	35.2	4.04
chr8	17657499	17658048	403	17501313	17658177	ENST00000262102	MTUS1	-	549	275	24	44.17	7.77
chr8	18665911	18666363	249	18388220	18666386	ENST00000286485	PSD3	-	452	230	18	34.36	7.77
chr21	19190530	19190910	616	19167525	19191336	ENST00000405964	C21orf91	-	380	280	18	42.35	6.9
chr20	20053554	20054025	-746	20054536	20079393	ENST00000472660	C20orf26	+	471	316	20	37.34	6.04
chr2	20099722	20099977	1552	20097630	20101402	ENST00000431392	TTC32	-	255	118	12	30.05	6.9
chr14	20250677	20250998	2436	20248401	20249516	ENST00000315957	OR4M1	+	321	234	14	31.77	5.83
chr14	20292992	20293573	-2325	20295608	20296531	ENST00000315947	OR4N2	+	581	127	25	31.41	6
chr19	20750713	20751336	-2398	20720799	20748626	ENST00000427401	ZNF737	-	623	367	28	56.49	8.63
chr7	20826795	20826996	-390	20823906	20826505	ENST00000361443	SP8	-	201	101	11	31.54	8.63
chr14	20976496	20976855	-1936	20978612	20979328	ENST00000328444	RNASE10	+	359	90	18	39.62	8.46
chr14	20979954	20980435	1582	20978612	20979328	ENST00000328444	RNASE10	+	481	233	23	51.89	7.77
chr9	21186007	21186284	1452	21186617	21187598	ENST00000421715	IFNA4	-	277	169	13	32.92	6.04
chr18	21228586	21229007	689	21179980	21229486	ENST00000284207	ANKRD29	-	421	214	17	32.57	6.9
chr22	21583795	21584860	-2401	21562263	21581926	ENST00000401924	GGT2	-	1065	784	55	82.04	7.32
chr8	22084483	22084823	553	22078971	22085206	ENST00000523252	PHYHIP	-	340	215	14	30.93	6.04
chr15	22367687	22368004	-632	22368478	22369561	ENST00000332663	OR4M2	+	317	114	14	33.54	6.04
chr15	22368613	22369070	363	22368478	22369561	ENST00000332663	OR4M2	+	457	240	20	38.79	8.63
chr8	22470510	22470852	465	22470216	22473109	ENST00000522599	KIAA1967	+	342	137	17	41.58	7.77
chr22	22988262	22988653	-358	22988816	22990211	ENST00000480559	GGTLC2	+	391	172	18	33.38	7.3
chr15	23256277	23256737	1265	23255242	23268823	ENST00000450802	GOLGA8IP	+	460	273	18	33.59	6.9
chr8	23294317	23294662	115	23243296	23294605	ENST00000518471	ENTPD4	-	345	198	14	30.4	5.18
chr14	23904014	23904367	679	23881950	23904870	ENST00000544444	MYH7	-	353	259	16	30.18	6.15
chr14	24041369	24041752	649	24038624	24042210	ENST00000544177	JPH4	-	383	212	16	31.47	7.77
chr13	24144013	24144578	-213	24144509	24249028	ENST00000248484	TNFRSF19	+	565	470	25	47.49	6.9
chr18	24445059	24445512	393	24436122	24445679	ENST00000440832	AQP4	-	453	253	18	34.26	6.04
chr14	24604602	24604943	-594	24605367	24608176	ENST00000206451	PSME1	+	341	90	14	30.82	6.9
chr22	25000452	25000920	1484	24999202	25011038	ENST00000430289	GGT1	+	468	261	20	37.65	7.77
chr6	25655374	25655809	2959	25652632	25701563	ENST00000334979	SCGN	+	435	232	18	36.08	7.77
chr18	25738422	25738779	660	25591882	25739261	ENST00000413878	CDH2	-	357	270	16	34.26	6.04
chr3	25828780	25829050	2615	25760902	25831530	ENST00000417874	NGLY1	-	270	135	13	33.83	7.77
chr17	25887935	25888335	792	25887343	25906904	ENST00000398985	KSR1	+	400	190	19	45.4	8.63
chr6	26390235	26390481	27	26390331	26394197	ENST00000495632	BTN2A2	+	246	98	12	31.21	6.9
chr22	26568170	26568585	2753	26565624	26776300	ENST00000343706	SEZ6L	+	415	229	17	33.17	6.9
chr13	26795344	26795693	321	26786912	26795840	ENST00000381570	RNF6	-	349	92	16	35.17	6.9
chr22	26908765	26909059	-441	26887191	26908471	ENST00000407690	TFIP11	-	294	120	13	30.84	8.63
chr15	27123641	27123970	-1884	27125690	27128560	ENST00000554083	GABRA5	+	329	161	14	32.15	8.63
chr7	27207226	27207777	1767	27202058	27209269	ENST00000354032	HOXA9	-	551	464	21	34.51	6.9
chr1	27338330	27338796	764	27331511	27339327	ENST00000289166	FAM46B	-	466	200	21	42.93	7.77
chr21	27462337	27462740	-161	27317839	27462377	ENST00000448850	APP	-	403	275	17	31.56	6.45
chr12	27621524	27621860	-1873	27623565	27655118	ENST00000535986	C12orf70	+	336	211	17	42.38	7.77
chr7	28108949	28109411	2123	27872532	28111303	ENST00000430432	JAZF1	-	462	208	19	38.27	8.63
chr12	28111767	28112161	2965	28114847	28114929	ENST00000536747	PTHLH	-	394	184	18	40.64	8.63
chr6	28212751	28213086	730	28212810	28213649	ENST00000449813	ZKSCAN4	-	335	113	14	31.48	6.04
chr3	28284988	28285391	2080	28283109	28361262	ENST00000423894	CMC1	+	403	209	17	34.4	8.63
chr10	28568807	28569138	98	28339922	28569071	ENST00000337532	MPP7	-	331	231	14	31.92	6.9
chr2	28620116	28620463	1710	28618579	28635354	ENST00000545753	FOSL2	+	347	93	14	30.19	6.04
chr13	28816241	28816496	2598	28813770	28869475	ENST00000282391	PAN3	+	255	96	12	30.05	7.77
chr18	29074951	29075286	-2908	29078027	29128813	ENST00000261590	DSG2	+	335	111	16	32.22	6.92
chr18	29075569	29076053	-2216	29078027	29128813	ENST00000261590	DSG2	+	484	355	21	40.97	7.77
chr22	29311261	29311602	-1945	29313377	29449673	ENST00000402174	ZNRF3	+	341	95	16	36.12	7.77
chr6	29454077	29454522	1438	29454474	29455738	ENST00000377127	MAS1L	-	445	274	21	45.36	6.9
chr16	29514364	29514890	2514	29496011	29517141	ENST00000550665	RP11-231C14.4	-	526	214	21	36.78	6.04
chr20	29609005	29611622	-1543	29611857	29634010	ENST00000278882	FRG1B	+	2617	2346	204	33.93	5.76
chr20	29612074	29614282	1299	29611879	29634006	ENST00000358464	FRG1B	+	2208	1375	220	126.26	7.44
chr16	29815964	29816299	-1295	29817427	29822481	ENST00000545521	MAZ	+	335	199	15	31.48	8.63
chr21	30451588	30452187	-985	30452873	30548210	ENST00000399947	C21orf7	+	599	205	21	33.1	5
chr16	30673046	30673421	-2544	30675778	30682131	ENST00000287468	FBRS	+	375	159	16	32.3	11.22
chr22	30700896	30701293	525	30690078	30701620	ENST00000393906	TBC1D10A	-	397	188	16	30.08	6.9
chr17	31256595	31257022	1580	31255228	31267996	ENST00000439138	TMEM98	+	427	256	18	36.92	8.63
chr22	31366526	31366860	-2409	31322596	31364284	ENST00000397641	MORC2	-	334	95	14	31.59	6.04
chr6	31504086	31504436	-1973	31498556	31502288	ENST00000417023	DDX39B	-	350	254	18	46.32	7.77
chr21	31538185	31538501	628	31538241	31538971	ENST00000286808	CLDN17	-	316	154	15	33.66	8.63
chr21	31695302	31695664	-2876	31691452	31692607	ENST00000360542	KRTAP26-1	-	362	206	16	33.7	6.9
chr20	31747645	31747929	-1787	31749574	31769218	ENST00000253362	BPIFA2	+	284	156	14	37.77	7.77
chr18	32335742	32336087	-25	32335940	32471808	ENST00000399121	DTNA	+	345	231	17	41.17	9.49
chr18	32396890	32397163	-1318	32398345	32467958	ENST00000269192	DTNA	+	273	99	15	39.33	10.35
chr6	32497430	32498106	296	32485120	32498064	ENST00000374975	HLA-DRB5	-	676	285	30	55.78	7.77
chr9	32523703	32524006	2338	32466380	32526193	ENST00000545044	DDX58	-	303	90	14	35.26	7.77
chr17	32597576	32597910	500	32597243	32599097	ENST00000394627	CCL7	+	334	99	14	31.59	6.04
chr18	32822235	32822576	1386	32821019	32839191	ENST00000355632	ZNF397	+	341	135	14	30.82	6.04
chr22	32928000	32928412	-2002	32909440	32926204	ENST00000445154	SYN3	-	412	97	18	38.56	6.9
chr15	33023921	33024321	1229	33022892	33026040	ENST00000322805	GREM1	+	400	167	18	39.93	8.63
chr18	33076201	33076672	1484	33034786	33077921	ENST00000283410	INO80C	-	471	207	19	37.34	6.9
chr18	33158150	33158860	-2498	33161003	33290012	ENST00000537748	GALNT1	+	710	220	26	41.89	5.93
chr18	33162210	33162702	1453	33161003	33290012	ENST00000537748	GALNT1	+	492	287	23	50.54	7.77
chr18	33162910	33163539	2221	33161003	33290012	ENST00000537748	GALNT1	+	629	428	26	45.86	6.9
chr22	33196821	33197221	-666	33197687	33259030	ENST00000266085	TIMP3	+	400	200	17	34.72	6.9
chr1	33232698	33233106	1634	33231268	33240571	ENST00000373480	KIAA1522	+	408	200	17	32.78	6.72
chr2	33360954	33361374	1440	33359724	33624430	ENST00000407925	LTBP1	+	420	184	21	30.19	8.4
chr6	33386647	33386891	-675	33384219	33386094	ENST00000374500	CUTA	-	244	147	13	37.49	8.63
chr20	33406307	33406651	2963	33302578	33409442	ENST00000374796	NCOA6	-	344	97	14	30.5	6.04
chr9	33526223	33526512	1975	33524392	33572999	ENST00000290943	ANKRD18B	+	289	146	13	31.43	7.77
chr21	33786064	33786670	1357	33785010	33887699	ENST00000382699	C21orf63	+	606	429	21	30.03	6.04
chr16	33962722	33964317	-1016	33961052	33962503	ENST00000539813	AC136932.2	-	1595	572	672	41.92	3.91
chr11	34376216	34377145	2121	34172535	34378802	ENST00000298992	ABTB2	-	929	454	44	79.58	8.26
chr11	34377562	34378264	889	34172535	34378802	ENST00000298992	ABTB2	-	702	489	28	47.68	6.84
chr11	34533100	34534081	-244	34500343	34533346	ENST00000312319	ELF5	-	981	401	45	47.2	4.79
chr11	34534226	34534860	769	34513144	34535312	ENST00000532417	ELF5	-	634	251	29	30.3	5.23
chr11	34535282	34536412	-495	34501744	34535352	ENST00000429939	ELF5	-	1130	499	50	85.36	7.63
chr11	34537065	34537970	-2165	34501744	34535352	ENST00000429939	ELF5	-	905	708	46	60.89	5.52
chr20	34681901	34682233	1308	34680759	34763637	ENST00000447825	EPB41L1	+	332	122	14	31.81	7.77
chr17	34755827	34756411	100	34746125	34756219	ENST00000394359	TBC1D3H	-	584	210	21	31.74	6.04
chr17	34757666	34758206	-886	34580902	34757050	ENST00000308078	TBC1D3C	-	540	308	27	31.55	4.32
chr21	34925815	34926288	-1303	34927355	34939773	ENST00000421541	SON	+	473	210	19	37.14	8.63
chr21	35015853	35016173	219	35003799	35016232	ENST00000438788	CRYZL1	-	320	98	14	33.19	6.9
chr14	35181532	35181871	1332	35179593	35183034	ENST00000341223	CFL2	-	339	180	14	31.04	6.9
chr11	35202645	35202944	968	35201826	35232857	ENST00000531873	CD44	+	299	220	14	35.77	6.04
chr5	36152891	36153319	875	36152230	36182616	ENST00000546211	SKP2	+	428	239	17	31.89	6.9
chr7	36336568	36336907	-15	36336753	36339334	ENST00000444777	EEPD1	+	339	93	14	31.04	6.04
chr17	36349101	36350252	-1010	36337711	36348666	ENST00000354664	TBC1D3	-	1151	566	84	57.29	5.81
chr6	36412335	36412714	1709	36410815	36442666	ENST00000460983	KCTD20	+	379	254	19	38.71	6.43
chr17	36611361	36611701	-2113	36613644	36622513	ENST00000549246	ARHGAP23	+	340	209	14	30.93	6.04
chr6	36688455	36688827	-1731	36690372	36696578	ENST00000229824	RAB44	+	372	141	16	32.62	6.9
chr1	36852888	36853576	-1735	36805225	36851497	ENST00000373132	STK40	-	688	508	25	31.55	6.19
chr7	37256617	37257133	-572	37250690	37256303	ENST00000424212	ELMO1	-	516	202	21	37.73	6.04
chr13	37491725	37492041	2492	37418968	37494375	ENST00000350148	SMAD9	-	316	227	14	33.66	8.63
chr9	37576651	37576997	-478	37541553	37576346	ENST00000541607	FBXO10	-	346	232	14	30.29	6.04
chr14	37644386	37644724	-2484	37148494	37642071	ENST00000331299	SLC25A21	-	338	152	17	41.3	10.17
chr17	38017313	38017874	2785	37922043	38020379	ENST00000467757	IKZF3	-	561	178	24	42.94	6.9
chr21	38072611	38073017	823	38071991	38118219	ENST00000430056	SIM2	+	406	185	17	34.09	6.9
chr17	38182024	38182307	-2769	38175756	38179396	ENST00000422942	MED24	-	283	154	13	30.95	8.33
chr5	38596345	38596796	-1064	38475065	38595506	ENST00000263409	LIFR	-	451	203	18	34.46	6.9
chr21	38642232	38642629	-2168	38595728	38640262	ENST00000288304	DSCR3	-	397	131	17	35.04	7.77
chr4	38828206	38828671	2681	38828545	38831120	ENST00000508542	TLR6	-	465	251	18	33.11	7.77
chr3	38836107	38836464	-784	38738293	38835501	ENST00000449082	SCN10A	-	357	96	16	34.26	6.04
chr21	39531147	39531648	2269	39529128	39671328	ENST00000551422	KCNJ15	+	501	237	20	34.44	6.04
chr1	39732087	39732422	-1944	39734199	39823447	ENST00000530262	MACF1	+	335	247	15	31.48	6.04
chr1	40205424	40205759	1018	40204573	40229586	ENST00000372830	PPIE	+	335	112	16	36.84	7.77
chr3	40430272	40430469	882	40429488	40466501	ENST00000445129	ENTPD3	+	197	98	10	31.69	8.63
chr12	40617785	40618237	-802	40618813	40698778	ENST00000343742	LRRK2	+	452	227	21	44.53	8.63
chr4	40889311	40889653	2960	40824000	40892442	ENST00000512510	APBB2	-	342	263	15	30.72	6.9
chr17	40984023	40984447	-1188	40985423	40995775	ENST00000293362	PSME3	+	424	157	18	35.29	6.61
chr6	41068097	41068486	-2765	41035140	41065526	ENST00000488238	C6orf130	-	389	186	17	35.91	6.9
chr19	41357063	41357646	-1002	41349444	41356352	ENST00000301141	CYP2A6	-	583	129	21	31.82	6.9
chr17	41465623	41466848	30	41447213	41466266	ENST00000341011	AC087650.1	-	1225	723	134	72.73	5.92
chr5	41796197	41796509	-1668	41730943	41794685	ENST00000510634	OXCT1	-	312	162	14	34.14	7.77
chr17	41836831	41837193	-856	41831103	41836156	ENST00000301691	SOST	-	362	250	16	33.7	8.63
chr8	42021802	42022188	-2812	42024807	42026659	ENST00000522606	AP3M2	+	386	251	18	41.6	7.77
chr15	42118541	42118877	-1574	42120283	42129779	ENST00000397299	JMJD7	+	336	163	14	31.37	6.9
chr19	42259939	42260282	781	42259329	42276113	ENST00000199764	CEACAM6	+	343	197	14	30.61	6.9
chr22	43040406	43040784	-80	43013846	43040515	ENST00000361740	CYB5R3	-	378	259	19	48.31	8.63
chr1	43253749	43254118	-1546	43255480	43263968	ENST00000421630	C1orf50	+	369	158	16	32.94	6.9
chr6	43483612	43484310	391	43481334	43484352	ENST00000511831	YIPF3	-	698	214	25	39.61	6.04
chr17	43595970	43597004	-1223	43578685	43595264	ENST00000398305	AC091132.2	-	1034	265	56	96.89	8.39
chr13	43599147	43599494	1981	43597339	43683045	ENST00000379221	DNAJC15	+	347	206	17	40.93	7.77
chr1	43825150	43825346	564	43824684	43828874	ENST00000372462	CDC20	+	196	98	10	31.69	8.63
chr20	43836370	43836872	983	43835638	43838413	ENST00000372781	SEMG1	+	502	248	22	44.12	9.49
chr21	43920910	43921308	1367	43919742	44001550	ENST00000398341	SLC37A1	+	398	250	18	40.16	8.63
chr17	43970454	43970754	-1144	43971748	44105700	ENST00000344290	MAPT	+	300	128	13	30.14	7.77
chr20	43978626	43978903	-1700	43955116	43977064	ENST00000537976	SDC4	-	277	177	14	38.76	7.77
chr20	44042907	44043206	-1650	44044707	44054884	ENST00000543458	PIGT	+	299	138	13	30.26	6.9
chr19	44506398	44506748	-504	44507077	44518072	ENST00000429154	ZNF230	+	350	141	16	35.06	6.9
chr7	44533063	44533459	-2782	44421969	44530479	ENST00000355451	NUDCD3	-	396	138	16	30.18	6.9
chr1	44581759	44582210	-2537	44584522	44600812	ENST00000372299	KLF17	+	451	242	18	34.46	6.04
[truncated: 380 more rows]

## Sheet: Case2 -3000~+3000
Chromosome	PeakStart	PeakEnd	Distance	GeneStart	GeneEnd	ClosestTSS_ID	Symbol	length	summit	tags	#NAME?	fold_enrichment	FDR(%)
[truncated: 1,168 more rows]

[truncated: 1 more sheets: Overlapped]
